# Supplementary material for: Improving the iMM904 S. cerevisiae metabolic model using essentiality and synthetic lethality data
Source: BMC Syst Biol. 2010 Dec 29;4:178. doi: 10.1186/1752-0509-4-178 (PMC3023687; doi:10.1186/1752-0509-4-178)
Supplement: Additional file 1 — The list of model inconsistencies. The complete list of different types of model inconsistencies for single and double gene perturbations along with literature citations. [file 1752-0509-4-178-S1.XLS]

## Sheet: Sheet1
Improving the iMM904 S. cerevisiae metabolic model using essentiality and synthetic lethality data
Zomorrodi, AR and Maranas, CD
This file contains the list of predictions by the model and the identified consistencies/inconsistencies
Single gene perturbations: Contains the predicted list of essential genes and NGNG consistencies as well as NGG and GNG inconsistencies in minimal and YP media
Double gene perturbations: Contains the list of predicted synthetic lethals and SLSL matches as well as SLG, GSL, ESSL and SLES inconsistencies in both minimal and YP media
Auxotrophy inconsistencies: Contains the list of auxotrophy consistencies/inconsistencies for NGNGs and SLSLs

## Sheet: Single gene perturbations
List of the essential genes based on			List of the correctly predicted			List of the NGG and GNG inconsistencies						Distribution of NGGs and GNGs across different parts of the metabolism
the iMM904 model:			essential genes			Experimental data from Kuepfer et al (2005): PMID: 16204195
						It was assumed that every gene that is essential under the minimal YP is also essential under the minimal medium
			NGNGs:			NGGs:			GNGs:			NGGs:				GNGs:
ORF	Medium		ORF	Medium		ORF	Medium		ORF	Medium		Sybsystem	# of NGGs associated (Minimal)	# of NGGs associated (YP)		Sybsystem	# of GNGs associated (Minimal)	# of GNGs associated (YP)
YBL033C	Minimal & YP		YBR029C	Minimal & YP		YCR034W	Minimal & YP		Q0045	Minimal & YP		Arginine and Proline Metabolism	1	-		tRNA charging	21	21
YBR029C	Minimal & YP		YBR153W	Minimal & YP		YDR226W	Minimal & YP		Q0080	Minimal & YP		Citric Acid Cycle	1	-		Oxidative Phosphorylation	18	17
YBR153W	Minimal & YP		YBR256C	Minimal & YP		YGL012W	Minimal & YP		Q0085	Minimal & YP		Fatty Acid Biosynthesis	1	1		Transport, Extracellular	13	13
YBR256C	Minimal & YP		YDL045C	Minimal & YP		YGR037C	Minimal & YP		Q0105	Minimal & YP		Purine and Pyrimidine Biosynthesis	1	-		Purine and Pyrimidine Biosynthesis	9	12
YCR034W	Minimal & YP		YDL055C	Minimal & YP		YGR157W	Minimal & YP		Q0130	Minimal & YP		Transport, Extracellular	1	-		Porphyrin and Chlorophyll Metabolism	9	9
YDL045C	Minimal & YP		YDL103C	Minimal & YP		YJL101C	Minimal & YP		Q0250	Minimal & YP		Transport, Mitochondrial	1	-		Glycolysis/Gluconeogenesis	9	9
YDL055C	Minimal & YP		YDR236C	Minimal & YP		YJR073C	Minimal & YP		Q0275	Minimal & YP		Nucleotide Salvage Pathway	2	2		Sphingolipid Metabolism	6	5
YDL103C	Minimal & YP		YDR454C	Minimal & YP		YKL067W	Minimal & YP		YAL038W	Minimal & YP		Other Amino Acid Metabolism	2	2		Phospholipid Biosynthesis	5	5
YDR226W	Minimal & YP		YDR487C	Minimal & YP		YNL280C	Minimal & YP		YAR071W	Minimal & YP		Phospholipid Biosynthesis	2	2		Asparagine metabolism	4	4
YDR236C	Minimal & YP		YDR531W	Minimal & YP		YOL049W	Minimal & YP		YAR073W	Minimal & YP		Sterol Metabolism	2	2		Transport, Mitochondrial	3	3
YDR454C	Minimal & YP		YEL058W	Minimal & YP		YBR021W	Minimal		YAR075W	Minimal & YP		Valine, Leucine, and Isoleucine Metabolism	2	-		Nucleotide Salvage Pathway	3	2
YDR487C	Minimal & YP		YER003C	Minimal & YP		YBR126C	Minimal		YBL030C	Minimal & YP		Alternate Carbon Metabolism	3	1		Methane Metabolism	3	3
YDR531W	Minimal & YP		YER026C	Minimal & YP		YCL009C	Minimal		YBL076C	Minimal & YP		Riboflavin Metabolism	-	2		Galactose metabolism	3	3
YEL058W	Minimal & YP		YER043C	Minimal & YP		YDR074W	Minimal		YBR011C	Minimal & YP						Fatty Acid Biosynthesis	3	3
YER003C	Minimal & YP		YFL017C	Minimal & YP		YDR408C	Minimal		YBR038W	Minimal & YP						Valine, Leucine, and Isoleucine Metabolism	2	5
YER026C	Minimal & YP		YFL045C	Minimal & YP		YJR148W	Minimal		YBR039W	Minimal & YP
YER043C	Minimal & YP		YGL001C	Minimal & YP		YLR174W	Minimal		YBR058C-A	Minimal & YP
YFL017C	Minimal & YP		YGR060W	Minimal & YP		YMR062C	Minimal		YBR117C	Minimal & YP
YFL045C	Minimal & YP		YGR175C	Minimal & YP		YOR130C	Minimal		YBR192W	Minimal & YP
YGL001C	Minimal & YP		YGR267C	Minimal & YP		YBL033C	YP		YBR196C	Minimal & YP
YGL012W	Minimal & YP		YHR007C	Minimal & YP		YOL143C	YP		YBR252W	Minimal & YP
YGR037C	Minimal & YP		YHR042W	Minimal & YP					YBR265W	Minimal & YP
YGR060W	Minimal & YP		YHR072W	Minimal & YP					YCL004W	Minimal & YP
YGR157W	Minimal & YP		YHR190W	Minimal & YP					YCL018W	Minimal & YP
YGR175C	Minimal & YP		YJL005W	Minimal & YP					YCR012W	Minimal & YP
YGR267C	Minimal & YP		YJL167W	Minimal & YP					YDL004W	Minimal & YP
YHR007C	Minimal & YP		YKL024C	Minimal & YP					YDL015C	Minimal & YP
YHR042W	Minimal & YP		YKL182W	Minimal & YP					YDL141W	Minimal & YP
YHR072W	Minimal & YP		YLR100W	Minimal & YP					YDL205C	Minimal & YP
YHR190W	Minimal & YP		YLR153C	Minimal & YP					YDL245C	Minimal & YP
YJL005W	Minimal & YP		YML126C	Minimal & YP					YDL247W	Minimal & YP
YJL101C	Minimal & YP		YMR208W	Minimal & YP					YDR023W	Minimal & YP
YJL167W	Minimal & YP		YMR220W	Minimal & YP					YDR037W	Minimal & YP
YJR073C	Minimal & YP		YNL256W	Minimal & YP					YDR044W	Minimal & YP
YKL024C	Minimal & YP		YNR016C	Minimal & YP					YDR047W	Minimal & YP
YKL067W	Minimal & YP		YNR043W	Minimal & YP					YDR062W	Minimal & YP
YKL182W	Minimal & YP		YOL066C	Minimal & YP					YDR208W	Minimal & YP
YLR100W	Minimal & YP		YOR095C	Minimal & YP					YDR232W	Minimal & YP
YLR153C	Minimal & YP		YOR143C	Minimal & YP					YDR322C-A	Minimal & YP
YML126C	Minimal & YP		YOR236W	Minimal & YP					YDR341C	Minimal & YP
YMR208W	Minimal & YP		YPL028W	Minimal & YP					YDR342C	Minimal & YP
YMR220W	Minimal & YP		YPL117C	Minimal & YP					YDR343C	Minimal & YP
YNL256W	Minimal & YP		YPL231W	Minimal & YP					YDR353W	Minimal & YP
YNL280C	Minimal & YP		YPR113W	Minimal & YP					YDR376W	Minimal & YP
YNR016C	Minimal & YP		YPR183W	Minimal & YP					YEL021W	Minimal & YP
YNR043W	Minimal & YP		YAR015W	Minimal					YEL069C	Minimal & YP
YOL049W	Minimal & YP		YBL033C	Minimal					YER015W	Minimal & YP
YOL066C	Minimal & YP		YBR115C	Minimal					YER099C	Minimal & YP
YOL143C	Minimal & YP		YCR053W	Minimal					YFL022C	Minimal & YP
YOR095C	Minimal & YP		YDR007W	Minimal					YGL008C	Minimal & YP
YOR143C	Minimal & YP		YDR127W	Minimal					YGL040C	Minimal & YP
YOR236W	Minimal & YP		YDR158W	Minimal					YGL055W	Minimal & YP
YPL028W	Minimal & YP		YDR234W	Minimal					YGL119W	Minimal & YP
YPL117C	Minimal & YP		YDR354W	Minimal					YGL184C	Minimal & YP
YPL231W	Minimal & YP		YER023W	Minimal					YGL186C	Minimal & YP
YPR113W	Minimal & YP		YER052C	Minimal					YGL187C	Minimal & YP
YPR183W	Minimal & YP		YER069W	Minimal					YGL191W	Minimal & YP
YAR015W	Minimal		YER090W	Minimal					YGL225W	Minimal & YP
YBR021W	Minimal		YGL026C	Minimal					YGL245W	Minimal & YP
YBR115C	Minimal		YGL148W	Minimal					YGR065C	Minimal & YP
YBR126C	Minimal		YGL154C	Minimal					YGR094W	Minimal & YP
YCL009C	Minimal		YGL234W	Minimal					YGR147C	Minimal & YP
YCR053W	Minimal		YGR061C	Minimal					YGR185C	Minimal & YP
YDR007W	Minimal		YGR204W	Minimal					YGR191W	Minimal & YP
YDR074W	Minimal		YHR018C	Minimal					YGR264C	Minimal & YP
YDR127W	Minimal		YHR025W	Minimal					YHR002W	Minimal & YP
YDR158W	Minimal		YIL094C	Minimal					YHR019C	Minimal & YP
YDR234W	Minimal		YIR034C	Minimal					YHR020W	Minimal & YP
YDR354W	Minimal		YJL088W	Minimal					YHR039C-A	Minimal & YP
YDR408C	Minimal		YJR016C	Minimal					YHR043C	Minimal & YP
YER023W	Minimal		YJR139C	Minimal					YHR063C	Minimal & YP
YER052C	Minimal		YKL211C	Minimal					YHR068W	Minimal & YP
YER069W	Minimal		YLR355C	Minimal					YHR074W	Minimal & YP
YER090W	Minimal		YLR359W	Minimal					YHR128W	Minimal & YP
YGL026C	Minimal		YMR108W	Minimal					YHR144C	Minimal & YP
YGL148W	Minimal		YMR217W	Minimal					YHR174W	Minimal & YP
YGL154C	Minimal		YMR300C	Minimal					YHR208W	Minimal & YP
YGL234W	Minimal		YNL220W	Minimal					YHR216W	Minimal & YP
YGR061C	Minimal		YNL316C	Minimal					YIL078W	Minimal & YP
YGR204W	Minimal		YNR050C	Minimal					YIL172C	Minimal & YP
YHR018C	Minimal		YOL058W	Minimal					YJL026W	Minimal & YP
YHR025W	Minimal		YOL140W	Minimal					YJL219W	Minimal & YP
YIL094C	Minimal		YOL143C	Minimal					YJL221C	Minimal & YP
YIR034C	Minimal		YOR074C	Minimal					YJR057W	Minimal & YP
YJL088W	Minimal		YOR128C	Minimal					YJR143C	Minimal & YP
YJR016C	Minimal		YPR035W	Minimal					YJR158W	Minimal & YP
YJR139C	Minimal		YPR060C	Minimal					YJR159W	Minimal & YP
YJR148W	Minimal								YJR160C	Minimal & YP
YKL211C	Minimal								YKL004W	Minimal & YP
YLR174W	Minimal								YKL035W	Minimal & YP
YLR355C	Minimal								YKL060C	Minimal & YP
YLR359W	Minimal								YKL104C	Minimal & YP
YMR062C	Minimal								YKL141W	Minimal & YP
YMR108W	Minimal								YKL152C	Minimal & YP
YMR217W	Minimal								YKL181W	Minimal & YP
YMR300C	Minimal								YKL192C	Minimal & YP
YNL220W	Minimal								YKL203C	Minimal & YP
YNL316C	Minimal								YLL018C	Minimal & YP
YNR050C	Minimal								YLR060W	Minimal & YP
YOL058W	Minimal								YLR155C	Minimal & YP
YOL140W	Minimal								YLR157C	Minimal & YP
YOR074C	Minimal								YLR158C	Minimal & YP
YOR128C	Minimal								YLR160C	Minimal & YP
YOR130C	Minimal								YLR195C	Minimal & YP
YPR035W	Minimal								YLR245C	Minimal & YP
YPR060C	Minimal								YLR305C	Minimal & YP
									YMR013C	Minimal & YP
									YMR113W	Minimal & YP
									YMR296C	Minimal & YP
									YMR323W	Minimal & YP
									YNL247W	Minimal & YP
									YNL267W	Minimal & YP
									YOL077W-A	Minimal & YP
									YOL097C	Minimal & YP
									YOL156W	Minimal & YP
									YOR168W	Minimal & YP
									YOR176W	Minimal & YP
									YOR278W	Minimal & YP
									YOR335C	Minimal & YP
									YOR388C	Minimal & YP
									YOR393W	Minimal & YP
									YPL160W	Minimal & YP
									YPL252C	Minimal & YP
									YPL275W	Minimal & YP
									YPL276W	Minimal & YP
									YPL281C	Minimal & YP
									YPR033C	Minimal & YP
									YPR081C	Minimal & YP
									YAL012W	Minimal
									YDR300C	Minimal
									YEL024W	Minimal
									YER086W	Minimal
									YGR155W	Minimal
									YHL003C	Minimal
									YKR058W	Minimal
									YLR304C	Minimal
									YML022W	Minimal
									YER023W	YP
									YJR016C	YP
									YLR355C	YP
									YLR359W	YP
									YMR108W	YP
									YMR217W	YP
									YOL140W	YP
									YOR074C	YP
									YPR035W	YP
										Pantothenate and CoA Biosynthesis	2	2
										Other Amino Acid Metabolism	2	2
										Methionine Metabolism	2	1
										Histidine Metabolism	2	2
										Glycoprotein Metabolism	2	2
										Arginine and Proline Metabolism	2	3
										Alternate Carbon Metabolism	2	1
										Transport, Golgi Apparatus	1	1
										Threonine and Lysine Metabolism	1	-
										Riboflavin Metabolism	1	1
										Quinone Biosynthesis	1	1
										Pentose Phosphate Pathway	1	1
										Other	1	1
										NAD Biosynthesis	1	1
										Glycine and Serine Metabolism	1	-
										Glutamine Metabolism	1	2
										Glutamate metabolism	1	1
										Folate Metabolism	1	1
										Citric Acid Cycle	1	-

## Sheet: Double gene perturbations
List of the synthetic lethal gene pairs				List of the correctly predicted SLs (SLSLs)					List of the GSL inconsistencies					List of the ESSL inconsistencies						List of the SLES inconsistencies					List of the SLG inconsistencies
based on the iMM904 model				and their references					and the reference to in vivo SLs					and the references to in vivo SLs						(in vivo essential genes from PMID: 16204195)					and the references to viable double mutant
									(Every SL in the YP medium assumed to					(Every SL in the YP medium assumed to
									remain SL also in the minimal medium)					remain SL also in the minimal medium_
ORF1	ORF2	Medium		ORF1	ORF2	Medium	Reference		ORF1	ORF2	Medium	Reference		ORF1	ORF2	Medium	in silico essential	Reference		ORF1	ORF2	Medium	in vivo essential		ORF1	ORF2	Reference
YAL012W	YER091C	Minimal & YP		YBL011W	YKR067W	Minimal & YP	PMID:11544256 & PMID:12167660		YBL030C	YCL004W	Minimal & YP	PMID:16408847		YBR023C	YJR073C	Minimal & YP	YJR073C	PMID:15715908 & PMID:14764870		YBR011C	YBR192W	Minimal & YP	YBR011C & YBR192W		YKL127W	YMR105C	PMID: 8119301
YBL011W	YKR067W	Minimal & YP		YBL039C	YJR103W	Minimal & YP	PMID:8121398		YBL030C	YDL198C	Minimal & YP	PMID:18779372		YBR127C	YJL101C	Minimal & YP	YJL101C	PMID:17215245		YBR011C	YMR267W	Minimal & YP	YBR011C
YBL039C	YJR103W	Minimal & YP		YBR176W	YCR028C	Minimal & YP	PMID:17284612		YBL030C	YGL187C	Minimal & YP	PMID:18690234		YCR034W	YLR372W	Minimal & YP	YCR034W	PMID:9211877 & PMID:7548216		YDR353W	YLR043C	Minimal & YP	YDR353W
YBR011C	YBR192W	Minimal & YP		YDR502C	YLR180W	Minimal & YP	PMID:17284612 & PMID:355845		YBL030C	YJR077C	Minimal & YP	PMID:18779372		YDL052C	YCR034W	Minimal & YP	YCR034W	PMID:17726007		YGL037C	YHR074W	Minimal & YP	YHR074W
YBR011C	YMR267W	Minimal & YP		YJL196C	YGL055W	Minimal & YP	PMID:10850979		YBL030C	YOR065W	Minimal & YP	PMID:18690234		YGR157W	YGR202C	Minimal & YP	YGR157W	PMID:17284612		YGL055W	YJL196C	Minimal & YP	YGL055W
YCR028C	YEL038W	Minimal & YP		YLR043C	YGR209C	Minimal & YP	PMID:10844700 & PMID:16272220 & PMID:2026619		YBR023C	YBR038W	Minimal & YP	PMID:15715908 & PMID:12892896 & PMID:11839781		YLR342W	YCR034W	Minimal & YP	YCR034W	PMID:15166135 & PMID:14764870		YGR010W	YHR074W	Minimal & YP	YHR074W
YCR028C	YIL145C	Minimal & YP		YLR450W	YML075C	Minimal & YP	PMID:3526336		YBR023C	YFR019W	Minimal & YP	PMID:15715908 & PMID:14764870		YMR202W	YNL280C	Minimal & YP	YNL280C	PMID:17393212		YGR260W	YHR074W	Minimal & YP	YHR074W
YCR028C	YLR017W	Minimal & YP		YNL169C	YGR170W	Minimal & YP	PMID:7890739		YBR023C	YGL084C	Minimal & YP	PMID:15715908 & PMID:14764870		YMR307W	YJR073C	Minimal & YP	YJR073C	PMID:14764870 & PMID:15166135		YHR074W	YNL129W	Minimal & YP	YHR074W
YCR028C	YMR009W	Minimal & YP		YCR028C	YOL052C	Minimal	PMID:17284612		YBR023C	YKL194C	Minimal & YP	PMID:15715908 & PMID:14764870		YNL280C	YML008C	Minimal & YP	YNL280C	PMID:17393212		YHR128W	YNR012W	Minimal & YP	YHR128W
YCR028C	YMR020W	Minimal & YP		YDR035W	YBR249C	Minimal	PMID:8625423 & PMID:1348717 & PMID:2880280		YBR023C	YLR342W	Minimal & YP	PMID:15715908		YEL021W	YBR021W	Minimal	YBR021W	PMID:9829833		YJL137C	YKR058W	Minimal & YP	YKR058W
YCR028C	YOL052C	Minimal & YP		YGL202W	YHR137W	Minimal	PMID:9491082		YBR023C	YMR307W	Minimal & YP	PMID:15715908 & PMID:14764870		YGR157W	YJR073C	Minimal	YJR073C & YJR073C	PMID:16339082		YDR050C	YKL060C	Mininal & YP	YKL060C
YDL022W	YIL124W	Minimal & YP		YLR028C	YMR120C	Minimal	PMID:9143321		YBR023C	YPL069C	Minimal & YP	PMID:15715908 & PMID:14764870		YHR208W	YJR148W	Minimal	YJR148W	PMID:17284612		YAL012W	YER091C	Minimal	YAL012W
YDL100C	YDR481C	Minimal & YP		YNR001C	YPR001W	Minimal	PMID:9140965		YBR127C	YMR202W	Minimal & YP	PMID:7929582		YJL212C	YJL101C	Minimal	YJL101C	PMID:10788431		YAL012W	YGR012W	Minimal	YAL012W
YDR050C	YGR240C	Minimal & YP		YOR303W	YJL130C	Minimal	PMID:5856369 & 17284612		YBR127C	YMR296C	Minimal & YP	PMID:7929582								YAL012W	YKL001C	Minimal	YAL012W
YDR050C	YKL060C	Minimal & YP		YJR109C	YJL130C	Minimal	PMID:5856369 & 17284612		YBR161W	YPL057C	Minimal & YP	PMID:12954640 & PMID:15208314								YBR291C	YLR304C	Minimal	YLR304C
YDR050C	YMR205C	Minimal & YP		YPR074C	YBR117C	Minimal	PMID:7916691		YDL040C	YGR180C	Minimal & YP	PMID:16487579								YCR012W	Q0045	Minimal	YCR012W
YDR353W	YLR043C	Minimal & YP							YDL052C	YDL093W	Minimal & YP	PMID:16269340								YCR012W	Q0080	Minimal	YCR012W
YDR502C	YLR180W	Minimal & YP							YDL142C	YNL169C	Minimal & YP	PMID:16036913								YCR012W	Q0085	Minimal	YCR012W
YER091C	YGR155W	Minimal & YP							YDR294C	YJL134W	Minimal & YP	PMID:16269340 & PMID:11795842								YCR012W	Q0105	Minimal	YCR012W
YFR015C	YLR258W	Minimal & YP							YER019W	YMR296C	Minimal & YP	PMID:16201964								YCR012W	Q0130	Minimal	YCR012W
YFR047C	YGR260W	Minimal & YP							YGR032W	YLR342W	Minimal & YP	PMID:15166135 & PMID:14764870								YCR012W	Q0250	Minimal	YCR012W
YGL037C	YHR074W	Minimal & YP							YGR121C	YNL142W	Minimal & YP	PMID:9482721 & PMID:16468990								YCR012W	Q0275	Minimal	YCR012W
YGL037C	YLR328W	Minimal & YP							YGR209C	YDR513W	Minimal & YP	PMID:10844700								YCR012W	YBL045C	Minimal	YCR012W
YGL055W	YJL196C	Minimal & YP							YHL003C	YKL008C	Minimal & YP	PMID:16269340 & PMID:15692566 & PMID:11694577 & PMID:9872981								YCR012W	YBL099W	Minimal	YCR012W
YGR010W	YHR074W	Minimal & YP							YHR128W	YEL021W	Minimal & YP	PMID:12684846								YCR012W	YBR039W	Minimal	YCR012W
YGR010W	YLR328W	Minimal & YP							YIL002C	YNL106C	Minimal & YP	PMID:9438131 & PMID:19269370								YCR012W	YDL004W	Minimal	YCR012W
YGR170W	YNL169C	Minimal & YP							YIL002C	YOR109W	Minimal & YP	PMID:9438131 & PMID:9560389								YCR012W	YDL067C	Minimal	YCR012W
YGR209C	YLR043C	Minimal & YP							YIL053W	YER062C	Minimal & YP	PMID:11058591								YCR012W	YDL181W	Minimal	YCR012W
YGR256W	YHR183W	Minimal & YP							YJL134W	YLR372W	Minimal & YP	PMID:12684378								YCR012W	YDR050C	Minimal	YCR012W
YGR260W	YHR074W	Minimal & YP							YJR009C	YGR192C	Minimal & YP	PMID:2999100								YCR012W	YDR298C	Minimal	YCR012W
YGR260W	YLR328W	Minimal & YP							YJR057W	YDR453C	Minimal & YP	PMID:14764870								YCR012W	YDR377W	Minimal	YCR012W
YHR074W	YNL129W	Minimal & YP							YJR057W	YNL241C	Minimal & YP	PMID:14764870								YCR012W	YDR529C	Minimal	YCR012W
YHR128W	YNR012W	Minimal & YP							YKL004W	YLR305C	Minimal & YP	PMID:16847337								YCR012W	YEL024W	Minimal	YCR012W
YJL137C	YKR058W	Minimal & YP							YKL181W	YHL011C	Minimal & YP	PMID:16429126								YCR012W	YFR033C	Minimal	YCR012W
YKL127W	YMR105C	Minimal & YP							YKL212W	YFR019W	Minimal & YP	PMID:15634212								YCR012W	YGL187C	Minimal	YCR012W
YLR328W	YNL129W	Minimal & YP							YKL212W	YLR240W	Minimal & YP	PMID:15634212								YCR012W	YGL191W	Minimal	YCR012W
YLR450W	YML075C	Minimal & YP							YKR031C	YLR133W	Minimal & YP	PMID:15560781								YCR012W	YGR183C	Minimal	YCR012W
YNL169C	YPR026W	Minimal & YP							YLR043C	YCL035C	Minimal & YP	PMID:10844700								YCR012W	YHR001W-A	Minimal	YCR012W
UNKNOWN1 (involved in coding for AGAT_SC)	YDL052C	Minimal & YP							YLR043C	YDR513W	Minimal & YP	PMID:10844700								YCR012W	YHR051W	Minimal	YCR012W
YBR176W	YCR028C	Minimal & YP							YLR305C	YKR031C	Minimal & YP	PMID:16847337								YCR012W	YJL166W	Minimal	YCR012W
YAL012W	YGR012W	Minimal							YLR305C	YLR342W	Minimal & YP	PMID:12015967								YCR012W	YJR121W	Minimal	YCR012W
YAL012W	YKL001C	Minimal							YLR305C	YLR372W	Minimal & YP	PMID:16847337								YCR012W	YKL016C	Minimal	YCR012W
YAL012W	YPR167C	Minimal							YLR305C	YMR307W	Minimal & YP	PMID:16847337								YCR012W	YKR097W	Minimal	YCR012W
YBR117C	YPR074C	Minimal							YLR305C	YNL169C	Minimal & YP	PMID:16847337								YCR012W	YLR038C	Minimal	YCR012W
YBR249C	YDR035W	Minimal							YLR305C	YNL267W	Minimal & YP	PMID:10930462 & PMID:12665577								YCR012W	YLR295C	Minimal	YCR012W
YBR291C	YLR304C	Minimal							YLR342W	YBR121C	Minimal & YP	PMID:14764870 & PMID:15166135								YCR012W	YLR395C	Minimal	YCR012W
YCR012W	Q0045	Minimal							YLR342W	YDR508C	Minimal & YP	PMID:15166135 & PMID:14764870								YCR012W	YML081C-A	Minimal	YCR012W
YCR012W	Q0080	Minimal							YLR342W	YLL043W	Minimal & YP	PMID:15166135 & PMID:14764870								YCR012W	YMR256C	Minimal	YCR012W
YCR012W	Q0085	Minimal							YLR372W	YML008C	Minimal & YP	PMID:12475962								YCR012W	YOR065W	Minimal	YCR012W
YCR012W	Q0105	Minimal							YMR056C	YBL030C	Minimal & YP	PMID:15016764								YDR300C	YLR438W	Minimal	YDR300C
YCR012W	Q0130	Minimal							YMR202W	YML008C	Minimal & YP	PMID:10564282								YER091C	YGR155W	Minimal	YGR155W
YCR012W	Q0250	Minimal							YMR246W	YBR041W	Minimal & YP	PMID:12601005								YGR012W	YGR155W	Minimal	YGR155W
YCR012W	Q0275	Minimal							YMR307W	YDR508C	Minimal & YP	PMID:14764870 & PMID:15166135								YGR155W	YKL001C	Minimal	YGR155W
YCR012W	YBL045C	Minimal							YMR307W	YMR313C	Minimal & YP	PMID:14764870 & PMID:15166135								YJL200C	YLR304C	Minimal	YLR304C
YCR012W	YBL099W	Minimal							YMR307W	YMR318C	Minimal & YP	PMID:14764870 & PMID:15166135								YLR209C	YOR074C	YP	YOR074C
YCR012W	YBR039W	Minimal							YMR307W	YPR159W	Minimal & YP	PMID:8990299
YCR012W	YDL004W	Minimal							YNL106C	YOR109W	Minimal & YP	PMID:11854411 & PMID:16306222
YCR012W	YDL067C	Minimal							YNL192W	YBR093C	Minimal & YP	PMID:14764870 & PMID:15715908
YCR012W	YDL181W	Minimal							YNL192W	YBR121C	Minimal & YP	PMID:14764870 & PMID:15715908
YCR012W	YDR050C	Minimal							YNL192W	YBR166C	Minimal & YP	PMID:14764870 & PMID:15715908
YCR012W	YDR298C	Minimal							YNL192W	YDR315C	Minimal & YP	PMID:14764870 & PMID:15715908
YCR012W	YDR377W	Minimal							YNL192W	YER178W	Minimal & YP	PMID:14764870 & PMID:15715908
YCR012W	YDR529C	Minimal							YNL192W	YJL121C	Minimal & YP	PMID:14764870 & PMID:15715908
YCR012W	YEL024W	Minimal							YNL192W	YJL196C	Minimal & YP	PMID:14764870 & PMID:15715908
YCR012W	YFR033C	Minimal							YNL192W	YJL214W	Minimal & YP	PMID:14764870 & PMID:15715908
YCR012W	YGL187C	Minimal							YNL192W	YLL043W	Minimal & YP	PMID:14764870 & PMID:15715908
YCR012W	YGL191W	Minimal							YNL192W	YLR044C	Minimal & YP	PMID:14764870 & PMID:15715908
YCR012W	YGR183C	Minimal							YNL192W	YMR205C	Minimal & YP	PMID:14764870 & PMID:15715908
YCR012W	YHR001W-A	Minimal							YNL192W	YNL202W	Minimal & YP	PMID:14764870
YCR012W	YHR051W	Minimal							YNL241C	YJL121C	Minimal & YP	PMID:17284612
YCR012W	YJL166W	Minimal							YNL267W	YOR109W	Minimal & YP	PMID:15691741
YCR012W	YJR121W	Minimal							YOR209C	YBL098W	Minimal & YP	PMID:12062417 & PMID:16487579
YCR012W	YKL016C	Minimal							YOR209C	YDL040C	Minimal & YP	PMID:16487579
YCR012W	YKR097W	Minimal							YOR209C	YFR047C	Minimal & YP	PMID:12062417 & PMID:16487579
YCR012W	YLR038C	Minimal							YOR209C	YJR025C	Minimal & YP	PMID:2062417 & PMID:16487579
YCR012W	YLR295C	Minimal							YOR209C	YJR049C	Minimal & YP	PMID:2062417 & PMID:16487579
YCR012W	YLR395C	Minimal							YOR209C	YJR078W	Minimal & YP	PMID:16487579
YCR012W	YML081C-A	Minimal							YOR209C	YLR231C	Minimal & YP	PMID:2062417 & PMID:16487579
YCR012W	YMR256C	Minimal							YOR241W	YEL046C	Minimal & YP	PMID:10775416
YCR012W	YOR065W	Minimal							YOR241W	YLR058C	Minimal & YP	PMID:10775416
YCR012W	YPL078C	Minimal							YOR317W	YBR041W	Minimal & YP	PMID:12601005
YCR012W	YPL271W	Minimal							YOR317W	YMR246W	Minimal & YP	PMID:12601005
YCR012W	YPR191W	Minimal							YPL023C	YGL125W	Minimal & YP	PMID:10600168
YDR300C	YLR438W	Minimal							YPL188W	YJR049C	Minimal & YP	PMID:16760478
YGL202W	YHR137W	Minimal							YPR159W	YEL047C	Minimal & YP	PMID:14764870
YGR012W	YGR155W	Minimal							YPR159W	YGR143W	Minimal & YP	PMID:7929594
YGR155W	YKL001C	Minimal							YPR159W	YKL120W	Minimal & YP	PMID:14764870
YGR155W	YPR167C	Minimal							YPR159W	YLL043W	Minimal & YP	PMID:14764870
YJL130C	YJR109C	Minimal							YBR127C	YLR240W	Minimal	PMID:7929582
YJL130C	YOR303W	Minimal							YCL035C	YDR513W	Minimal	PMID:10844700
YJL200C	YLR304C	Minimal							YCR028C	YKL184W	Minimal	PMID:17284612
YKL106W	YLR027C	Minimal							YGR124W	YPR145W	Minimal	PMID:17284612 & PMID:8951815
YLR028C	YMR120C	Minimal							YGR209C	YCL035C	Minimal	PMID:10844700
YLR438W	YOR323C	Minimal							YJR143C	YOR321W	Minimal	PMID:8918452
YML100W	YMR261C	Minimal							YNL142W	YPR138C	Minimal	PMID:9482721
YNR001C	YPR001W	Minimal							YNL169C	YDR294C	Minimal	PMID:11602607
UNKNOWN2 (involved in coding for CITtam)	YBR291C	Minimal							YNR001C	YCR005C	Minimal	PMID:16877773
YBR021W	YPR062W	YP							YPR138C	YGR121C	Minimal	PMID:9482721
YLR209C	YOR074C	YP							YDR035W	YBR249C	YP	PMID:8625423 & PMID:1348717 & PMID:2880280
									YEL021W	YBR021W	YP	PMID:9829833
									YNR001C	YPR001W	YP	PMID:9140965
									YPR074C	YBR117C	YP	PMID:7916691
									YOL061W	YKL181W	Minimal & YP	PMID:10212224
									YOL061W	YHL011C	Minimal & YP	PMID:10212224
									YER099C, YBL068W, YKL181W		Minimal & YP	PMID:10212224
									YER099C, YBL068W, YHL011C		Minimal & YP	PMID:10212224
									YJR143C, YDL095W, YAL023C		Minimal & YP	PMID:8918452
									YJR143C, YAL023C, YOR321W		Minimal & YP	PMID:8918452

## Sheet: Auxotrophy inconsistencies
List of the auxotrophy consistencies/inconsistencies for NGNGs						List of the auxotrophy consistencies/inconsistencies for SLSLs
(This list constains only NGNGs for which auxotrophy information is available						(This list constains only SLSLs for which auxotrophy information is available
ORF1	Medium	Auxotroph for	Reference	Consistency		ORF1	ORF2	Medium	Auxotroph for	Reference	Consistency
YBR256C	Minimal/YP	riboflavin (ribflv in iMM904)	PMID: 5366000	Consistent		YDR502C	YLR180W	Minimal/YP	S-adenosyl methionine (SAM or amet in iMM904) in any medium	PMID: 355845	Consistent
YDR487C	Minimal/YP	riboflavin (ribflv in iMM9904)	PMID: 5366000	Consistent		YJL196C	YGL055W	Minimal/YP	Palmitoleic acid (or (Z)-9-hexadecenoic acid) None of these components are contained in the iMM904	PMID: 10850979	Inconsistent
YBL033C	Minimal	riboflavin (ribflv in iMM904)	PMID: 12740435	Consistent		YLR043C	YGR209C	Minimal/YP	Methionine in YP medium	PMID: 16272220	Inconsistent
YOL143C	Minimal	riboflavin (ribflv in iMM904)	PMID: 5366000	Consistent		YLR450W	YML075C	Minimal/YP	Mevalonate (mev-R in iMM904)	PMID: 2828155	Inconsistent
YOL066C	Minimal/YP	riboflavin (ribflv in iMM904)	PMID: 5366000	Consistent		YNL169C	YGR170W	Minimal/YP	Ethanolamine (Etn or etha in iMM904) or Choline (Cho or chol in iMM904) (PMID:7890739 & 7890740) and also 1-acyl-2- hydroxyl-sn-glycero-3-phosphoethanolamine (lyso-PtdEtn) (PMID: 17015438)	PMID:7890739 & 7890740 & PMID: 17015438	Inconsistent
YER026C	Minimal/YP	choline (chol in iMM904)	PMID: 6988386 & 2854123	Inconsistent		YGL202W	YHR137W	Minimal	Phenylalanine (phe-L in iMM904) and tyrosine (tyr-L in iMM904)	PMID: 9491082	Consistent
YGR060W	Minimal/YP	ergosterol (ergst in iMM904)	PMID: 8552601	Inconsistent		YPR074C	YBR117C	Minimal	Aromatic aminot acides, I.e., phenylalanine, histidine, tryptophan and tyrosine	PMID: 7916691	Consistent
YGR175C	Minimal/YP	ergosterol (at elevated temperature)	PMID: 200835	Inconsistent
YHR007C	Minimal/YP	ergosterol (ergst in iMM(04)	PMID: 200835	Inconsistent
YHR072W	Minimal/YP	ergosterol (ergst in iMM(04)	PMID: 200835	Inconsistent
YHR190W	Minimal/YP	ergosterol (ergst in iMM(04)	PMID: 200835	Inconsistent
YMR208W	Minimal/YP	ergosterol (ergst in iMM(04) at reduced tempertures	PMID: 200835	Inconsistent
YMR220W	Minimal/YP	ergosterol (ergst in iMM(04)	PMID: 200835	Inconsistent
YPL028W	Minimal/YP	mevalonate (mev-R in iMM(04)	PMID: 7989303	Inconsistent
YNL256W	Minimal/YP	folic acid (Not in iMM904)	PMID: 15215118	Inconsistent
YOR236W	Minimal/YP	dTMP (dtmp in iMM904), adenine (ade in iMM904), methionine (met-L in iMM904) and histidine (his-L)	PMID: 1427091	Inconsistent
YGR267C	Minimal/YP	5-formyl tetrahydrofolic acid (aka folinic acid) (5fthf in iMM904)	PMID: 8573145	Inconsistent
YAR015W	Minimal	adenine (ade in iMM(04)	PMID: 12740435	Consistent
YBR115C	Minimal	lysine (lys-L in iMM904)	PMID: 6326126	Consistent
YCR053W	Minimal	threonine (thr-L in iMM904)	SGD_REF: S000080920	Consistent
YDR007W	Minimal	tryptophan (trp-L in iMM904)	PMID: 6248420 & 348687	Consistent
YDR354W	Minimal	tryptophan (trp-L in iMM904)	PMID: 348687	Consistent
YER090W	Minimal	tryptophan (trp-L in iMM904)	PMID: 348687	Consistent
YGL026C	Minimal	tryptophan (trp-L in iMM904)	PMID: 348687 & 7975891	Consistent
YGL234W	Minimal	adenine (ade in iMM(04)	PMID: 12740435	Consistent
YGR061C	Minimal	adenine (ade in iMM(04)	PMID: 12740435	Consistent
YGR204W	Minimal	adenine (ade in iMM(04) or histidine (his-L in iMM904)	PMID: 328341	Inconsistent with his-L, consistent w/ ade
YHR018C	Minimal	arginine (arg-L in iMM904)	PMID: 386351	Consistent
YJL088W	Minimal	arginine (arg-L in iMM904)	PMID: 3295876	Consistent
YJR016C	Minimal	isoleucine (ile-L in iMM904) and valine (val-L)	PMID: 14124940	Consistent
YKL211C	Minimal	tryptophan (trp-L in iMM904)	PMID: 348687	Consistent
YLR355C	Minimal	isoleucine (ile-L in iMM904) and valine (val-L)	PMID: 14124940	Consistent
YMR108W	Minimal	isoleucine (ile-L in iMM904) and valine (val-L)	PMID: 14124940	Consistent
YMR300C	Minimal	adenine (ade in iMM(04)	PMID: 12740435	Consistent
YNL220W	Minimal	adenine (ade in iMM(04)	PMID: 5807803 & 8706758	Consistent
YLR359W	Minimal	adenine (ade in iMM(04)	PMID: 9335580 & 5807803	Consistent
YOR128C	Minimal	adenine (ade in iMM(04)	PMID: 12740435	Consistent
YNL316C	Minimal	phenylalanine (phe-L in iMM904)	PMID: 5900603	Consistent
YPR060C	Minimal	phenylalanine (phe-L in iMM904)	PMID: 1924339	Inconsistent
