# Supplementary material for: Improving the iMM904 S. cerevisiae metabolic model using essentiality and synthetic lethality data
Source: BMC Syst Biol. 2010 Dec 29;4:178. doi: 10.1186/1752-0509-4-178 (PMC3023687; doi:10.1186/1752-0509-4-178)
Supplement: Additional file 2 — The list of corrections to the model. The complete list of suggested corrections for mismatches associated with single and double gene perturbations along with supporting evidence. This file also contains details of BLAST analysis for different cases as well as other computations. [file 1752-0509-4-178-S2.XLS]

## Sheet: Readme
Improving the iMM904 S. cerevisiae metabolic model using essentiality and synthetic lethality data
Zomorrodi, AR and Maranas, CD
This file contains the following worksheets:
1) Singles: the list of inconsistencies for the single gene deletions and the way to fix them as well as the supporting experimental evidence(s)
2) Doubles: The list of inconsistencies for the double gene mutations and the way to fix them as well as the supporting experimental evidence(s)
3) Auxotrophy: The list inconsistencies associated with the auxotrophy scenarios and the way to fix them as well as the supporting experimental evidence(s)
4) Modifications list: The list of all the suggested modifications with a supporting evidence in literature or based on other criteria such as the BLAST analysis or DeltaG values
5) Corrections with no evidence: The list of all inconsistencies for single and double gene mutations that were fixed by a global correction strategy, but could not find any supporting/conflicting evidence for them
6) Details of BLAST & DeltaG: The details of the BLAST analysis and DeltaG computations

## Sheet: Singles
Inconsistencies for single gene deletions
NGG inconsistencies
Inconsistency	Medium	Resolution strategy	Evidence	Comments
YBR126C	Minimal/YP	1) Remove trehalose from the biomass equation (We assume that the current biomass equation contains only compounds that are needed for the cell viability). It is probably worth to have a 'core' biomass equation containing all compounds required for the cell vaiability and another biomass equation called 'wild type' comprising all compounds identified based on the measurements of the wild-type bio…	By removing YBR126C or YDR074W the only biomass precursor that cannot be made is trehalose. Trehalose is major reserve carbohydrate that can be synthesized and degraded by yeast (PMID: 6997270). The trehalsoe synthase activities plays in a role in the control of glucose influx into yeast glycolysis. It does not seem to be an essential compound for the cell viability however, it can be found in th…	An alternative strategy to fix this inconsistency in the YP medium is to include trehalose as part of the YP medium.
	YP	2) (Alternative) Add trehalose to the YP medium	PMID: 12673763
YDR074W	Minimal/YP	1) Remove trehalose from the biomass equation (We assume that the current biomass equation contains only compounds that are needed for the cell viability). It is probably worth to have a 'core' biomass equation containing all compounds required for the cell vaiability and another biomass equation called 'wild type' comprising all compounds identified based on the measurements of the wild-type bio…	By removing YBR126C or YDR074W the only biomass precursor that cannot be made is trehalose. Trehalose is major reserve carbohydrate that can be synthesized and degraded by yeast (PMID: 6997270). The trehalsoe synthase activities plays in a role in the control of glucose influx into yeast glycolysis. It does not seem to be an essential compound for the cell viability however, it can be found in th…
	YP	2) (Alternative) Add trehalose to the YP medium	PMID: 12673763	-
YCR034W	Minimal/YP	Change the GRP for 13GS from YCR034W AND (YGR032W OR YLR342W OR YMR306W) AND (YLR343W OR YMR215W OR YMR307W OR YOL030W OR YOL132W) to (YCR034W OR YLR372W) AND (YGR032W OR YLR342W) AND (YLR343W OR YMR215W OR YMR307W OR YOL030W OR YOL132W)	YLR372W was added to GPR based on the sequence similarity with YCR034W (BLAST bi-directional test) and the fact that YLR372W and YCR034W from a synthetic lethal in vivo (PMID: 7548216 & PMID:9211877). YMR306W was removed from GPR since YGR032W and YLR342W form a synthetic lethal in vivo (GSL). No evidence on supression of YMR306W was found	-
YDR408C	Minimal	Add R06974 from KEGG to the model	Hits found in yeast based on BLAST bi-directional test	-
YDR226W	Minimal/YP	1) Relax the irreversibility constraint on ADPT	Reversible in MetaCyc and based on ∆G	-
		2) (Alternative) Relax the irreversibility constraint on HXPRT	Reversible in MetaCyc and based on ∆G	-
		3) (Alternative) Relax the irreversibility constraint on UPPRT	Reversible in MetaCyc and based on ∆G	-
		4) (Alternative) Relax the irreversiblity constraint on GUAPRT	Reversible in MetaCyc and based on ∆G	-
YGL012W	Minimal/YP	1) (More likely) Replace ergst in the biomass eqn with a hypothetical compound (e.g., call it sterol[c]). Add two hypothetical rxns to the model to produce ergst_ergtetrol from ergst and ergtetrol (STEROLS1: ergst[c] --> sterol[c] and STEROLS2: ergtetrol[c] --> sterol[c])	Based on PMID: 10722850 & PMID: 17393212 in the plasmid membrane of the erg4 mutant, ergosterol is completely replaced by ergtetrol	-
		2) (Less likely) Reactions C24STRer and C14STR are coded for by (YGL012W OR YNL280C)	BLAST bi-directional test	-
YGR157W	Minimal/YP	The gene YJR073C contributes as isozyme in catalyzing the rxn PETOHM_SC i.e., (YGR157W OR YJR073C)	PMID: 3066687	-
YJR073C	Minimal/YP	Replace pc_SC in the biomass eqn with a hypothetical compounds that can be produced from either ptdmeeta_SC, ptd2meeta_SC or pe_SC or pc_SC (Call this compounds phospholipid[c]). Add four hypothetical rxns to the model to produce phospholipid[c] from either pc_SC or ptdmeeta_SC or ptd2meeta_SC or pe_SC (PHLPDS1: pc_SC[c] --> phospholipid[c], PHLPDS2: ptdmeeta_SC[c] --> phospholipid[c] , PHLPDS3: …	PMID: 2445736, PMID: 2684666, PMID: 3066687 & PMID: 9370325 (Based on these references the lack of a stringent requirement for choline in opi3 (YJR037C) or cho2 (YGR157W) single mutants suggests that S. cereṽisiae cells tolerate aberrant phospholipid compositions andcan substitute PE (or pe_SC in the iMM904 model), PMME (or ptdmeeta_SC in the iMM904) and PDME (or ptd2meeta_SC in the iMM904 model…	Based on these references the lack of a stringent requirement for choline in opi3 (YJR037C) or cho2 (YGR157W) single mutants suggests that S. cereṽisiae cells tolerate aberrant phospholipid compositions andcan substitute PE (or pe_SC in the iMM904 model), PMME (or ptdmeeta_SC in the iMM904) and PDME (or ptd2meeta_SC in the iMM904 model) for PC (pc_SC in iMM904 model) to a substantial extent.
YJL101C	Minimal/YP	1) The in vivo growth in the minimal medium is most likely an error. 2) Add gthrd to the YP medium to fix the inconsistency in the YP medium	PMID: 12702463 and (Kawado, A., Suizu, T., Imayasu, S., Shigematsu, T., Kimura, A. and Murata, K. (1992) Highly e¤cient sporulation induced by glutathione or glutathione thiol esters in sake (Kyokai No. 7) and a wild-type yeast. J. Ferment. Bioeng. 74, 363^367. )	Based on PMID: 12702463 gthrd is absolutely required for growth, however, only very low amounts are needed. The in vivo growth of YOL049W and YJL101C mutant in the minimal medium as reported in PIMD:16204195 is perhaps an error, because based on PMID: 12702463 the mutants inoculated from a YEPD-grown culture, can still grow in the initial phases of growth. However, as the gthrd concentration decr…
YOL049W	Minimal/YP	1) The in vivo growth in the minimal medium is most likely an error. 2) Add gthrd to the YP medium to fix the inconsistency in the YP medium	PMID: 12702463 and [Kawado, A., Suizu, T., Imayasu, S., Shigematsu, T., Kimura, A. and Murata, K. (1992) Highly e¤cient sporulation induced by glutathione or glutathione thiol esters in sake (Kyokai No. 7) and a wild-type yeast. J. Ferment. Bioeng. 74, 363^367. ]	Based on PMID: 12702463 gthrd is absolutely required for growth, however, only very low amounts are needed. The in vivo growth of YOL049W and YJL101C mutant in the minimal medium as reported in PIMD:16204195 is perhaps an error, because based on PMID: 12702463 the mutants inoculated from a YEPD-grown culture, can still grow in the initial phases of growth. However, as the gthrd concentration decr…
YJR148W	Minimal	Relax the irreversibility constraint on VALTAim	Reversible in MetaCyc and E. coli, Reversible based on ∆G	-
YLR174W	Minimal	Add a transprot reaction for diphosphate (ppi) between cytosol and peroxisome (ppi[x] <--> ppi[x])	PMID: 15727560: In this paper the presence of a transporter activity that facilitates the passage of pyrophosphate (and phosphate) across the peroxisomal membrane has been demosntrated. Similalry, in yeast pyrophosphate is produced by many proxisomal reactions that needs to be exported (no proxisomal inorganic pyrophosphatase activity is known in yeast or other multi-compartment organisms). This …
YOR130C	Minimal	Other genes such as BAC1, YMC1 or YMC2 provide isozyme for ORNt3m	PMID: 9874237 and BLAST bi-directional test
YOL143C	YP	Add Riboflavin (vitamin B2) to the YP medium	PMID: 16744658	-
YBL033C	YP	Add Riboflavin (vitamin B2) to the YP medium	PMID: 16744658
GNG inconsistencies
Inconsistency	Medium	Resolution strategy	Evidence
YGR191W	Minimal/YP	Repress YKR039W and YBR069C and remove YCL025C from the GPR	PMID: 16606697 (for gene supressions) and PMID: 9573211 (for removing YCL025C from the GPR)
YLR304C	Minimal	Change the GPR for ACONTm from (YLR304C OR YJL200C) to (YLR304C AND YJL200C)	Changing the GPR is the only way to resolve this incosistency, since no evidence found on supression of YJL200C under aerobic minimal or YP conditions. Additionally, based on the other SGD curated papers (e.g., PMID: 15692048 & PMID: 15692048 & PMID: 17761666 its mutation leads to glutamate auxotrophy
YAR071W	Minimal/YP	The in vivo essentiality of YAR071W under minimal and YP media is probably as error. The reason is that ribofalvin is present YP medium. Additionally, there exists a third gene that code for rxn ACP1e. This gene is YHR215W. ACP1e is coded for by ( YBR093C OR YAR071W OR YHR215W). All of these genes are inactive under high phosphate conditions	PMID: 9066259 & PMID: 1965216 & (PMID: 9339343 & PMID: 2646592 & PMID: 11996663 for adding YHR215W to the GPR)
YBL076C	Minimal/YP	Add iletrna[c] to the biomass eqn as a reactant (in place of ile-L[c]) and trnaile[c] as product	Inferred from the inconsistency (essentiality of YBL076C)
YDR037W	Minimal/YP	Add lystrna[c] to the biomass eqn as a reactant (in place of lys-L[e]) and trnalys[c] as product	Inferred from the inconsistency (in vivo essentiality of YDR037W)
YDR341C	Minimal/YP	Add argtrna[c] to the biomass eqn (in place of arg-L[c]) as a reactant and trnaarg[c] as product	Inferred from the inconsistency (in vivo essentiality of YDR341C)
YFL022C	Minimal/YP	Add phetrna[c] to the biomass eqn as a reactant (in place of phe-L[c]) and phetrna[c] as product	Inferred from the inconsistency (in vivo essentiality of YFL022C)
YGR094W	Minimal/YP	Add valtrna[c] to the biomass eqn as a reactant (in place of val-L[c]) and trnaval[c] as product	Inferred from the inconsistency (in vivo essentiality of YGR094W)
YGR185C	Minimal/YP	Add tyrtrna[c] to biomass eqn as a reactant (in place of tye-L[e]) and trnatyr[c] as product	Inferred from the inconsistency (in vivo essentiality of YGR185C)
YGR264C	Minimal/YP	Add mettrna[c] to the biomass eqn as a reactant (in place of met-L[c]) and trnamet[c] as product	Inferred from the inconsistency (in vivo essentiality of YGR264C)
YHR019C	Minimal/YP	Add asntrna[c] to the biomass eqn as a reactant (in place of asn-L[c]) and trnaasn[c] as product	Inferred from the inconsistency (in vivo essentiality of YHR019C)
YHR020W	Minimal/YP	Add protrna[c] to the biomass ean as a reactant (in place of pro-L[c]) and trnapro[c] as product	Inferred from the inconsistency (in vivo essentiality of YHR020W)
YIL078W	Minimal/YP	Add thrtrna[c] to the biomass eqn as a reactant (in place of thr-L[c]) and trnathr[c] as product	Inferred from the inconsistency (in vivo essentiality of YIL078W)
YLL018C	Minimal/YP	Add asptrna[c] to the biomass eqn as a reactant (in place of asp-L[c]) and trnaasp[c] as product in	Inferred from the inconsistency (in vivo essentiality of YLL018C)
YLR060W	Minimal/YP	Add phetrna[c] to the biomass eqn as a reactant (in place of phe-L[c]) and trnaphe[c] as product	Inferred from the inconsistency (in vivo essentiality of YLR060W)
YOL097C	Minimal/YP	Add trptrna[c] to the biomass eqn as a reactant (in place of trp-L[c]) and trnatrp[c] as product	Inferred from the inconsistency (in vivo essentiality of YOL097C)
YOR168W	Minimal/YP	Add glntrna[c] to the biomass eqn as a reactant (in place of gln-L[c]) and trnagln[c] as product	Inferred from the inconsistency (in vivo essentiality of YOR168W)
YOR335C	Minimal/YP	Add alatrna[c] to the biomass eqn as a reactant (in place of ala-L[c]) and trnaala[c] as product	Inferred from the inconsistency (in vivo essentiality of YOR335C)
YPL160W	Minimal/YP	Add leutrna[c] to the biomass eqn as a reactant (in place of leu-L[c]) and trnaleu[c] as product	Inferred from the inconsistency (in vivo essentiality of YPL160W)
YPR033C	Minimal/YP	Add histrna[c] to the biomass eqn as a reactant (in place of his-L[c]) and trnahis[c] as product	Inferred from the inconsistency (in vivo essentiality of YPR033C)
YPR081C	Minimal/YP	Add glytrna[c] to the biomass eqn as a reactant (in place of gly-L[c]) and trnagly[c] as product	Inferred from the inconsistency (in vivo essentiality of YPR081C)
YDR023W	Minimal/YP	Add sertrna[c] to the biomass eqn as a reactant (in place of ser-L[c]) and trnaser[c] as product	Inferred from the inconsistency (in vivo essentiality of YDR023W)
YGL245W	Minimal/YP	Add glutrna[c] to biomass eqn as a reactant (in place of glu-L[c]) and trnaglu[c] as product	Inferred from the inconsistency (in vivo essentiality of YGL245W)
YNL247W	Minimal/YP	Add cystrna[c] to the biomass eqn as a reactant (in place of cys-L[c]) and trnacys[c] as product	Inferred from the inconsistency (in vivo essentiality of YNL247W)
YCR012W	Minimal	Repress YKR097W when glucose is present	PMID: 8793872
YER023W	YP	Repress YOR348C & YKR039W (repress PROt2r)	YOR348C: (PMID: 10640599 & PMID: 7891726), YKR039W: (PMID: 7798155 & PMID: 11408486)
YKL035W	Minimal/YP	Repress YBR018C and remove YHL012W from the GPR for GALU	Suppression of YBR018C: (PMID: 13495476 & PMID: 9670023 & PMID: 7601342). We removed YHL012W because it is a putative protein of unknown function and has been assigned to GALU only because of the sequence similairty with YKL035W
YAL012W	Minimal	Remove YGR012W and its coded reaction CYSS	PMID: 16407407: Based on this reference YGR012W is a putative cysteine synthase whose function has been assigned only based on the sequence similarity. Therefore, we decided to remove this gene and its corresponding reaction CYSS from the model, until its biological function is identified experimentally. Another possibility is that YGR012W is actually coding for CYSS but its activity is not enoug…
YGR155W	Minimal	Remove YGR012W and its coded reaction CYSS	PMID: 16407407: Based on this reference YGR012W is a putative cysteine synthase whose function has been assigned only based on the sequence similarity. Therefore, we decided to remove this gene and its corresponding reaction CYSS from the model, until its biological function is identified experimentally. Another possibility is that YGR012W is actually coding for CYSS but its activity is not enoug…
YBR011C	Minimal/YP	1) Repress YER026C under aerobic glucose conditions	PMID: 9370337 & PMID: 6088519	Transcription is repressed by inositol
		2) Repress YMR267W under aerobic glucose conditions	PMID: 9845373	Expression levels of PPA1 (YBR011C) under aerobic conditions with glucose as the carbon source is almost 37 times higher than that for PPA2 (YMR267W)
YBR192W	Minimal/YP	Repress YER026C under aerobic glucose conditions	PMID: 9370337 & PMID: 6088519	Transcription is repressed by inositol
YDR300C	Minimal	Repress YLR438W under minimal conditions	PMID: 10559172 & PMID: 10809695	YLR438W is repressed when aginine (as a nitrogen source) is absent
YHR216W	Minimal	Change the GPR from IMPD from (YHR216W OR YLR432W OR YAR075W OR YML056C OR YAR073W) to (YHR216W OR YLR432W OR YML056C), i.e., remove YAR073W and YAR075W from the GPR. Also, supress YLR432W and YML056C under minimal conditions	PMID: 12746440: YAR073W and YAR075W code for non-functional proteins and have been assigned to IMPD only based on the sequence similarity. Additinally YAR073W is not expressed in detectable levels. These two genes are most likely pseduo-genes. Additionally, based on PMID: 12746440 when overexpressed, YLR432W (IMD3) and YML056C (IMD4) can only weakly compensate for deletion of YHR216W (IMD2). Thes…
YMR113W	Minimal/YP	Remove YMR113W from the GPR for THFGLUS and asssign it to reaction DHFS	PMID: 10799479	Fol3p (coded for by YMR113W) catalyzes the binding of the first glutamyl side chain to dihydropteroate to yield dihydrofolate, then Met7p (coded for by YOR241W)catalyzes the extension of the glutamate chains of folylmonoglutamates in an ATP-dependent reaction

## Sheet: Doubles
Inconsistencies for double gene deletions
GSL inconsistencies
Inconsistency	Medium	Resolution strategy	Evidence	Comments
YBR023C, YBR038W	Minimal/YP	Replace CHTNS by four other reactions (1) CHTNSrg [c] : udpacgal --> chitin_ring + h + udp coded for by YBR023C (2) CHTNSsp [c] : udpacgal --> chitin_septum + h + udp coded for by YBR038W (3) CHTNSbs [c]: udpacgal --> chitin_birth_scar + h + udp coded for by YNL192W (4) CHTNS: chitin_ring + chitin_septum --> chitin	PMID: 2050738 & PMID: 2050738 & PMID: 1556560 & PMID: 2941152 & PMID: 2523889	YBR023C (CHS3) codes for chting ring (PMID: 2050738): CHTNSring [c] : udpacgal --> chitin_ring + h + udp. YBR038W (CHS2) codes for primay septuem (PMID: 2050738): CHTNSseptum [c] : udpacgal --> chitin_septum + h + udp. YNL192W (CHS1) is required to prevent the lysis of daughter cells at the brith scar, altough no chitin was detected in the birth scar (i.e., it just has a repair function) (PMID: 1…
YGR032W, YLR342W	Minimal/YP	Change the GRP for 13GS from YCR034W AND (YGR032W OR YLR342W OR YMR306W) AND (YLR343W OR YMR215W OR YMR307W OR YOL030W OR YOL132W) to (YCR034W OR YLR372W) AND (YGR032W OR YLR342W) AND (YLR343W OR YMR215W OR YMR307W OR YOL030W OR YOL132W)	YLR372W was added to GPR based on the sequence similarity with YCR034W (BLAST bi-directional test) and the fact that YLR372W and YCR034W from a synthetic lethal in vivo (PMID: 7548216 & PMID:9211877). YMR306W was removed from GPR since YGR032W and YLR342W form a synthetic lethal in vivo (GSL). No evidence on supression of YMR306W was found	There is conflicting experimental evidence for YBR038W. This gene have been found to be essential based on 16204195. We decided to consider it not as a GNG though, b/c no evidence was found on repression of YBR023W, however, there is evidence on repression of YNL192W
YGR124W, YPR145W	Minimal	Change the GPR for ASNS1 from (YML096W OR YGR124W OR YPR145W) to (YGR124W OR YPR145W), i.e., remove YML096W from the GPR	YML096W is putative gene with unknown function and has been assigned to ASNS1 only based on the sequence similarity	To be consistent with the community model v4.0 we can remove YLR343W, YMR215W, YMR307W, YOL030W and YOL132W from the GPR and write the new GPR as (YCR034W OR YLR372W) AND (YGR032W OR YLR342W)
YKL181W, YOL061W	Minimal	Change the GRP for PRPPS from (YKL181W OR YHL011C OR YER099C OR YBL068W OR YOL061W) to (YKL181W AND YHL011C) OR [(YER099C OR YBL068W) AND YOL061W]	PMID: 10212224	-
YHL011C, YOL061W	Minimal	Change the GRP for PRPPS from (YKL181W OR YHL011C OR YER099C OR YBL068W OR YOL061W) to (YKL181W AND YHL011C) OR [(YER099C OR YBL068W) AND YOL061W]	PMID: 10212224	-
YER099C, YBL068W, YKL181W	Minimal	Change the GRP for PRPPS from (YKL181W OR YHL011C OR YER099C OR YBL068W OR YOL061W) to (YKL181W AND YHL011C) OR [(YER099C OR YBL068W) AND YOL061W]	PMID: 10212224	-
YER099C, YBL068W, YHL011C	Minimal	Change the GRP for PRPPS from (YKL181W OR YHL011C OR YER099C OR YBL068W OR YOL061W) to (YKL181W AND YHL011C) OR [(YER099C OR YBL068W) AND YOL061W]	PMID: 10212224	-
YPL023C, YGL125W	YP	Supress YAL012W	PMID: 16606697	-
YNL241C, YJL121C	Minimal	1) Suppress reaction G6PDH2er	PMID: 2843500	Based on this references mammalian cells have two sets of enzymes catalyzing the reactions of the pentose phosphate pathway (including glucose-6-phosphate dehydrogenase); the much more active set, which is in the cytoplasm and the less active set located in the endoplasmic reticulum.
		2) Assign YNL241C (ZWF1) to reaction G6PDH2er	No evidence
YJR009C, YGR192C	Minimal	Supress YJL052W & YKR097W	YJL052W: (PMID: 9845373). YKR097W: ( PMID: 170081 & PMID: 8793872)	-
YPR159W, YGR143W	Minimal/YP	Add 16BDglcn[c] to the biomass eqn as a reactant	PMID:9802208 & PMID:7725794 & PMID: 10601196	-
(YAL023C,YOR321W,YJR143C) (GSL)	Minimal/YP	Change the GPR for DOLPMMer from (PMT1(YDL095W) AND PMT2(YAL023C)) OR PMT3(YOR321W) OR PMT4(YJR143C) OR PMT5(YDL093W) OR PMT6(YGR199W) to (PMT4 AND PMT4) OR [(PMT1 AND PMT2) OR (PMT3 AND PMT5) OR (PMT1 AND PMT3) OR (PMT2 AND PMT5)]. Gene PMT6(YGR199W) is removed from the GPR	PMID: 12551906	Beta 1,6-Glucan is a key component of the yeast cell wall, interconnecting cell wall proteins, beta 1,3-glucan, and chitin
ESSL inconsistencies
(The essential gene is represented by a "*")
Inconsistency	Medium	Resolution strategy	Evidence	Comments
YCR034W*, YLR372W	Minimal/YP	Change the GRP for 13GS from YCR034W AND (YGR032W OR YLR342W OR YMR306W) AND (YLR343W OR YMR215W OR YMR307W OR YOL030W OR YOL132W) to (YCR034W OR YLR372W) AND (YGR032W OR YLR342W) AND (YLR343W OR YMR215W OR YMR307W OR YOL030W OR YOL132W)	YLR372W was added to GPR based on the sequence similarity with YCR034W (BLAST bi-directional test) and the fact that YLR372W and YCR034W from a synthetic lethal in vivo (PMID: 7548216 & PMID:9211877). YMR306W was removed from GPR since YGR032W and YLR342W form a synthetic lethal in vivo (GSL). No evidence on supression of YMR306W was found	-
YCR034W*, YDL052C	Minimal/YP	1) Change the GRP for 13GS from YCR034W AND (YGR032W OR YLR342W OR YMR306W) AND (YLR343W OR YMR215W OR YMR307W OR YOL030W OR YOL132W) to (YCR034W OR YLR372W) AND (YGR032W OR YLR342W) AND (YLR343W OR YMR215W OR YMR307W OR YOL030W OR YOL132W). This fixes YCR034W as a NGG and converts the ESSL to a new GSL. 2) Also, change the GRP for AGAT_SC from (YDL052C OR UNKNOWN) to (YDL052C OR YCR034W) to fix …	PMID: 17726007: Based on this reference YCR0342W and YDL052C form a SL. Therefore, it may imply that the missing isozyme for reaction AGAT_SC is coded for by YCR0342W. We also note that based on the KEGG database both of the enzymes coded for by YDL052C (i.e., EC 2.3.1.51) and YCR0342W (i.e., EC 2.3.1.-) are Acyltransferases. The enzyme EC 2.3.1.- catalyzes many reactions involving in CoA transfe…	-
YGR157W*, YJR073C*	Minimal	1) Fix YGR157W as a NGG: The gene YJR073C contributes as isozyme in catalyzing the rxn PETOHM_SC i.e., (YGR157W OR YJR073C). 2) Fix YJR073C: Replace pc_SC in the biomass eqn with a hypothetical compounds that can be produced from either ptdmeeta_SC, ptd2meeta_SC or pe_SC or pc_SC (Call this compounds phospholipid[c]). Add four hypothetical rxns to the model to produce phospholipid[c] from either …	1) PMID: 3066687. 2) PMID: 2445736, PMID: 2684666, PMID: 3066687 & PMID: 9370325	-
YJL212C, *YJL101C	Minimal (supplemened with gthrd)	Add gthrd to the medium	If gthrd is present in the in silico minimal medium, this inconsistency is resolved	-
YHR208W, *YJR148W	Minimal	Relax the irreversibility constraint on VALTAim	Reversible in MetaCyc and E. coli, Reversible based on ∆G	-
SLES inconsistencies
(The essential gene is represented by a "*")
Inconsistency	Medium	Resolution strategy	Evidence	Comments
*YAL012W, YER091C	Minimal	Remove YGR012W and its coded reaction CYSS	PMID: 16407407	Based on PMID: 16407407 YGR012W is a putative cysteine synthase whose function has been assigned only based on the sequence similarity. Therefore, we decided to remove this gene and its corresponding reaction CYSS from the model, until its biological function is identified experimentally. Another possibility is that YGR012W is actually coding for CYSS but its activity is not enough to compenstae …
*YAL012W, YGR012W	Minimal	Remove YGR012W and its coded reaction CYSS	PMID: 16407407	Based on PMID: 16407407 YGR012W is a putative cysteine synthase whose function has been assigned only based on the sequence similarity. Therefore, we decided to remove this gene and its corresponding reaction CYSS from the model, until its biological function is identified experimentally. Another possibility is that YGR012W is actually coding for CYSS but its activity is not enough to compenstae …
*YAL012W, YKL001C	Minimal	Remove YGR012W and its coded reaction CYSS	PMID: 16407407	Based on PMID: 16407407 YGR012W is a putative cysteine synthase whose function has been assigned only based on the sequence similarity. Therefore, we decided to remove this gene and its corresponding reaction CYSS from the model, until its biological function is identified experimentally. Another possibility is that YGR012W is actually coding for CYSS but its activity is not enough to compenstae …
*YAL012W, YPR167C	Minimal	Remove YGR012W and its coded reaction CYSS	PMID: 16407407	Based on PMID: 16407407 YGR012W is a putative cysteine synthase whose function has been assigned only based on the sequence similarity. Therefore, we decided to remove this gene and its corresponding reaction CYSS from the model, until its biological function is identified experimentally. Another possibility is that YGR012W is actually coding for CYSS but its activity is not enough to compenstae …
*YBR011C, *YBR192W	Minimal/YP	Repress YER026C under aerobic glucose conditions	PMID: 9370337 & PMID: 6088519	Transcription is repressed by inositol
*YBR011C, YMR267W	Minimal/YP	1) Repress YER026C under aerobic glucose conditions	PMID: 9370337 & PMID: 6088519	Transcription is repressed by inositol
		2) Repress YMR267W under aerobic glucose conditions	PMID: 9845373	Expression levels of PPA1 (YBR011C) under aerobic conditions with glucose as the carbon source is almost 37 times higher than that for PPA2 (YMR267W)
YBR291C, *YLR304C	Minimal	Change the GPR for ACONTm from (YLR304C OR YJL200C) to (YLR304C AND YJL200C)	Changing the GPR is the only way to resolve this incosistency, since no evidence found on supression of YJL200C under aerobic minimal or YP conditions. Additionally, based on the other SGD curated papers (e.g., PMID: 15692048 & PMID: 15692048 & PMID: 17761666 its mutation leads to glutamate auxotrophy	-
*YCR012W, Q0045	Minimal	Repress YKR097W when glucose is present	PMID: 8793872	-
*YCR012W, Q0080	Minimal	Repress YKR097W when glucose is present	PMID: 8793872	-
*YCR012W, Q0085	Minimal	Repress YKR097W when glucose is present	PMID: 8793872	-
*YCR012W, Q0105	Minimal	Repress YKR097W when glucose is present	PMID: 8793872	-
*YCR012W, Q0130	Minimal	Repress YKR097W when glucose is present	PMID: 8793872	-
*YCR012W, Q0250	Minimal	Repress YKR097W when glucose is present	PMID: 8793872	-
*YCR012W, Q0275	Minimal	Repress YKR097W when glucose is present	PMID: 8793872	-
*YCR012W, YBL045C	Minimal	Repress YKR097W when glucose is present	PMID: 8793872	-
*YCR012W, YBL099W	Minimal	Repress YKR097W when glucose is present	PMID: 8793872	-
*YCR012W, YBR039W	Minimal	Repress YKR097W when glucose is present	PMID: 8793872	-
*YCR012W, YDL004W	Minimal	Repress YKR097W when glucose is present	PMID: 8793872	-
*YCR012W, YDL067C	Minimal	Repress YKR097W when glucose is present	PMID: 8793872	-
*YCR012W, YDL181W	Minimal	Repress YKR097W when glucose is present	PMID: 8793872	-
*YCR012W, YDR050C	Minimal	Repress YKR097W when glucose is present	PMID: 8793872	-
*YCR012W, YDR298C	Minimal	Repress YKR097W when glucose is present	PMID: 8793872	-
*YCR012W, YDR377W	Minimal	Repress YKR097W when glucose is present	PMID: 8793872	-
*YCR012W, YDR529C	Minimal	Repress YKR097W when glucose is present	PMID: 8793872	-
*YCR012W, YEL024W	Minimal	Repress YKR097W when glucose is present	PMID: 8793872	-
*YCR012W, YFR033C	Minimal	Repress YKR097W when glucose is present	PMID: 8793872	-
*YCR012W, YGL187C	Minimal	Repress YKR097W when glucose is present	PMID: 8793872	-
*YCR012W, YGL191W	Minimal	Repress YKR097W when glucose is present	PMID: 8793872	-
*YCR012W, YGR183C	Minimal	Repress YKR097W when glucose is present	PMID: 8793872	-
*YCR012W, YHR001W-A	Minimal	Repress YKR097W when glucose is present	PMID: 8793872	-
*YCR012W, YHR051W	Minimal	Repress YKR097W when glucose is present	PMID: 8793872	-
*YCR012W, YJL166W	Minimal	Repress YKR097W when glucose is present	PMID: 8793872	-
*YCR012W, YJR121W	Minimal	Repress YKR097W when glucose is present	PMID: 8793872	-
*YCR012W, YKL016C	Minimal	Repress YKR097W when glucose is present	PMID: 8793872	-
*YCR012W, YKR097W	Minimal	Repress YKR097W when glucose is present	PMID: 8793872	-
*YCR012W, YLR038C	Minimal	Repress YKR097W when glucose is present	PMID: 8793872	-
*YCR012W, YLR295C	Minimal	Repress YKR097W when glucose is present	PMID: 8793872	-
*YCR012W, YLR395C	Minimal	Repress YKR097W when glucose is present	PMID: 8793872	-
*YCR012W, YML081C-A	Minimal	Repress YKR097W when glucose is present	PMID: 8793872	-
*YCR012W, YMR256C	Minimal	Repress YKR097W when glucose is present	PMID: 8793872	-
*YCR012W, YOR065W	Minimal	Repress YKR097W when glucose is present	PMID: 8793872	-
*YCR012W, YPL078C	Minimal	Repress YKR097W when glucose is present	PMID: 8793872	-
*YCR012W, YPL271W	Minimal	Repress YKR097W when glucose is present	PMID: 8793872	-
*YCR012W, YPR191W	Minimal	Repress YKR097W when glucose is present	PMID: 8793872	-
*YCR012W, YPR191W	Minimal	Repress YKR097W when glucose is present	PMID: 8793872	-
*YDR300C, YLR438W	Minimal	Repress YLR438W under minimal conditions	PMID: 10559172 & PMID: 10809695	-
YER091C, *YGR155W	Minimal	Remove YGR012W and its coded reaction CYSS	PMID: 16407407	Based on PMID: 16407407 YGR012W is a putative cysteine synthase whose function has been assigned only based on the sequence similarity. Therefore, we decided to remove this gene and its corresponding reaction CYSS from the model, until its biological function is identified experimentally. Another possibility is that YGR012W is actually coding for CYSS but its activity is not enough to compenstae …
YGR012W, *YGR155W	Minimal	Remove YGR012W and its coded reaction CYSS	PMID: 16407407	Based on PMID: 16407407 YGR012W is a putative cysteine synthase whose function has been assigned only based on the sequence similarity. Therefore, we decided to remove this gene and its corresponding reaction CYSS from the model, until its biological function is identified experimentally. Another possibility is that YGR012W is actually coding for CYSS but its activity is not enough to compenstae …
YKL001C, *YGR155W	Minimal	Remove YGR012W and its coded reaction CYSS	PMID: 16407407	Based on PMID: 16407407 YGR012W is a putative cysteine synthase whose function has been assigned only based on the sequence similarity. Therefore, we decided to remove this gene and its corresponding reaction CYSS from the model, until its biological function is identified experimentally. Another possibility is that YGR012W is actually coding for CYSS but its activity is not enough to compenstae …
YPR167C, *YGR155W	Minimal	Remove YGR012W and its coded reaction CYSS	PMID: 16407407	Based on PMID: 16407407 YGR012W is a putative cysteine synthase whose function has been assigned only based on the sequence similarity. Therefore, we decided to remove this gene and its corresponding reaction CYSS from the model, until its biological function is identified experimentally. Another possibility is that YGR012W is actually coding for CYSS but its activity is not enough to compenstae …
*YLR304C, YJL200C	Minimal	Change the GPR for ACONTm from (YLR304C OR YJL200C) to (YLR304C AND YJL200C)	Changing the GPR is the only way to resolve this incosistency, since no evidence found on supression of YJL200C under aerobic minimal or YP conditions. Additionally, based on the other SGD curated papers (e.g., PMID: 15692048 & PMID: 15692048 & PMID: 17761666 its mutation leads to glutamate auxotrophy
SLG inconsistencies
Inconsistency	Medium	Resolution strategy	Evidence	Comments
YKL127W, YMR105C	Minimal/YP	1) Add PGM3 (YMR278W) to the GPR for PGMT as an isozyme, i.e., (PGM1 OR PGM2 OR PGM3)	PMID:18042468 & PMID: 12140549	-

## Sheet: Auxotrophy
Auxotrophy inconsistencies
Inconsistency	Auxotrophy	Medium	Resolution strategy	Evidence
YPL028W	mevalonate (mev-R in iMM(04) (PMID: 7989303)	Minimal/YP	Add an exchange rxn for mev-R to the model	Inferred from the inconsistency (PMID: 7989303)_
YNL256W	folic acid (Not in iMM904) (PMID: 15215118)	Minimal/YP	Add an exchange and transport rxn for folic acid (C00504) and also add either R00937 or R02236 from KEGG	Inferred from the inconsistency (PMID: PMID: 15215118)
YGR267C	5-formyl tetrahydrofolic acid (aka folinic acid) (5fthf in iMM904) (PMID: 8573145)	Minimal/YP	Add exchange and transport reaction (between [c] and [e]) for 5fthf to the model	Inferred from the inconsistency (PMID: 8573145)
YLR450W,YML075C	mevalonate (mev-R in iMM904) (PMID: 2828155)	Minimal/YP	Add an exchange rxn for mev-R to the model	Inferred from the inconsistency (PMID: PMID: 2828155)

## Sheet: Modifications list
The list of all modifications
(Modifications represented with a "*" are alternative (redundant) correction strategies)
Relax the irreversiblity constraints on existing reactions in the model
Reaction	Inconsistency involved (Minimal)	Inconsistency involved (YP)	Evidence	Community model v4.0
ADPT	YDR226W (NGG)	YDR226W (NGG)	PMID:13475309 & 12171925. Reversible based on ∆G and in MetaCyc	Irreversible
*HXPRT	YDR226W (NGG)	YDR226W (NGG)	PMID:4003757 & 369702. Reversible based on ∆G and in MetaCyc	Irreversible
*UPPRT	YDR226W (NGG)	YDR226W (NGG)	Reversible based on ∆G and in MetaCyc	Irreversible
*GUAPRT	YDR226W (NGG)	YDR226W (NGG)	Reversible based on ∆G and in MetaCyc	Irreversible
VALTAim	YJR148W (NGG), (YHR208W, YJR148W) (ESSL)	-	Reversible based on ∆G. Reversible in MetaCyc and E. coli,	Irreversible
FRUK	YKL060C (GNG)	YKL060C (GNG)	Reversible based on ∆G	Irreversible
Add/Remove reactions to/from the model
Reaction	Inconsistency involved (Minimal)	Inconsistency involved (YP)	Evidence	Community model v4.0
Add R06974 (glycinamide ribonucleotide transformylase) from KEGG: GLYCRT [c] for + atp + gar <=> adp + pi + fgam YOR128C	YDR408C (NGG)	-	BLAST bi-directinal analysis: The enzyme coding for this reaction (EC 2.1.2.-) in Methanocaldococcus jannaschii has high sequence similarity with ADE2 in yeast. Notably, ADE2 has two consderved domains one of which is similar to EC 2.1.2.- in Methanocaldococcus jannaschii (see the sheet 'Details of BLAST and Delta_G' for more details on BLAST analysis)	Reaction not in community model v4.0
Add R01704 (Palmitaldehyde:NAD+ oxidoreductase) from KEGG: PALOXR [c] hxdcal + nad + h2o <=> hdca + nadh + h (YMR170C or YMR169C or YOR374W or YER073W or YPL061W)	(YDR294C,YJL134W) (GSL) was not fixed	(YDR294C,YJL134W) (GSL) was not fixed	BLAST bi-directional analysis: The enzyme coding for this reaction in R01704 (i.e., EC 1.2.1.48) in Geobacillus thermoleovorans (strain B23) has very high sequence similarity with YMR170C and YMR169C, YOR374W, YER073W and YPL061W (See the shee 'Details of BLAST and DeltaG for details of BLAST anslysis). Note that based on PMID:11795842 & PMID: 9334171 the products of reactions coded for by DPL1 (…	Reaction not in community model v4.0
Add STEROLS1 (hypothetical sterol synthase 1) [c]: ergst --> sterol (hypethetical rxn)	YGL012W (NGG) and (YGR157W,YJR073C) (ESSL)	YGL012W (NGG)	PMID: 10722850 & PMID: 17393212. Based on these references in the plasmid membrane of the erg4 mutant, ergosterol is completely replaced by ergtetrol	Reaction not in community model v4.0
Add STEROLS2 (hypothetical sterol synthase 2) [c] : ergtetrol --> sterol (hypothetical rxn)	YGL012W (NGG) and (YGR157W,YJR073C) (ESSL)	YGL012W (NGG)	PMID: 10722850 & PMID: 17393212. Based on these references in the plasmid membrane of the erg4 mutant, ergosterol is completely replaced by ergtetrol	Reaction not in community model v4.0
Add PHLPDS1 (hypothetical phospholipid synthase 1) [c] : pc_SC --> phospholipid (hypothetical rxn)	YJR073C (NGG) and (YGR157W,YJR073C) (ESSL)	YJR073C (NGG)	PMID: 2445736, PMID: 2684666, PMID: 3066687 & PMID: 9370325 (Based on these references the lack of a stringent requirement for choline in opi3 (YJR037C) or cho2 (YGR157W) single mutants suggests that S. cereṽisiae cells tolerate aberrant phospholipid compositions andcan substitute PE (or pe_SC in the iMM904 model), PMME (or ptdmeeta_SC in the iMM904) and PDME (or ptd2meeta_SC in the iMM904 model…	Reaction not in community model v4.0
Add PHLPDS2 (hypothetical phospholipid synthase 2) [c] : ptdmeeta_SC --> phospholipid (hypothetical rxn)	YJR073C (NGG) and (YGR157W,YJR073C) (ESSL)	YJR073C (NGG)	PMID: 2445736, PMID: 2684666, PMID: 3066687 & PMID: 9370325 (Based on these references the lack of a stringent requirement for choline in opi3 (YJR037C) or cho2 (YGR157W) single mutants suggests that S. cereṽisiae cells tolerate aberrant phospholipid compositions andcan substitute PE (or pe_SC in the iMM904 model), PMME (or ptdmeeta_SC in the iMM904) and PDME (or ptd2meeta_SC in the iMM904 model…	Reaction not in community model v4.0
Add PHLPDS3 (hypothetical phospholipid synthase 3) [c] : ptd2meeta_SC --> phospholipid (hypothetical rxn)	YJR073C (NGG) and (YGR157W,YJR073C) (ESSL)	YJR073C (NGG)	PMID: 2445736, PMID: 2684666, PMID: 3066687 & PMID: 9370325 (Based on these references the lack of a stringent requirement for choline in opi3 (YJR037C) or cho2 (YGR157W) single mutants suggests that S. cereṽisiae cells tolerate aberrant phospholipid compositions andcan substitute PE (or pe_SC in the iMM904 model), PMME (or ptdmeeta_SC in the iMM904) and PDME (or ptd2meeta_SC in the iMM904 model…	Reaction not in community model v4.0
Add PHLPDS4 (hypothetical phospholipid synthase 4) [c] : pe_SC --> phospholipid (hypothetical rxn)	YJR073C (NGG) and (YGR157W,YJR073C) (ESSL)	YJR073C (NGG)	PMID: 2445736, PMID: 2684666, PMID: 3066687 & PMID: 9370325 (Based on these references the lack of a stringent requirement for choline in opi3 (YJR037C) or cho2 (YGR157W) single mutants suggests that S. cereṽisiae cells tolerate aberrant phospholipid compositions andcan substitute PE (or pe_SC in the iMM904 model), PMME (or ptdmeeta_SC in the iMM904) and PDME (or ptd2meeta_SC in the iMM904 model…	Reaction not in community model v4.0
Add EX_mev-R(e) (mev-R[e] <=> )	YPL028W (Auxotrophy incosistency) and (YLR450W,YML075C) (Auxotrophy inconsistency)	YPL028W (Auxotrophy incosistency)	PMID: 15215118 (inferred from the inconsistency)	Reaction not in community model v4.0
Add MEVRt (mev-R[e] <=> mev-R[c])	YPL028W (Auxotrophy incosistency) and (YLR450W,YML075C) (Auxotrophy inconsistency)	YPL028W (Auxotrophy incosistency)	PMID: 15215118 (inferred from the inconsistency)	Reaction not in community model v4.0
Add R00937 (5,6,7,8-tetrahydrofolate:NAD+ oxidoreductase) from KEGG: THFOXR [c] thf + 2 nad <=> fola + 2 nadh + 2 h YOR236W (fola = Folic acid (Kegg ID:C00504))	YNL256W (Auxtrophy inconsistency)	YNL256W (Auxtrophy inconsistency)	The gene coding for this reaction already presents in the yeast and in the model (YOR236W)	Reaction not in community model v4.0
*Add R02236 (dihydrofolate:NADP+ oxidoreductase) from KEGG: [c] dhf + nadp <=> fola + nadph + h	YNL256W (Auxtrophy inconsistency)	YNL256W (Auxtrophy inconsistency)	The gene coding for this reaction already presents in the yeast and in the model (YOR236W)	Reaction not in community model v4.0
Add EX_fola(e) : fola[e] <=> (fola = Folic acid (Kegg ID:C00504))	YNL256W (Auxtrophy inconsistency)	YNL256W (Auxtrophy inconsistency)	PMID: 15215118 (inferred from the inconsistency)	Reaction not in community model v4.0
Add FOLAt : fola[e] <=> fola[c] (fola = Folic acid (Kegg ID:C00504))	YNL256W (Auxtrophy inconsistency)	YNL256W (Auxtrophy inconsistency)	PMID: 15215118 (inferred from the inconsistency)	Reaction not in community model v4.0
Add EX_5fthf(e) (5fthf[e] <=> )	YGR267C (Auxotrophy inconsistency)	YGR267C (Auxotrophy inconsistency)	PMID: 8573145 (inferred from the inconsistency)	Reaction not in community model v4.0
Add 5FTHFt (5fthf[e] <=> 5fthf[c])	YGR267C (Auxotrophy inconsistency)	YGR267C (Auxotrophy inconsistency)	PMID: 8573145 (inferred from the inconsistency)	Reaction not in community model v4.0
Remove CYSS from the model	YAL012W (GNG), YGR155W (GNG), (YAL012W, YER091C) (SLES), (YAL012W, YGR012W) (SLES), (YAL012W, YKL001C) (SLES), (YAL012W, YPR167C) (SLES), (YER091C, YGR155W) (SLES), (YGR012W, YGR155W) (SLES), (YKL001C, YGR155W) (SLES), (YPR167C, YGR155W) (SLES)	-	PMID: 16407407: Based on this reference YGR012W is a putative cysteine synthase whose function has been assigned only based on the sequence similarity. Therefore, we decided to remove this gene and its corresponding reaction CYSS from the model, until its biological function is identified experimentally.	Reaction not in community model v4.0
Add CHTNSrg (ring chitin synthase) [c] : udpacgal --> chitin_ring + h + udp coded for by YBR023C	(YBR023C, YBR038W) (GSL)	(YBR023C, YBR038W) (GSL)	PMID: 2050738: Based on this reference YBR023C (CHS3) codes for chtin ring	Reaction not in community model v4.0
Add CHTNSsp (septum chitin synthase) [c] : udpacgal --> chitin_septum + h + udp coded for by YBR038W	(YBR023C, YBR038W) (GSL)	(YBR023C, YBR038W) (GSL)	PMID: 2050738: Based on this reference YBR038W (CHS2) codes for primay septum	Reaction not in community model v4.0
Add CHTNSbs (birth scar chitin synthase) [c]: udpacgal --> chitin_birthScar + h + udp coded for by YNL192W	(YBR023C, YBR038W) (GSL)	(YBR023C, YBR038W) (GSL)	PMID: 1556560 & PMID: 2941152 & PMID: 2523889: Based on these references YNL192W (CHS1) is required to prevent the lysis of daughter cells at the brith scar, although no chitin was detected in the birth scar (i.e., it just has a repair function)	Reaction not in community model v4.0
Replace CHTNS in the iMM904 model with (hypothetical chitin synthase) [c] : chitin_ring + chitin_septum --> chitin	(YBR023C, YBR038W) (GSL)	(YBR023C, YBR038W) (GSL)	PMID: 2050738 & PMID: 2050738: Based on these references only chitin_ring and chitin_septum are part of the cell wall	Reaction not in community model v4.0
Add PPItp: ppi[x] --> ppi[c]	YLR174W (NGG)	-	PMID: 15727560: In this paper the presence of a transporter activity that facilitates the passage of pyrophosphate (and phosphate) across the peroxisomal membrane has been demosntrated. Similalry, in yeast pyrophosphate is produced by many proxisomal reactions that needs to be exported (no proxisomal inorganic pyrophosphatase activity is known in yeast or other multi-compartment organisms). This …	Consistent with community model v4.0
Add AKGtm: akg[c] + cit[m] --> akg[m] + cit[c] YMR241W	YLR174W (NGG)	-	PMID: 20371607. Also, transport reaction exists in HumanCyc	Reaction not in community model v4.0
Add new compounds to the model
Compound	Inconsistency fixed (Minimal)	Inconsistency fixed (YP)	Evidence	Community model v4.0
fola[c] (Kegg ID: C00504) (Folic acid)	YNL256W (Auxotrophy inconsistency)	YNL256W (Auxotrophy inconsistency)	PMID: 15215118 (inferred from the inconsistency)	Compound not in community model v4.0
fola[e] (Kegg ID: C00504) (Folic acid)	YNL256W (Auxotrophy inconsistency)	YNL256W (Auxotrophy inconsistency)	PMID: 15215118 (inferred from the inconsistency)	Compound not in community model v4.0
sterol[c] (hypothetical compound)	YGL012W (NGG) and (YGR157W,YJR073C) (ESSL)	YGL012W (NGG)	Based on PMID: 10722850 & PMID: 17393212 in the plasmid membrane of the erg4 mutant, ergosterol is completely replaced by ergtetrol	Compound not in community model v4.0
phospholipid[c] (hypothetical compound)	YJR073C (NGG) and (YGR157W,YJR073C) (ESSL)	YJR073C (NGG)	PMID: 2445736, PMID: 2684666, PMID: 3066687 & PMID: 9370325 (Based on these references the lack of a stringent requirement for choline in opi3 (YJR037C) or cho2 (YGR157W) single mutants suggests that S. cereṽisiae cells tolerate aberrant phospholipid compositions andcan substitute PE (or pe_SC in the iMM904 model), PMME (or ptdmeeta_SC in the iMM904) and PDME (or ptd2meeta_SC in the iMM904 model…	Compound not in community model v4.0
mev-R[e]	YPL028W (Auxotrophy incosistency) and (YLR450W,YML075C) (Auxotrophy inconsistency)	YPL028W (Auxotrophy incosistency)	PMID: 15215118 (inferred from the inconsistency)	Compound not in community model v4.0
5fthf[e]	YGR267C (Auxotrophy inconsistency)	YGR267C (Auxotrophy inconsistency)	PMID: 8573145 (inferred from the inconsistency)	Compound not in community model v4.0
Add/Remove genes to/from the model
Gene	Inconsistency fixed (Minimal)	Inconsistency fixed (YP)	Evidence	Community model v4.0
Add YHR215W to code for reaction ACP1e	YAR071W (GNG)	YAR071W (GNG)	PMID: 9339343 & PMID: 2646592 & PMID: 11996663: See the section for change of GPR for reaction ACP1e for details.	Gene not in community model v4.0
Add BAC1 to the GPR for ORNt3m (The actual gene coding for this protein is not known yet)	YOR130C (NGG)	-	PMID: 9874237: See the section of change of GPR for ORNt3m for details	Gene not in community model v4.0
Remove YJL200C from the GPR for ACONTm	YLR304C (GNG) and (YBR291C, YLR304C) (SLES) and (YJL200C,YLR304C) (SLES)	YLR304C (GNG)	PMID: 10224250 & 14576278: YJL200C is a putative mitochondrial aconitase isozyme. Has been assigned to ACONTm only based on the sequence similarity. No evidence was found on suppression of this gene. Therefore, we rmeoved it from the GPR for ACONTm.	Consistent with community model v4.0
Remove YAR073W	-	-	Genes YAR073W and YAR075W code for non-functional proteins and have been assigned to IMPD only based on the sequence similarity. Additinally YAR073W is not expressed in detectable levels (PMID: 12746440).	Consistent with community model v4.0
Remove YAR075W	-	-	Genes YAR073W and YAR075W code for non-functional proteins and have been assigned to IMPD only based on the sequence similarity. Additinally YAR073W is not expressed in detectable levels (PMID: 12746440).	Consistent with community model v4.0
Remove YHL012W	YKL035W (GNG)	YKL035W (GNG)	YHL012W was removed from the GPR because it is a putative protein of unknown function and has been assigned to GALU only because of the sequence similairty with YKL035W (PMID: 9195935)	Consistent with community model v4.0
Remove YML096W	(YGR124W, YPR145W) (GSL)	-	YML096W is putative gene with unknown function and has been assigned to ASNS1 only based on the sequence similarity (PMID: 12140549)	Consistent with community model v4.0
Remove YGR147C (See the section for change of GPR for PEPAT)	(YDL040C, YGR180C) (GSL) (was not fixed)	(YDL040C, YGR180C) (GSL) was not fixed	PMID: 8175741: YGR147C (NAT2) corresponds to the N alpha-acetyltransferase acting on a subset of proteins having methionine termini.	Consistent with community model v4.0
Add YHR013C to code for PEPAT (See the section for change of GPR for PEPAT)	(YDL040C, YGR180C) (GSL) (This inconsistency was not fixed by this modification)	(YDL040C, YGR180C) (GSL) (This inconsistency was not fixed by this modification)	PMID: 1600941 & PMID: 2551674: YHR013C (ARD1) and YDL040C (NAT1) act in a complex to catalyze the cotranslational N-terminal acetylation of many yeast proteins.	Gene not in community model v4.0
Remove YGR199W (from the GPR for DOLPMMer)	(YAL023C,YOR321W,YJR143C) (GSL)	(YAL023C,YOR321W,YJR143C) (GSL)	PMID: 12551906: Based on this reference PMT6 (YGR199W) interacts with none of the PMT proteins. Further studies are needed to determine the its nature and function. Therefore, we remove it from the GPR until more information about it functions becomes available. See the section for change of GPR for DOLPMMer for more details.	Gene present in community model v4.0
Add YMR278W (PGM3)	(YKL127W, YMR105C) (SLG)	(YKL127W, YMR105C) (SLG)	PMID:18042468 & PMID: 12140549: See the section for change of GPR for reaction PGMT for details	Gene not in community model v4.0
Remove YGR012W	YAL012W (GNG), YGR155W (GNG), (YAL012W, YER091C) (SLES), (YAL012W, YGR012W) (SLES), (YAL012W, YKL001C) (SLES), (YAL012W, YPR167C) (SLES), (YER091C, YGR155W) (SLES), (YGR012W, YGR155W) (SLES), (YKL001C, YGR155W) (SLES), (YPR167C, YGR155W) (SLES)	-	PMID: 16407407: Based on this reference YGR012W is a putative cysteine synthase whose function has been assigned only based on the sequence similarity. Therefore, we decided to remove this gene and its corresponding reaction CYSS from the model, until its biological function is identified experimentally.	Gene present in community model v4.0
Add YMR241W (YHM2) to the model to code for the newly added reaction AKGtm	YLR174W (NGG)	-	PMID: 20371607: See the section for adding a new transport reaction for akg to the model (reaction AKGtm)	Gene not in community model v4.0
Change the GRP relationships for the existing reactions in the model
Modification	Inconsistency involved (Minimal)	Inconsistency involved (YP)	Evidence	Community model v4.0
Change the GRP for 13GS from YCR034W AND (YGR032W OR YLR342W OR YMR306W) AND (YLR343W OR YMR215W OR YMR307W OR YOL030W OR YOL132W) to (YCR034W OR YLR372W) AND (YGR032W OR YLR342W) AND (YLR343W OR YMR215W OR YMR307W OR YOL030W OR YOL132W)	YCR034W (NGG), (YCR034W, YLR372W) (ESSL) and (YGR032W, YLR342W) (GSL)	YCR034W (NGG), (YCR034W, YLR372W) (ESSL) and (YGR032W, YLR342W) (GSL)	YLR372W was added to GPR based on the sequence similarity with YCR034W (BLAST bi-directional test) and the fact that YLR372W and YCR034W from a synthetic lethal in vivo (PMID: 7548216 & PMID:9211877). YMR306W was removed from GPR since YGR032W and YLR342W form a synthetic lethal in vivo (GSL). No evidence on supression of YMR306W was found	In community model v4.0, 13GS is coded for by (YGR032W or YLR342W)
Change the GPR for ORNt3m from YOR130C to (YOR130C OR BAC1)	YOR130C (NGG)	-	PMID: 9874237	The GPR in community model v4.0 is the same as in iMM904
Change the GPR for ACONTm from (YLR304C OR YJL200C) to YLR304C (Remove YJL200C from the GPR)	YLR304C (GNG) and (YBR291C, YLR304C) (SLES) and (YJL200C,YLR304C) (SLES)	YLR304C (GNG)	PMID: 10224250 & 14576278: YJL200C is a putative mitochondrial aconitase isozyme. Has been assigned to ACONTm only based on the sequence similarity. No evidence was found on suppression of this gene. Therefore, we rmeoved it from the GPR for ACONTm.	Consistent with community model v4.0
Change the GPR for GLCt1 from (YHR092C OR YLR081W OR YOL156W OR YDR536W OR YHR094C OR YEL069C OR YDL245C OR YJR158W OR YFL011W OR YNR072W OR YMR011W OR YDR345C OR YHR096C OR YDR343C OR YDR342C OR YJL214W OR YJL219W) to (YHR092C OR YLR081W OR YOL156W OR YDR536W OR YHR094C OR YEL069C OR YDL245C OR YJR158W OR YFL011W OR YNR072W OR YMR011W OR YDR345C OR YHR096C OR YDR343C OR YDR342C OR YJL214W OR YJL…	YDL247W (GNG) and YJR160C (GNG)	-	PMID: 10618490 and BLAST bi-directional analysis	The GPR in community model v4.0 is the same as in iMM904
Change the GPR for ACP1e from (YBR093C OR YAR071W) to (YBR093C OR YAR071W OR YHR215W) i.e., add YHR215W to the GPR.	YAR071W (GNG)	YAR071W (GNG)	PMID: 11996663	The GPR in community model v4.0 is the same as in iMM904
Change the GPR for DOLPMMer from (PMT1(YDL095W) AND PMT2(YAL023C)) OR PMT3(YOR321W) OR PMT4(YJR143C) OR PMT5(YDL093W) OR PMT6(YGR199W) to (PMT4 AND PMT4) OR [(PMT1 AND PMT2) OR (PMT3 AND PMT5) OR (PMT1 AND PMT3) OR (PMT2 AND PMT5)]. Gene PMT6(YGR199W) is removed from the GPR	(YAL023C,YOR321W,YJR143C) (GSL)	(YAL023C,YOR321W,YJR143C) (GSL)	PMID: 12551906: Based on this reference PMT1 (YDL095W) predominantely interacts with PMT2 (YAL023C) independent of PMT3 (YOR321W) and vice versa. PMT1 interacts weakly with PMT3. PMT3 predominantely interacts with PMT5 (PMT5) independent of other proteins. PMT2 interacts weakly with PMT5 indepenedent of PMT1. PMT4 (YJR143C) proteins form homomeric complexes. PMT6 (YGR199W) interacts with none of …	The GPR in community model v4.0 is the same as in iMM904
Change the GRP for PRPPS from from (PRS1(YKL181W) OR PRS2(YER099C) OR PRS3(YHL011C) OR PRS4(YBL068W) OR PRS5(YOL061W)) to (PRS1 AND PRS3) OR [(PRS2 OR PRS4) AND PRS5)]	(YKL181W, YOL061W) (GSL), (YHL011C, YOL061W) (GSL), (YER099C, YBL068W, YKL181W) (GSL), (YER099C, YBL068W, YHL011C) (GSL)	-	PMID: 10212224: Based on this reference there is a strong interaction between PRS1 and PRS3 as well as between PRS5 and either PRS2 or PRS4	The GPR in community model v4.0 is the same as in iMM904
Change the GRP for AGAT_SC from (YDL052C OR UNKNOWN) to (YDL052C OR YCR034W)	(YCR034W, YDL052C) (ESSL)	(YCR034W, YDL052C) (ESSL)	PMID: 17726007: Based on this reference YCR0342W and YDL052C form a SL. Therefore, it may imply that the missing isozyme for reaction AGAT_SC is coded for by YCR0342W. We also note that based on the KEGG database both of the enzymes coded for by YDL052C (i.e., EC 2.3.1.51) and YCR0342W (i.e., EC 2.3.1.-) are Acyltransferases. The enzyme EC 2.3.1.- catalyzes many reactions involving in CoA transfe…	The reaction in community model v4.0 is coded for by only YDL052C
Change the GPR for reaction PETOHM_SC from YGR157W to (YGR157W OR YJR073C)	YGR157W (NGG), (YGR157W,YJR073C) (ESSL)	YGR157W (NGG)	PMID: 3066687: Based on this reference the gene YJR073C partially contributes (as isozyme) to catalyzing the rxn PETOHM_SC	In community model v4.0 the reaction PETOHM_SC is coded for by YJR073C only
Change the GPR for HISt2r from (YGR191W OR YKR039W OR YCL025C OR YBR069C) to (YGR191W OR YKR039W OR YBR069C), i.e., remove YCL025C from the GPR	YGR191W (GNG)	YGR191W (GNG)	PMID: 9573211: Protein produced by YCL025C is a high affinity permease for asparagine, glutamine and serine. Low affinity permease for leucine, isoleucine, methionine, phenylalanine, serine, threonine, tryptophan, tyrosine, and valine. No reports on uptaking histidine	The GPR in community model v4.0 is the same as in iMM904
Change the GPR for GALU from (YKL035W OR YHL012W) to YKL035W, i.e., remove YHL012W from the GPR	YKL035W (GNG)	YKL035W (GNG)	YHL012W was removed from the GPR because it is a putative protein of unknown function and has been assigned to GALU only because of the sequence similairty with YKL035W (PMID: 9195935)	Consistent with community model v4.0
Change the GPR from IMPD from (YHR216W OR YLR432W OR YAR075W OR YML056C OR YAR073W) to (YHR216W OR YLR432W OR YML056C), i.e., remove YAR073W and YAR075W from the GPR	YHR216W (GNG)	-	PMID: 12746440: YAR073W and YAR075W code for non-functional proteins and have been assigned to IMPD only based on the sequence similarity. Additinally YAR073W is not expressed in detectable levels.	In model 4.0 the GPR is (YHR216W OR YLR432W)
Change the GPR for ASNS1 from (YML096W OR YGR124W OR YPR145W) to (YGR124W OR YPR145W), i.e., remove YML096W from the GPR	(YGR124W, YPR145W) (GSL)	-	YML096W is putative gene with unknown function and has been assigned to ASNS1 only based on the sequence similarity	Consistent with community model v4.0
Change the GPR for PEPAT from (YDL040C OR YGR147C) to (YDL040C AND YHR013C), i.e., remove YGR147C) from the GPR and instead add YHR013C	(YDL040C, YGR180C) (GSL) (This inconsistency was not fixed by this modification)	(YDL040C, YGR180C) (GSL) (This inconsistency was not fixed by this modification)	PMID: 8175741 & PMID: 1600941 & PMID: 2551674. Based on PMID: 8175741, YGR147C (NAT2) corresponds to the N alpha-acetyltransferase acting on a subset of proteins having methionine termini. Additionally, based on PMID: 1600941 & PMID: 2551674 YHR013C (ARD1) and YDL040C (NAT1) act in a complex to catalyze the cotranslational N-terminal acetylation of many yeast proteins. Both NAT1 and ARD1 form a s…	Reaction PEPAT is not present in community model v4.0
Change the GPR from THFGLUS from (YKL132C OR YOR241W OR YMR113W) to (YKL132C OR YOR241W), i.e., remove YMR113W from the GPR	YMR113W (GNG)	YMR113W (GNG)	PMID: 10799479: Fol3p (coded for by YMR113W) catalyzes the binding of the first glutamyl side chain to dihydropteroate to yield dihydrofolate, then Met7p (coded for by YOR241W) catalyzes the extension of the glutamate chains of folylmonoglutamates in an ATP-dependent reaction	THFGLUS in yeast model 4.0 is coded for by only YOR241W
Assign YMR113W to the reaction DHFS	YMR113W (GNG)	YMR113W (GNG)	PMID: 10799479: Fol3p (coded for by YMR113W) catalyzes the binding of the first glutamyl side chain to dihydropteroate to yield dihydrofolate, then Met7p (coded for by YOR241W) catalyzes the extension of the glutamate chains of folylmonoglutamates in an ATP-dependent reaction	Consistent with community model v4.0
Change the GPR for PGMT from (PGM1 OR PGM2) to (PGM1 OR PGM2 OR PGM3), i.e., add PGM3(YMR278W) to the GPR for PGMT	(YKL127W, YMR105C) (SLG)	(YKL127W, YMR105C) (SLG)	PMID:18042468 & PMID: 12140549	Consistent with community model v4.0
Add/Remove compounds to/from the biomass eqn
Compound	Inconsistency fixed (Minimal)	Inconsistency fixed (YP)	Evidence	Community model v4.0
Replace ergst in the biomass with a hypothetical compoound sterol[c]	YGL012W (NGG) and (YGR157W,YJR073C) (ESSL)	YGL012W (NGG)	Inferred from the inconsistency (YJR073C is a NGG)	Compound is not in the biomass eqn of community model 4.0
Replace pc_SC in the biomass eqn with a hypothetical compound phospholipid[c]	YJR073C (NGG) and (YGR157W,YJR073C) (ESSL)	YJR073C (NGG)	Inferred from the inconsistency (YJR073C is a NGG) (PMID: 2445736, PMID: 2684666, PMID: 3066687 & PMID: 9370325 PMID: 2445736, PMID: 2684666, PMID: 3066687 & PMID: 9370325 (Based on these references the lack of a stringent requirement for choline in opi3 (YJR037C) or cho2 (YGR157W) single mutants suggests that S. cereṽisiae cells tolerate aberrant phospholipid compositions andcan substitute PE (…	Compound is not in the biomass eqn of community model 4.0
Add iletrna[c] to the biomass eqn as reactant (in place of ile-L[e] and trnaile[c] as product	YBL076C (NGG)	YBL076C (NGG)	Similart strategy has been used for reconstruction of Salmonella (PMID: 19690172).	Compound is not in the biomass eqn of community model 4.0
Add lystrna[c] to the biomass eqn as a reactant (in place of lys-L[c] and trnalys[c] as product	YDR037W (NGG)	YDR037W (NGG)	Similart strategy has been used for reconstruction of Salmonella (PMID: 19690172).	Compound is not in the biomass eqn of community model 4.0
Add argtrna[c] to the biomass eqn (in place of arg-L[c]) as a reactant and trnaarg[c] as product	YDR341C (NGG)	YDR341C (NGG)	Similart strategy has been used for reconstruction of Salmonella (PMID: 19690172).	Compound is not in the biomass eqn of community model 4.0
Add phetrna[c] to the biomass eqn as a reactant (in place of phe-L[c]) and phetrna[c] as product	YFL022C (NGG) and YLR060W (NGG)	YFL022C (NGG) and YLR060W (NGG)	Similart strategy has been used for reconstruction of Salmonella (PMID: 19690172).	Compound is not in the biomass eqn of community model 4.0
Add valtrna[c] to the biomass eqn as a reactant (in place of val-L[c]) and trnaval[c] as product	YGR094W (NGG)	YGR094W (NGG)	Similart strategy has been used for reconstruction of Salmonella (PMID: 19690172).	Compound is not in the biomass eqn of community model 4.0
Add tyrtrna[c] to biomass eqn as a reactant (in place of tye-L[e]) and trnatyr[c] as product	YGR185C (NGG)	YGR185C (NGG)	Similart strategy has been used for reconstruction of Salmonella (PMID: 19690172).	Compound is not in the biomass eqn of community model 4.0
Add mettrna[c] to the biomass eqn as a reactant (in place of met-L[c]) and trnamet[c] as product	YGR264C (NGG)	YGR264C (NGG)	Similart strategy has been used for reconstruction of Salmonella (PMID: 19690172).	Compound is not in the biomass eqn of community model 4.0
Add asntrna[c] to the biomass eqn as a reactant (in place of asn-L[c]) and trnaasn[c] as product	YHR019C (NGG)	YHR019C (NGG)	Similart strategy has been used for reconstruction of Salmonella (PMID: 19690172).	Compound is not in the biomass eqn of community model 4.0
Add protrna[c] to the biomass ean as a reactant (in place of pro-L[c]) and trnapro[c] as product	YHR020W (NGG)	YHR020W (NGG)	Similart strategy has been used for reconstruction of Salmonella (PMID: 19690172).	Compound is not in the biomass eqn of community model 4.0
Add thrtrna[c] to the biomass eqn as a reactant (in place of thr-L[c]) and trnathr[c] as product	YIL078W (NGG)	YIL078W (NGG)	Similart strategy has been used for reconstruction of Salmonella (PMID: 19690172).	Compound is not in the biomass eqn of community model 4.0
Add asptrna[c] to the biomass eqn as a reactant (in place of asp-L[c]) and trnaasp[c] as product in	YLL018C (NGG)	YLL018C (NGG)	Similart strategy has been used for reconstruction of Salmonella (PMID: 19690172).	Compound is not in the biomass eqn of community model 4.0
Add trptrna[c] to the biomass eqn as a reactant (in place of trp-L[c]) and trnatrp[c] as product	YOL097C (NGG)	YOL097C (NGG)	Similart strategy has been used for reconstruction of Salmonella (PMID: 19690172).	Compound is not in the biomass eqn of community model 4.0
Add glntrna[c] to the biomass eqn as a reactant (in place of gln-L[c]) and trnagln[c] as product	YOR168W (NGG)	YOR168W (NGG)	Similart strategy has been used for reconstruction of Salmonella (PMID: 19690172).	Compound is not in the biomass eqn of community model 4.0
Add alatrna[c] to the biomass eqn as a reactant (in place of ala-L[c]) and trnaala[c] as product	YOR335C (NGG)	YOR335C (NGG)	Similart strategy has been used for reconstruction of Salmonella (PMID: 19690172).	Compound is not in the biomass eqn of community model 4.0
Add leutrna[c] to the biomass eqn as a reactant (in place of leu-L[c]) and trnaleu[c] as product	YPL160W (NGG)	YPL160W (NGG)	Similart strategy has been used for reconstruction of Salmonella (PMID: 19690172).	Compound is not in the biomass eqn of community model 4.0
Add histrna[c] to the biomass eqn as a reactant (in place of his-L[c]) and trnahis[c] as product	YPR033C (NGG)	YPR033C (NGG)	Similart strategy has been used for reconstruction of Salmonella (PMID: 19690172).	Compound is not in the biomass eqn of community model 4.0
Add glytrna[c] to the biomass eqn as a reactant (in place of gly-L[c]) and trnagly[c] as product	YPR081C (NGG)	YPR081C (NGG)	Similart strategy has been used for reconstruction of Salmonella (PMID: 19690172).	Compound is not in the biomass eqn of community model 4.0
Add sertrna[c] to the biomass eqn as a reactant (in place of ser-L[c]) and trnaser[c] as product	YDR023W (NGG)	YDR023W (NGG)	Similart strategy has been used for reconstruction of Salmonella (PMID: 19690172).	Compound is not in the biomass eqn of community model 4.0
Add glutrna[c] to biomass eqn as a reactant (in place of glu-L[c]) and trnaglu[c] as product	YGL245W (NGG)	YGL245W (NGG)	Similart strategy has been used for reconstruction of Salmonella (PMID: 19690172).	Compound is not in the biomass eqn of community model 4.0
Add cystrna[c] to the biomass eqn as a reactant (in place of cys-L[c]) and trnacys[c] as product	YNL247W (NGG)	YNL247W (NGG)	Similart strategy has been used for reconstruction of Salmonella (PMID: 19690172).	Compound is not in the biomass eqn of community model 4.0
Add 16BDglcn[c] to the biomass equation as a reactant	(YPR159W, YGR143W) (GSL)	(YPR159W, YGR143W) (GSL)	PMID:9802208 & PMID:7725794 & PMID: 10601196: Beta 1,6-Glucan is a key component of the yeast cell wall, interconnecting cell wall proteins, beta 1,3-glucan, and chitin	Compound is not in the biomass eqn of community model 4.0
Remove tre[c] (trehalose) from biomass equation	YBR126C (NGG) and YDR074W (NGG)	YBR126C (NGG) and YDR074W (NGG)	By removing YBR126C or YDR074W the only biomass precursor that cannot be made is trehalose. Trehalose is major reserve carbohydrate that can be synthesized and degraded by yeast (PMID: 6997270). The trehalsoe synthase activities play a role in the control of glucose influx into yeast glycolysis. It does not seem to be an essential compound for the cell viability however, it can be found in the bi…	Compound is present in the biomass eqn of community model 4.0
Suggestion: It is worth to have two types of biomass equation in the model similar to iAF1260 model of the E. coli: A 'core' biomass equation containing all compounds required for the cell vaiability and another biomass equation called 'wild type' comprising all compounds identified based on the measurements of the wild-type biomass. For example trehalose which serves as reserve carbohydrates can…
Add compounds to the in silico growth medium
Compound	Inconsistency fixed (Minimal)	Inconsistency fixed (YP)	Evidence
Add gthrd to the YP medium	-	YJL101C (NGG)	PMID: 12702463
Add Riboflavin (vitamin B2) to the YP medium	-	YOL143C (NGG) and YBL033C (NGG)	PMID: 16744658
*Add trehalose to the YP medium	-	YBR126C (NGG) and YDR074W (NGG)	PMID: 12673763
Gene/Reaction suppressions
Gene	Inconsistency involved (Minimal)	Inconsistency involved (YP)	Evidence	Comments
YDR345C	YDL245C, YDR342C, YDR343C, YEL069C, YJL219W, YJR158W, YOL156W (All GNGs)	Should be also repressed in the YP medium, although it does not fix any inconsistency	PMID: 10477308 & 16606697	Low affinity glucose transporter of the major facilitator superfamily. Modest glucose repression probably mediated by Mig1
YDR536W	YDL245C, YDR342C, YDR343C, YEL069C, YJL219W, YJR158W, YOL156W (All GNGs)	Should be also repressed in the YP medium, although it does not fix any inconsistency	PMID: 15703210	Subject to glucose-induced inactivation
YFL011W	YDL245C, YDR342C, YDR343C, YEL069C, YJL219W, YJR158W, YOL156W (All GNGs)	Should be also repressed in the YP medium, although it does not fix any inconsistency	PMID: 16606697 PMID: 10477308	Expressed at low levels and glucose repressed
YHR094C	YDL245C, YDR342C, YDR343C, YEL069C, YJL219W, YJR158W, YOL156W (All GNGs)	Should be also repressed in the YP medium, although it does not fix any inconsistency	PMID: 16606697 & PMID: 11311123: 12527758	Low-affinity glucose transporter of the major facilitator superfamily. Expression is repressed when glucose is limiting
YHR096C	YDL245C, YDR342C, YDR343C, YEL069C, YJL219W, YJR158W, YOL156W (All GNGs)	Should be also repressed in the YP medium, although it does not fix any inconsistency	PMID: 16606697 & PMID: 11748728 & PMID: 12210898 & PMID: 16397765	Expression is induced in the presence of non-fermentable carbon sources such as glycerol
YLR081W	YDL245C, YDR342C, YDR343C, YEL069C, YJL219W, YJR158W, YOL156W (All GNGs)	Should be also repressed in the YP medium, although it does not fix any inconsistency	PMID: 16606697 & PMID: 8088514	Activated by Gal4 and negatively regulated when cells are grown on glucose
YNR072W	YDL245C, YDR342C, YDR343C, YEL069C, YJL219W, YJR158W, YOL156W (All GNGs)	Should be also repressed in the YP medium, although it does not fix any inconsistency	PMID: 16606697 & PMID: 10477308 & PMID: 16397765	Glucose repressed
YKR039W	YGR191W (GNG)	YGR191W (GNG), YER023W (GNG)	PMID: 7798155 & PMID: 11408486 & PMID: 2194797	Repressed in nitrogen-rich media (amonia is non-limiting nitrogen source)
YCL025C	YGR191W (GNG)	YGR191W (GNG)	PMID: 9573211	Low-affinity amino acid permease. Subject to nitrogen supression
YBR069C	YGR191W (GNG)	YGR191W (GNG)	PMID: 9473505	Low-affinity histidine transporter
YFR053C	Suppress in the minimal medium	Suppress in the YP medium	PMID: 11311123 & PMID: 332086	Glucose repressed (Found during searches)
YCL040W	Suppress in the minimal medium	Suppress in the YP medium	PMID: 11311123 & PMID: 332086	Glucose repressed (Found during searches)
YKR097W	YCR012W (GNG) and 38 SLES inconsistencies containing YCR012W and (YJR009C, YGR192C) (GSL)	Should be also repressed in the YP medium, although it does not fix any inconsistency	PMID: 170081 & PMID: 8793872	Expression repressed in the presence of glucose
YJL052W	(YJR009C, YGR192C) (GSL)	Should be also repressed in the YP medium, although it does not fix any inconsistency	PMID: 9845373	Expression level of YJL052W (3.5) is lower than YJR009C (34.1) and YGR192C (89.0) under aerobic glucose conditions
YOR348C	Should be also repressed although it does not fix any inconsistency	YER023W (GNG)	PMID: 10640599 & PMID: 7891726	Regulated at the level of transcription by nitrogen catabolite repression (NCR), which prevents the utilization of proline as a nitrogen source if better nitrogen compounds such as ammonia, asparagine or glutamine
YNL270C	Suppress in the minimal medium	Suppress in the YP medium	PMID: 10654085	Found during searches (Expression is normally very low and it is unclear what conditions would induce significant expression)
YBR018C	YKL035W (GNG)	YKL035W (GNG)	PMID: 13495476 & PMID: 9670023 & PMID: 7601342	Involved in galactose catabolism. All the GAL genes (GAL1, GAL2, GAL7 and GAL10) are suppressed in the absence of galactose through a dimer formed by Gal4p and Gal80p
YML056C	YHR216W (GNG)	Suppress in YP medium	PMID: 12746440 (minimal) & PMID 16606697 (YP)	Minimal: Based on PMID: 12746440 when overexpressed, YLR432W (IMD3) and YML056C (IMD4) can only weakly compensate for deletion of YHR216W (IMD2). YP: Guanine repressed (through intracellular GDP)
YLR432W	YHR216W (GNG)	Suppress in YP medium	PMID: 12746440 (minimal) & PMID 16606697 (YP)	Minimal: Based on PMID: 12746440 when overexpressed, YLR432W (IMD3) and YML056C (IMD4) can only weakly compensate for deletion of YHR216W (IMD2). YP: Guanine repressed (through intracellular GDP)
YHR216W	-	Suppress in YP medium	PMID 16606697	Guanine repressed (through intracellular GDP)
YHR215W	YAR071W (GNG)	YAR071W (GNG)	PMID: 9066259 & PMID: 1965216 & (PMID: 9339343 & PMID: 2646592	Repressed when phosphate is abundant
YBR093C	YAR071W (GNG)	YAR071W (GNG)	PMID: 9066259 & PMID: 1965216 & (PMID: 9339343 & PMID: 2646592	Repressed when phosphate is abundant
YAR071W	YAR071W (GNG)	YAR071W (GNG)	PMID: 9066259 & PMID: 1965216 & (PMID: 9339343 & PMID: 2646592	Repressed when phosphate is abundant
YAL012W	-	(YPL023C, YGL125W) (GSL)	PMID 16606697	Known to be cysteine, methionine, and glutathione repressed.
YOR011W	Suppress in the minimal medium	Should be also repressed in the YP medium, although it does not fix any inconsistency	PMID: 12077145, PMID: 8631695 & (Trocha, P. J., and D. B. Sprinson. 1976. Localization and regulation of earlyenzymes of sterol biosynthesis of yeast. Arch. Biochem. Biophys. 174:45–51)	Active under anerobic growth
YIL013C	Suppress in the minimal medium	Should be also repressed in the YP medium, although it does not fix any inconsistency	PMID: 12077145, PMID: 8631695 & (Trocha, P. J., and D. B. Sprinson. 1976. Localization and regulation of earlyenzymes of sterol biosynthesis of yeast. Arch. Biochem. Biophys. 174:45–51)	Active under anerobic growth. Low expression levels (0.2 for YOR011W and 0.4 for YIL013C respectively) based on PMID: 9845373
YER026C	YBR011C (GNG), YBR192W (GNG), (YBR011C, YBR192W) (SLES), (YBR011C, YMR267W) (SLES)	YBR011C (GNG), YBR192W (GNG), (YBR011C, YBR192W) (SLES), (YBR011C, YMR267W) (SLES)	PMID: 9370337 & PMID: 6088519	Transcription is repressed by inositol
YLR438W	YDR30\0C (GNG) and (YDR300C, YLR438W) (SLES)	Should be also repressed in the YP medium, although it does not fix any inconsistency	PMID: 10559172 & PMID: 10809695	YLR438W is repressed when aginine (as a nitrogen source) is absent
*YMR267W	(YBR011C, YMR267W) (SLES)	(YBR011C, YMR267W) (SLES)	PMID: 9845373	Expression levels of PPA1 (YBR011C) under aerobic conditions with glucose as the carbon source is almost 37 times higher than that for PPA2 (YMR267W)
G6PDH2er	(YNL241C, YJL121C) (GSL)	Should be also repressed in the YP medium, although it does not fix any inconsistency	PMID: 2843500	Based on this references mammalian cells have two sets of enzymes catalyzing the reactions of the pentose phosphate pathway (including glucose-6-phosphate dehydrogenase); the much more active set, which is in the cytoplasm and the less active set located in the endoplasmic reticulum.

## Sheet: Corrections with no evidence
Global modifications with no experimental evidence
Inconsistency	Medium	Type	Resolution strategy	Comments
YCR034W	Minimal/YP	NGG	Relax the irreversibility constraint on 13BGH	-
YKL067W	Minimal/YP	NGG	Relax the irreversibility constraint on MEVK4	-
YKL067W	Minimal	NGG	Relax the irreversibility constraint on MEVK4	Similar reaction reversible in MetaCyc
YBR021W	Minimal	NGG	1) Change the GPR for URAt2 from YBR021W to (YBR021W OR YIR028W OR YLR237W), i.e, this reaction may have may have an isozyme coded for by YIR028W (DAL4), YLR237W (THI7) (BLAST bi-directional test)	Note that based on PMID: 1293888 FUR4 and DAL4 do not share any overlap of function in spite of sequence similarity. Additionally, based on PMID:9829833 FUR4 and URA3 form a SL. Therefore, the non-essentiality of FUR4 in PMID: 16204195 might be an error
			2) (less likely) Add R00905 and R00978 and R02269 from KEGG to the model (Hits found in yeast based on BLAST bi-directional test)	-
			3) (less likely) Add R00905 and R00977 and R02269 from KEGG to the model (Hits found in yeast based on BLAST bi-directional test)	-
YNL280C	Minimal/YP	NGG	1) Add exchange and transport rxns for CaCl2 and MgSO4 to the model. Replace 44mzym with a hypothetical compound 44mzym_C14STR in rxn C14STR. Add CaCl2 and MgSo4 as a new compound to the model. Add three hypothetical rxns 44mzym_C14STR[c] --> 44mzym[c] , and cacl2 --> 44mzym[c] and mgso4 --> 44mzym[c] to the model. By adding these hypothetical rxns and compounds to the model, the cell can still g…	-
			2) (less likely) Change the GPR for C14STR from YNL280C to (YGL012W OR YNL280C) (BLAST bi-directional test)	-
YBR038W	Minimal/YP	GNG	Suppress YBR023C and YNL192W under aerobic minmal and YP conditions	-
YBR117C	Minimal	GNG	Suppress YPR074C under aerobic minial glucose condtions	-
YKL104C	Minimal/YP	GNG	Suppress YMR084W & YMR085W under aerobic minimal and YP conditions	-
YDL015C	Minimal/YP	GNG	Add ttc[c] or hexc[c] to the biomass eqn as reactant and change the GRP for FAS240_L and FAS260 from (YDL015C AND YLR0372C AND YCR034C) to [YDL015C AND (YLR0372C OR YCR034C)]	It can be tested experimentally if these compounds exist in the yeast's biomass
YDL205C	Minimal/YP	GNG	Add pppg9[c] to the biomass eqn as a reactant	It can be tested experimentally if these compounds exist in the yeast's biomass
YDR044W	Minimal/YP	GNG	Add pppg9[c] to the biomass eqn as a reactant	It can be tested experimentally if these compounds exist in the yeast's biomass
YDR047W	Minimal/YP	GNG	Add pppg9[c] to the biomass eqn as a reactant	It can be tested experimentally if these compounds exist in the yeast's biomass
YGL040C	Minimal/YP	GNG	Add pppg9[c] to the biomass eqn as a reactant	It can be tested experimentally if these compounds exist in the yeast's biomass
YGL119W	Minimal/YP	GNG	Add a transport rxn between mitochondria [m] and cytosol [c] for q6 and add q6[c] to the the biomass eqn as a reactant	It can tested experimentally if q6 can be found in biomass. Also, more experiments can be done to see if there is any transport mechanism that can transport q6 between cytosol and mitochondria
YKL060C	Minimal/YP	GNG	Relax the irreversibility constraint on FRUK and add glyald[c] to the biomass eqn as a reactant	FRUK is reversible based on ∆G. No evidence for including glyald[c] in the biomass eqn. This can be tested by experimental measurements of the biomass
YKL152C	Minimal/YP	GNG	Add 23dpg[c] to the biomass eqn as a reactant	It can be tested experimentally if these compounds exist in the yeast's biomass
YER086W	Minimal	GNG	Suppress 2OBUTtm	-
YGL055W	Minimal/YP	GNG	Suppress YJL196C or FACOAL181 or FACOAL161	-
YHR002W	Minimal/YP	GNG	Suppress YML126C (or HMGCOAS) or YPL028W (ACACT1)	-
YHR128W	Minimal/YP	GNG	Suppress PYNP2r or YNR012W	-
YHR144C	Minimal/YP	GNG	Suppress CYTK2	-
YJL026W	Minimal/YP	GNG	Suppress RNTR1	-
YKL004W	Minimal/YP	GNG	Suppress YDR284C & YDR503C (or DAGPYP_SC)	-
YMR217W	YP	GNG	Suppress GUAt2r	-
YOL140W	YP	GNG	Suppress ARGt2r	-
YOR074C	YP	GNG	Suppress THYMt3r or TMDK1 or YLR209C (or TMDPP)	-
YPR035W	YP	GNG	Suppress GLNt2r	-
YKR058W	Minimal	GNG	Suppress YJL137C	-
YBR038W	Minimal/YP	GNG	Suppress YNL192W and change the GPR for CHTNS to ((YBR038W OR YNL192W) AND YBR023C)	Repress YNL192W: (PMID: 1556560 & PMID: 8970154 & PMID: 7565410). Chaning GPR inferred from the inconsistency (essentiality of YB038W)
YDL247W	Minimal	GNG	Change the GPR for GLCt1 from ( YHR092C OR YLR081W OR YOL156W OR YDR536W OR YHR094C OR YEL069C OR YDL245C OR YJR158W OR YFL011W OR YNR072W OR YMR011W OR YDR345C OR YHR096C OR YDR343C OR YDR342C OR YJL214W OR YJL219W ) to (YDL247W AND YDL245C AND YDR342C AND YDR343C AND YEL069C AND YJL219W AND YJR158W AND YJR160C AND YOL156W) AND (YHR092C OR YLR081W OR YOL156W OR YDR536W OR YHR094C OR YEL069C OR Y…	BLAST bi-dreictional test and PMID: 10618490
YJR160C	Minimal	GNG	Change the GPR for GLCt1 from ( YHR092C OR YLR081W OR YOL156W OR YDR536W OR YHR094C OR YEL069C OR YDL245C OR YJR158W OR YFL011W OR YNR072W OR YMR011W OR YDR345C OR YHR096C OR YDR343C OR YDR342C OR YJL214W OR YJL219W ) to (YDL247W AND YDL245C AND YDR342C AND YDR343C AND YEL069C AND YJL219W AND YJR158W AND YJR160C AND YOL156W) AND (YHR092C OR YLR081W OR YOL156W OR YDR536W OR YHR094C OR YEL069C OR Y…	BLAST bi-dreictional test and PMID: 10618490
YDL245C	Minimal	GNG	Change the GPR for GLCt1 from ( YHR092C OR YLR081W OR YOL156W OR YDR536W OR YHR094C OR YEL069C OR YDL245C OR YJR158W OR YFL011W OR YNR072W OR YMR011W OR YDR345C OR YHR096C OR YDR343C OR YDR342C OR YJL214W OR YJL219W ) to (YDL247W AND YDL245C AND YDR342C AND YDR343C AND YEL069C AND YJL219W AND YJR158W AND YJR160C AND YOL156W) AND (YHR092C OR YLR081W OR YOL156W OR YDR536W OR YHR094C OR YEL069C OR Y…	PMID: 16606697 and other papers in SGD
YDR342C	Minimal	GNG	Change the GPR for GLCt1 from ( YHR092C OR YLR081W OR YOL156W OR YDR536W OR YHR094C OR YEL069C OR YDL245C OR YJR158W OR YFL011W OR YNR072W OR YMR011W OR YDR345C OR YHR096C OR YDR343C OR YDR342C OR YJL214W OR YJL219W ) to (YDL247W AND YDL245C AND YDR342C AND YDR343C AND YEL069C AND YJL219W AND YJR158W AND YJR160C AND YOL156W) AND (YHR092C OR YLR081W OR YOL156W OR YDR536W OR YHR094C OR YEL069C OR Y…	PMID: 16606697 and other papers in SGD
YDR343C	Minimal	GNG	Change the GPR for GLCt1 from ( YHR092C OR YLR081W OR YOL156W OR YDR536W OR YHR094C OR YEL069C OR YDL245C OR YJR158W OR YFL011W OR YNR072W OR YMR011W OR YDR345C OR YHR096C OR YDR343C OR YDR342C OR YJL214W OR YJL219W ) to (YDL247W AND YDL245C AND YDR342C AND YDR343C AND YEL069C AND YJL219W AND YJR158W AND YJR160C AND YOL156W) AND (YHR092C OR YLR081W OR YOL156W OR YDR536W OR YHR094C OR YEL069C OR Y…	PMID: 16606697 and other papers in SGD
YEL069C	Minimal	GNG	Change the GPR for GLCt1 from ( YHR092C OR YLR081W OR YOL156W OR YDR536W OR YHR094C OR YEL069C OR YDL245C OR YJR158W OR YFL011W OR YNR072W OR YMR011W OR YDR345C OR YHR096C OR YDR343C OR YDR342C OR YJL214W OR YJL219W ) to (YDL247W AND YDL245C AND YDR342C AND YDR343C AND YEL069C AND YJL219W AND YJR158W AND YJR160C AND YOL156W) AND (YHR092C OR YLR081W OR YOL156W OR YDR536W OR YHR094C OR YEL069C OR Y…	PMID: 16606697 and other papers in SGD
YJL219W	Minimal	GNG	Change the GPR for GLCt1 from ( YHR092C OR YLR081W OR YOL156W OR YDR536W OR YHR094C OR YEL069C OR YDL245C OR YJR158W OR YFL011W OR YNR072W OR YMR011W OR YDR345C OR YHR096C OR YDR343C OR YDR342C OR YJL214W OR YJL219W ) to (YDL247W AND YDL245C AND YDR342C AND YDR343C AND YEL069C AND YJL219W AND YJR158W AND YJR160C AND YOL156W) AND (YHR092C OR YLR081W OR YOL156W OR YDR536W OR YHR094C OR YEL069C OR Y…	PMID: 16606697 and other papers in SGD
YJR158W	Minimal	GNG	Change the GPR for GLCt1 from ( YHR092C OR YLR081W OR YOL156W OR YDR536W OR YHR094C OR YEL069C OR YDL245C OR YJR158W OR YFL011W OR YNR072W OR YMR011W OR YDR345C OR YHR096C OR YDR343C OR YDR342C OR YJL214W OR YJL219W ) to (YDL247W AND YDL245C AND YDR342C AND YDR343C AND YEL069C AND YJL219W AND YJR158W AND YJR160C AND YOL156W) AND (YHR092C OR YLR081W OR YOL156W OR YDR536W OR YHR094C OR YEL069C OR Y…	PMID: 16606697 and other papers in SGD
YOL156W	Minimal	GNG	Change the GPR for GLCt1 from ( YHR092C OR YLR081W OR YOL156W OR YDR536W OR YHR094C OR YEL069C OR YDL245C OR YJR158W OR YFL011W OR YNR072W OR YMR011W OR YDR345C OR YHR096C OR YDR343C OR YDR342C OR YJL214W OR YJL219W ) to (YDL247W AND YDL245C AND YDR342C AND YDR343C AND YEL069C AND YJL219W AND YJR158W AND YJR160C AND YOL156W) AND (YHR092C OR YLR081W OR YOL156W OR YDR536W OR YHR094C OR YEL069C OR Y…	PMID: 16606697 and other papers in SGD
YHR128W, YEL021W	Minimal/YP	GSL	Suppress PYNP2r	-
*YGL055W, YJL196C	Minimal/YP	SLES	Suppress YJL196C or FACOAL181 or FACOAL161	-
YGR010W, *YHR074W	Minimal/YP	SLES	Suppress YGR010W or YNL129W in presence of nac[c]under aeroibic glucose conditions.	-
YGR260W, *YHR074W	Minimal/YP	SLES	Suppress YGR010W or YNL129W in presence of nac[c]under aeroibic glucose conditions.	-
YNL129W, *YHR074W	Minimal/YP	SLES	Suppress YGR010W or YNL129W in presence of nac[c]under aeroibic glucose conditions.	-
*YHR128W, YNR012W	Minimal/YP	SLES	Suppress PYNP2r or YNR012W	-
*YKR058W, YJL137C	Minimal/YP	SLES	Suppress YJL137C	-
YDR050C, *YKL060C	YP	SLES	Relax the irreversibility constraint on FRUK and add glyald[c] to the biomass eqn as a reactant	-
YLR209C, *YOR074C	YP	SLES	Suppress THYMt3r or TMDK1 or YLR209C (or TMDPP)	-
YER026C	Minimal/YP	Auxotrophy inconsistency (can be rescued by supplementing the medium with choline (chol in iMM904) (PMID: 6988386 & 2854123))	Relax the irreversibility constraint on MFAPS_SC and PETOHM_SC and PMETM_SC and (PSERDm_SC or PSERDv_SC)	-
YPR060C	Minimal	Auxotrophy inconsistency (can be rescued by supplementing the medium with phenylalanine (phe-L in iMM904) (PMID: 1924339))	Relax the irreversibility constraint on PPNDH OR (Add R00042 and R06790) OR (add R00691 and R01731) OR (R00691 and R07276) OR (R01793 and R01795) OR (R00691 and R00732) OR (R00691 and R00733) OR (R01794 and R01795) and (R01795 OR R01816) from KEGG to the model	-
YNL169C,YGR170W	Minimal/YP	Auxotrophy inconsistency (can be rescued by supplementing the medium with ethanolamine (Etn or etha in iMM904) or Choline (Cho or chol in iMM904) (PMID:7890739 & 7890740) and also 1-acyl-2- hydroxyl-sn-glycero-3-phosphoethanolamine (lyso-PtdEtn) (PMID: 17015438))	Relax the irreversibility constraint on MFAPS_SC, PETOHM_SC and PMETM_SC	-
Other modifications to the model
These modifications are to resolve the inconsistencies associated with the genes coding for TRE6PS
Modification	Comment
Remove TRE6PS from the model and replace it with TRE6PS_1 and TRE6PS_2 and TRE6PS_3	In the yeast S. cerevisiae, trehalose is synthesized by a large enzyme complex comprising the two catalytic activities of trehalose biosynthesis: trehalose-6-phosphate synthase (TPS: corresponding to reaction TRE6PS in the iMM904 model) and trehalose-6-phosphate phosphatase (TPP: corresponding to reaction TRE6PP in the iMM904 model). Therefore, however, we have a complex, but different parts of t…
Add TRE6PS_1 [c] : 0.2 g6p + 0.2 udpg --> 0.2 h + 0.2 tre6p_1 + 0.2 udp coded for by YBR126C (TPS1) to the model.	In the yeast S. cerevisiae, trehalose is synthesized by a large enzyme complex comprising the two catalytic activities of trehalose biosynthesis: trehalose-6-phosphate synthase (TPS: corresponding to reaction TRE6PS in the iMM904 model) and trehalose-6-phosphate phosphatase (TPP: corresponding to reaction TRE6PP in the iMM904 model). Therefore, however, we have a complex, but different parts of t…
Add TRE6PS_2 [c] : 0.8 g6p + 0.8 udpg --> 0.8 h + 0.8 tre6p_2 + 0.8 udp coded for by TPS1(YBR126C) AND (TPS3(YMR261C) OR TSL1(YML100W) )) to the model	In the yeast S. cerevisiae, trehalose is synthesized by a large enzyme complex comprising the two catalytic activities of trehalose biosynthesis: trehalose-6-phosphate synthase (TPS: corresponding to reaction TRE6PS in the iMM904 model) and trehalose-6-phosphate phosphatase (TPP: corresponding to reaction TRE6PP in the iMM904 model). Therefore, however, we have a complex, but different parts of t…
Add TRE6PS_3 [c] : 0.2 tre6p_1 + 0.8 tre6p_2 --> tre6p (This is a hypothetical reaction) to the model.	In the yeast S. cerevisiae, trehalose is synthesized by a large enzyme complex comprising the two catalytic activities of trehalose biosynthesis: trehalose-6-phosphate synthase (TPS: corresponding to reaction TRE6PS in the iMM904 model) and trehalose-6-phosphate phosphatase (TPP: corresponding to reaction TRE6PP in the iMM904 model). Therefore, however, we have a complex, but different parts of t…
Remove TRE6PP from the model (and replace it with TRE6PP_1, TRE6PP_2, TRE6PP_3 and TRE6PP_4)	In the yeast S. cerevisiae, trehalose is synthesized by a large enzyme complex comprising the two catalytic activities of trehalose biosynthesis: trehalose-6-phosphate synthase (TPS: corresponding to reaction TRE6PS in the iMM904 model) and trehalose-6-phosphate phosphatase (TPP: corresponding to reaction TRE6PP in the iMM904 model). Therefore, however, we have a complex, but different parts of t…
Add TRE6PP_1 [c] : 0.7 h2o + 0.7 tre6p --> 0.7 pi + 0.7 tre_1 coded for by (TPS2(YDR074W) AND TPS1(YBR126C)) to the model	In the yeast S. cerevisiae, trehalose is synthesized by a large enzyme complex comprising the two catalytic activities of trehalose biosynthesis: trehalose-6-phosphate synthase (TPS: corresponding to reaction TRE6PS in the iMM904 model) and trehalose-6-phosphate phosphatase (TPP: corresponding to reaction TRE6PP in the iMM904 model). Therefore, however, we have a complex, but different parts of t…
Add TRE6PP_2 [c] : 0.15 h2o + 0.15 tre6p --> 0.15 pi + 0.15 tre_2 coded for by (TPS2(YDR074W) AND (TPS3(YMR261C) OR TSL1(YML100W) ) ) to the model	In the yeast S. cerevisiae, trehalose is synthesized by a large enzyme complex comprising the two catalytic activities of trehalose biosynthesis: trehalose-6-phosphate synthase (TPS: corresponding to reaction TRE6PS in the iMM904 model) and trehalose-6-phosphate phosphatase (TPP: corresponding to reaction TRE6PP in the iMM904 model). Therefore, however, we have a complex, but different parts of t…
Add TRE6PP_3 [c] : 0.15 h2o + 0.15 tre6p --> 0.15 pi + 0.15 tre_3 coded for by TPS2(YDR074W) to th emodel	In the yeast S. cerevisiae, trehalose is synthesized by a large enzyme complex comprising the two catalytic activities of trehalose biosynthesis: trehalose-6-phosphate synthase (TPS: corresponding to reaction TRE6PS in the iMM904 model) and trehalose-6-phosphate phosphatase (TPP: corresponding to reaction TRE6PP in the iMM904 model). Therefore, however, we have a complex, but different parts of t…
Add TRE6PP_4 [c] : 0.7 tre_1 + 0.15 tre_2 + 0.15 tre_3 --> tre (This is a hypothetical reaction) to the model	In the yeast S. cerevisiae, trehalose is synthesized by a large enzyme complex comprising the two catalytic activities of trehalose biosynthesis: trehalose-6-phosphate synthase (TPS: corresponding to reaction TRE6PS in the iMM904 model) and trehalose-6-phosphate phosphatase (TPP: corresponding to reaction TRE6PP in the iMM904 model). Therefore, however, we have a complex, but different parts of t…

## Sheet: Details of BLAST & DeltaG
Relax the irreversibility constraints on rxns
(DeltaG of formation were obtained from PMID: 17593909)
Reaction	Min ∆G	Max ∆G	Other evidence(s)
FRUK	-12.8	5.3	-
ADPT	-12.3	5.7	Reversible in MetaCyc (2.4.2.7 E. coli, Arabidopsis thaliana col, Lupinus luteus, Halobacterium salinarum, Mycoplasma pneumoniae M129)
HXPRT	-12.3	5.7	Reversible in MetaCyc (2.4.2.8 E. coli, Lupinus luteus, Halobacterium salinarum, Mycoplasma pneumoniae M129)
UPPRT	-12.3	5.7	Reversible in MetaCyc (2.4.2.9 E. coli and Mycoplasma pneumoniae)
GUAPRT	-12.3	5.7	Reversible in MetaCyc (2.4.2.8 E. coli, Lupinus luteus, Halobacterium salinarum, Mycoplasma pneumoniae M129)
TMDPK	-12.8	5.3	Reversible in MetaCyc (2.7.6.2 Arabidopsis thaliana col)
VALTAim	-9	9	1) Reversible in E. coli: iAF1260 (VALTA) 2)Reversible in MetaCyc (2.6.1.42 E. coli and S. cerevisiae)
ACSp	-14.2	12.9	Reversible in MetaCyc (6.2.1.1 E. coli, Cupriavidus necator, Homo sapiens)
Add reactions from KEGG
KEGG ID	Organism	Forward E-value	Backward E-value	Best hits in S. cerevisiae (Accession no.)
R00905	Brucella melitensis	2e-37	3e-40	NIT2 (A6ZQK5)
	Vibrio fischeri (strain ATCC 700601 / ES114)	3e-41	2e-45	NIT2 (A6ZQK5)
		2e-37	8e-37	NIT3 (A7A1M9)
R00977	Drosophila melanogaster (Fruit fly)	4e-19	5e-19	GLT1 (A6ZXF9)
	Escherichia coli 83972	3e-15	5e-19	URA1 (A7A073)
	Solibacter usitatus (strain Ellin6076)	9e-15	1e-20	URA1 (A7A073)
	Roseovarius sp. 217	6e-18	5e-21	URA1 (A7A073)
R00978	Rattus norvegicus (Rat)	5e-16	6e-16	GLT1 (A6ZXF9)
	Drosophila melanogaster	4e-19	5e-19	GLT1 (A6ZXF9)
	Escherichia coli (strain UTI89 / UPEC)	3e-15	5e-19	URA1 (A7A073)
R02269	Mus musculus (Mouse)	2e-20	5e-24	DAL1 (A6ZVU7)
	Rattus norvegicus (Rat)	4e-19	5e-23	DAL1 (A6ZVU7)
	Saccharomyces kluyveri (Yeast) (Saccharomyces silvestris)	2e-23	8e-27	DAL1 (A6ZVU7)
R06974	Escherichia coli K-12 substr. MG1655 (NP_416363)	3e-17	2e-21	Phosphoribosylaminoimidazole carboxylase (NP_014771)
		8e-17	4e-21	phosphoribosylamino-imidazole-carboxylase (EDV10723)
	Methanocaldococcus jannaschii (NP_248492)	1e-24	9e-29	Phosphoribosylaminoimidazole carboxylase (NP_014771)
		3e-24	3e-28	phosphoribosylamino-imidazole-carboxylase (EDV10723)
R01557	Pimelobacter sp. (strain R48) (P72235)	1e-43	9e-48	MAL12 (A6ZUU5)
		2e-43	9e-48	MAL32 (A6ZLN9)
R00610	Sinorhizobium meliloti 1021 (NP_384189)	3e-14	2e-18	T subunit of the mitochondrial glycine decarboxylase complex (NP_010302)
		4e-14	3e-18	YDR019Cp-like protein (EDZ73217)
	Colwellia psychrerythraea 34H (YP_269196)	4e-14	2e-18	T subunit of the mitochondrial glycine decarboxylase complex (NP_010302)
		4e-14	3e-18	YDR019Cp-like protein (EDZ73217)
R01564	Rhodococcus opacus B4 (YP_002778684)	4e-13	2e-17	T subunit of the mitochondrial glycine decarboxylase complex (NP_010302)
		5e-13	2e-17	YDR019Cp-like protein (EDZ73217)
R07244	Brucella melitensis ATCC 23457 (YP_002734224)	9e-16	4e-20	Putative protein-methionine-R-oxide reductase (NP_009897)
R08212	Brucella melitensis ATCC 23457 (YP_002732233.1)	4e-32	1e-36	Guanylate kinase (NP_010742)
R00937	S. cerevisiae (gene already exists in the yeast)	0	0	YOR236W
R01704	Geobacillus thermoleovorans (strain B23) (Q9FAB1)	1e-109	8e-115	ALD5 (A6ZR27)
		6e-108	9e-120	ALD4 (A6ZPK2)
		4e-93	6e-94	ALD2 (A6ZMM9)
		3e-92	7e-92	ALD3 (A6ZMM8)
		1e-90	3e-103	ALD6 (A6ZWI7)
BLAST bi-directional analysis for NGGs
Query	Medium	Target	Forward E-value	Backward E-value	Comments
YBR021W	Minimal	FUI1 (A6ZKQ4)	7e-173	4e-179
		THI7 (A7A1C0)	5e-58	2e-63
YGL012W	Minimal/YP	ERG24 (A6ZRG5)	1e-35	4e-46
YNL280C	Minmal/YP	ERG4 (A6ZUY1)	2e-37	2e-40
YOR130C	Minimal	YMC1 (A6ZWU7)	8e-26	2e-32
		CRC1 (A6ZNV0)	1e-25	2e-31
		AGC1 (A6ZWR4)	3e-24	4e-29
		AGC1 (A6ZWR4)	3e-12	4e-29
		YMC2 (A6ZL49)	6e-19	7e-22
		SFC1 (A6ZQ51)	2e-15	1e-21
		LEU5 (A6ZSQ4)	4e-15	1e-21
		TPC1 (A6ZV78)	9e-13	1e-18
YDR226W	Minimal/YP	ADK2 (A6ZRC6)	4e-37	4e-40	Rejected. ADK2 is mitochondrial-specific
		URA6 (A6ZZT9)	4e-17	4e-19
YJR148W	Minimal	BAT1 (A6ZTB5)	1e-175	9e-178	Rejected because YJR148W (BAT2) is cytosolic specific, whereas, BAT1 is mitochondrial-specific (SGD website)
YLR174W	Minimal	IDP3 (A6ZS67)	0	0	Rejected because YLR174W (IDP2) is cytosolic specific, whereas, IDP3 is peroxisomal-specific (SGD website)
		IDP1 (A6ZXR0)	1e-175	8e-165	Rejected because YLR174W (IDP2) is cytosolic specific, whereas, IDP3 is mitochondrial-specific (SGD website)
BLAST bi-directional analysis against the genes coding for GLCt1
Query	Type of inconsistency	Target	Forward E-value	Backward E-value
YDL247W	GNG	YDL245C	5e-20	1e-22
		YDR345C	1e-22	3e-22
		YDR536W	6e-15	5e-15
		YEL069C	8e-22	2e-24
		YFL011W	3e-24	9e-26
		YHR092C	2e-24	8e-15
		YHR094C	7e-22	2e-20
		YJL214W	4e-22	5e-16
		YJL219W	8e-23	3e-24
		YJR158W	2e-19	7e-22
		YOL156W	6e-23	2e-24
YJR160C	GNG	YDL245C	5e-20	1e-22
		YDR345C	1e-22	3e-22
		YDR536W	6e-15	5e-15
		YEL069C	8e-22	2e-24
		YFL011W	1e-23	9e-26
		YHR092C	2e-24	8e-15
		YHR094C	7e-22	2e-20
		YJL214W	4e-22	5e-16
		YJL219W	8e-23	3e-24
		YJR158W	2e-19	6e-22
		YOL156W	6e-23	2e-24
