# Supplementary material for: Improving the iMM904 S. cerevisiae metabolic model using essentiality and synthetic lethality data
Source: BMC Syst Biol. 2010 Dec 29;4:178. doi: 10.1186/1752-0509-4-178 (PMC3023687; doi:10.1186/1752-0509-4-178)
Supplement: Additional file 3 — The revised yeast model in SBML format. [file 1752-0509-4-178-S3.XML]

<?xml version="1.0" encoding="UTF-8"?>
<sbml xmlns="http://www.sbml.org/sbml/level2" level="2" version="1" xmlns:html="http://www.w3.org/1999/xhtml">
<model id="iAZ900" name="iAZ900">
<listOfCompartments>
	<compartment id="Extra_organism"/>
	<compartment id="Cytosol" outside="Extra_organism"/>
	<compartment id="Endoplasmic_Reticulum" outside="Extra_organism"/>
	<compartment id="Golgi_Apparatus" outside="Extra_organism"/>
	<compartment id="Mitochondria" outside="Extra_organism"/>
	<compartment id="Nucleus" outside="Extra_organism"/>
	<compartment id="Peroxisome" outside="Extra_organism"/>
	<compartment id="Vacuole" outside="Extra_organism"/>
</listOfCompartments>
<listOfSpecies>
	<species id="M_10fthf_c" name="M_10_Formyltetrahydrofolate_C20H21N7O7" compartment="Cytosol" charge="-2" boundaryCondition="false"/>
	<species id="M_10fthf_m" name="M_10_Formyltetrahydrofolate_C20H21N7O7" compartment="Mitochondria" charge="-2" boundaryCondition="false"/>
	<species id="M_12dgr_SC_c" name="M_1_2_Diacylglycerol__yeast_specific_C3540H6644O500" compartment="Cytosol" charge="0" boundaryCondition="false"/>
	<species id="M_13BDglcn_c" name="M_1_3_beta_D_Glucan_C6H10O5" compartment="Cytosol" charge="0" boundaryCondition="false"/>
	<species id="M_13BDglcn_e" name="M_1_3_beta_D_Glucan_C6H10O5" compartment="Extra_organism" charge="0" boundaryCondition="false"/>
	<species id="M_13dampp_c" name="M_1_3_Diaminopropane_C3H12N2" compartment="Cytosol" charge="2" boundaryCondition="false"/>
	<species id="M_13dpg_c" name="M_3_Phospho_D_glyceroyl_phosphate_C3H4O10P2" compartment="Cytosol" charge="-4" boundaryCondition="false"/>
	<species id="M_14glun_c" name="M__1_4_alpha_D_Glucosyl_n_C6H12O6" compartment="Cytosol" charge="0" boundaryCondition="false"/>
	<species id="M_16BDglcn_c" name="M_1_6_beta_D_Glucan_C6H10O5" compartment="Cytosol" charge="0" boundaryCondition="false"/>
	<species id="M_1Dgali_c" name="M_1_alpha_D_Galactosyl_myo_inositol_C12H22O11" compartment="Cytosol" charge="0" boundaryCondition="false"/>
	<species id="M_1ag3p_SC_c" name="M_1_Acyl_sn_glycerol_3_phosphate_C1920H3622O700P100" compartment="Cytosol" charge="-200" boundaryCondition="false"/>
	<species id="M_1agly3p_SC_c" name="M_1_Acyl_glycerone_3_phosphate__yeast_specific_C1920H3422O700P100" compartment="Cytosol" charge="-200" boundaryCondition="false"/>
	<species id="M_1agpc_SC_c" name="M_1_Acyl_sn_glycerol_3_phosphocholine__yeast_specific_C2420H4922N100O700P100" compartment="Cytosol" charge="0" boundaryCondition="false"/>
	<species id="M_1mncam_c" name="M_1_Methylnicotinamide_C7H9N2O" compartment="Cytosol" charge="1" boundaryCondition="false"/>
	<species id="M_1p3h5c_c" name="M_L_1_Pyrroline_3_hydroxy_5_carboxylate_C5H6NO3" compartment="Cytosol" charge="-1" boundaryCondition="false"/>
	<species id="M_1p3h5c_m" name="M_L_1_Pyrroline_3_hydroxy_5_carboxylate_C5H6NO3" compartment="Mitochondria" charge="-1" boundaryCondition="false"/>
	<species id="M_1pyr5c_c" name="M_1_Pyrroline_5_carboxylate_C5H6NO2" compartment="Cytosol" charge="-1" boundaryCondition="false"/>
	<species id="M_1pyr5c_m" name="M_1_Pyrroline_5_carboxylate_C5H6NO2" compartment="Mitochondria" charge="-1" boundaryCondition="false"/>
	<species id="M_23camp_c" name="M_2__3__Cyclic_AMP_C10H11N5O6P" compartment="Cytosol" charge="-1" boundaryCondition="false"/>
	<species id="M_23dhmb_m" name="M__R__2_3_Dihydroxy_3_methylbutanoate_C5H9O4" compartment="Mitochondria" charge="-1" boundaryCondition="false"/>
	<species id="M_23dhmp_m" name="M__R__2_3_Dihydroxy_3_methylpentanoate_C6H11O4" compartment="Mitochondria" charge="-1" boundaryCondition="false"/>
	<species id="M_23dpg_c" name="M_2_3_Disphospho_D_glycerate_C3H3O10P2" compartment="Cytosol" charge="-5" boundaryCondition="false"/>
	<species id="M_25aics_c" name="M__S__2_5_Amino_1__5_phospho_D_ribosyl_imidazole_4_carboxamidosuccinate_C13H15N4O12P" compartment="Cytosol" charge="-4" boundaryCondition="false"/>
	<species id="M_25dhpp_c" name="M_2_5_Diamino_6_hydroxy_4__5__phosphoribosylamino__pyrimidine_C9H14N5O8P" compartment="Cytosol" charge="-2" boundaryCondition="false"/>
	<species id="M_25dthpp_c" name="M_2_5_diamino_6_ribitylamino_4_3H__pyrimidinone_5__phosphate_C9H16N5O8P" compartment="Cytosol" charge="-2" boundaryCondition="false"/>
	<species id="M_2ahbut_m" name="M__S__2_Aceto_2_hydroxybutanoate_C6H9O4" compartment="Mitochondria" charge="-1" boundaryCondition="false"/>
	<species id="M_2ahhmd_m" name="M_2_Amino_4_hydroxy_6_hydroxymethyl_7_8_dihydropteridine_diphosphate_C7H8N5O8P2" compartment="Mitochondria" charge="-3" boundaryCondition="false"/>
	<species id="M_2ahhmp_m" name="M_2_Amino_4_hydroxy_6_hydroxymethyl_7_8_dihydropteridine_C7H9N5O2" compartment="Mitochondria" charge="0" boundaryCondition="false"/>
	<species id="M_2amsa_c" name="M_2_Aminomalonate_semialdehyde_C3H5NO3" compartment="Cytosol" charge="0" boundaryCondition="false"/>
	<species id="M_2aobut_c" name="M_L_2_Amino_3_oxobutanoate_C4H7NO3" compartment="Cytosol" charge="0" boundaryCondition="false"/>
	<species id="M_2cpr5p_c" name="M_1__2_Carboxyphenylamino__1_deoxy_D_ribulose_5_phosphate_C12H13NO9P" compartment="Cytosol" charge="-3" boundaryCondition="false"/>
	<species id="M_2dda7p_c" name="M_2_Dehydro_3_deoxy_D_arabino_heptonate_7_phosphate_C7H10O10P" compartment="Cytosol" charge="-3" boundaryCondition="false"/>
	<species id="M_2dda7p_m" name="M_2_Dehydro_3_deoxy_D_arabino_heptonate_7_phosphate_C7H10O10P" compartment="Mitochondria" charge="-3" boundaryCondition="false"/>
	<species id="M_2dglc_c" name="M_2_Deoxy_D_glucose_C6H12O5" compartment="Cytosol" charge="0" boundaryCondition="false"/>
	<species id="M_2dhp_c" name="M_2_Dehydropantoate_C6H9O4" compartment="Cytosol" charge="-1" boundaryCondition="false"/>
	<species id="M_2dhp_m" name="M_2_Dehydropantoate_C6H9O4" compartment="Mitochondria" charge="-1" boundaryCondition="false"/>
	<species id="M_2doxg6p_c" name="M_2_Deoxy_D_glucose_6_phosphate_C6H11O8P" compartment="Cytosol" charge="-2" boundaryCondition="false"/>
	<species id="M_2dr1p_c" name="M_2_Deoxy_D_ribose_1_phosphate_C5H9O7P" compartment="Cytosol" charge="-2" boundaryCondition="false"/>
	<species id="M_2dr5p_c" name="M_2_Deoxy_D_ribose_5_phosphate_C5H9O7P" compartment="Cytosol" charge="-2" boundaryCondition="false"/>
	<species id="M_2hb_c" name="M_2_Hydroxybutyrate_C4H7O3" compartment="Cytosol" charge="-1" boundaryCondition="false"/>
	<species id="M_2hb_e" name="M_2_Hydroxybutyrate_C4H7O3" compartment="Extra_organism" charge="-1" boundaryCondition="false"/>
	<species id="M_2hhxdal_c" name="M_2_Hydroxy_hexadecanal_C16H32O2" compartment="Cytosol" charge="0" boundaryCondition="false"/>
	<species id="M_2hp6mbq_m" name="M_2_Hexaprenyl_6_methoxy_1_4_benzoquinone_C37H54O3" compartment="Mitochondria" charge="0" boundaryCondition="false"/>
	<species id="M_2hp6mp_m" name="M_2_Hexaprenyl_6_methoxyphenol_C37H56O2" compartment="Mitochondria" charge="0" boundaryCondition="false"/>
	<species id="M_2hpmhmbq_m" name="M_2_hexaprenyl_3_methyl_5_hydroxy_6_methoxy_1_4_benzoquinone_C38H56O4" compartment="Mitochondria" charge="0" boundaryCondition="false"/>
	<species id="M_2hpmmbq_m" name="M_2_hexaprenyl_3_methyl_6_methoxy_1_4_benzoquinone_C38H56O3" compartment="Mitochondria" charge="0" boundaryCondition="false"/>
	<species id="M_2ippm_c" name="M_2_Isopropylmaleate_C7H8O4" compartment="Cytosol" charge="-2" boundaryCondition="false"/>
	<species id="M_2kmb_c" name="M_2_keto_4_methylthiobutyrate_C5H7O3S" compartment="Cytosol" charge="-1" boundaryCondition="false"/>
	<species id="M_2mahmp_c" name="M_2_Methyl_4_amino_5_hydroxymethylpyrimidine_diphosphate_C6H8N3O7P2" compartment="Cytosol" charge="-3" boundaryCondition="false"/>
	<species id="M_2mbac_c" name="M_2_methylbutyl_acetate_C7H14O2" compartment="Cytosol" charge="0" boundaryCondition="false"/>
	<species id="M_2mbac_e" name="M_2_methylbutyl_acetate_C7H14O2" compartment="Extra_organism" charge="0" boundaryCondition="false"/>
	<species id="M_2mbald_c" name="M_2_methylbutyraldehyde_C5H10O" compartment="Cytosol" charge="0" boundaryCondition="false"/>
	<species id="M_2mbald_e" name="M_2_methylbutyraldehyde_C5H10O" compartment="Extra_organism" charge="0" boundaryCondition="false"/>
	<species id="M_2mbald_m" name="M_2_methylbutyraldehyde_C5H10O" compartment="Mitochondria" charge="0" boundaryCondition="false"/>
	<species id="M_2mbtoh_c" name="M_2_methyl_1_butanol_C5H12O" compartment="Cytosol" charge="0" boundaryCondition="false"/>
	<species id="M_2mbtoh_e" name="M_2_methyl_1_butanol_C5H12O" compartment="Extra_organism" charge="0" boundaryCondition="false"/>
	<species id="M_2mbtoh_m" name="M_2_methyl_1_butanol_C5H12O" compartment="Mitochondria" charge="0" boundaryCondition="false"/>
	<species id="M_2mcit_m" name="M_2_Methylcitrate_C7H7O7" compartment="Mitochondria" charge="-3" boundaryCondition="false"/>
	<species id="M_2mppal_c" name="M_2_methylpropanal_C4H8O" compartment="Cytosol" charge="0" boundaryCondition="false"/>
	<species id="M_2mppal_e" name="M_2_methylpropanal_C4H8O" compartment="Extra_organism" charge="0" boundaryCondition="false"/>
	<species id="M_2mppal_m" name="M_2_methylpropanal_C4H8O" compartment="Mitochondria" charge="0" boundaryCondition="false"/>
	<species id="M_2obut_c" name="M_2_Oxobutanoate_C4H5O3" compartment="Cytosol" charge="-1" boundaryCondition="false"/>
	<species id="M_2obut_m" name="M_2_Oxobutanoate_C4H5O3" compartment="Mitochondria" charge="-1" boundaryCondition="false"/>
	<species id="M_2oxoadp_c" name="M_2_Oxoadipate_C6H6O5" compartment="Cytosol" charge="-2" boundaryCondition="false"/>
	<species id="M_2oxoadp_m" name="M_2_Oxoadipate_C6H6O5" compartment="Mitochondria" charge="-2" boundaryCondition="false"/>
	<species id="M_2pg_c" name="M_D_Glycerate_2_phosphate_C3H4O7P" compartment="Cytosol" charge="-3" boundaryCondition="false"/>
	<species id="M_2phetoh_c" name="M_2_phenylethanol_C8H10O" compartment="Cytosol" charge="0" boundaryCondition="false"/>
	<species id="M_2phetoh_e" name="M_2_phenylethanol_C8H10O" compartment="Extra_organism" charge="0" boundaryCondition="false"/>
	<species id="M_2phetoh_m" name="M_2_phenylethanol_C8H10O" compartment="Mitochondria" charge="0" boundaryCondition="false"/>
	<species id="M_34hpl_m" name="M_3__4_Hydroxyphenyl_lactate_C9H9O4" compartment="Mitochondria" charge="-1" boundaryCondition="false"/>
	<species id="M_34hpp_c" name="M_3__4_Hydroxyphenyl_pyruvate_C9H7O4" compartment="Cytosol" charge="-1" boundaryCondition="false"/>
	<species id="M_34hpp_m" name="M_3__4_Hydroxyphenyl_pyruvate_C9H7O4" compartment="Mitochondria" charge="-1" boundaryCondition="false"/>
	<species id="M_34hpp_x" name="M_3__4_Hydroxyphenyl_pyruvate_C9H7O4" compartment="Peroxisome" charge="-1" boundaryCondition="false"/>
	<species id="M_35ccmp_c" name="M_3__5__Cyclic_CMP_C9H11N3O7P" compartment="Cytosol" charge="-1" boundaryCondition="false"/>
	<species id="M_35cdamp_c" name="M_3__5__Cyclic_dAMP_C10H11N5O5P" compartment="Cytosol" charge="-1" boundaryCondition="false"/>
	<species id="M_35cgmp_c" name="M_3__5__Cyclic_GMP_C10H11N5O7P" compartment="Cytosol" charge="-1" boundaryCondition="false"/>
	<species id="M_35cimp_c" name="M_3__5__Cyclic_IMP_C10H10N4O7P" compartment="Cytosol" charge="-1" boundaryCondition="false"/>
	<species id="M_3c2hmp_c" name="M_3_Carboxy_2_hydroxy_4_methylpentanoate_C7H10O5" compartment="Cytosol" charge="-2" boundaryCondition="false"/>
	<species id="M_3c3hmp_c" name="M_3_Carboxy_3_hydroxy_4_methylpentanoate_C7H10O5" compartment="Cytosol" charge="-2" boundaryCondition="false"/>
	<species id="M_3c3hmp_e" name="M_3_Carboxy_3_hydroxy_4_methylpentanoate_C7H10O5" compartment="Extra_organism" charge="-2" boundaryCondition="false"/>
	<species id="M_3c3hmp_m" name="M_3_Carboxy_3_hydroxy_4_methylpentanoate_C7H10O5" compartment="Mitochondria" charge="-2" boundaryCondition="false"/>
	<species id="M_3c4mop_c" name="M_3_Carboxy_4_methyl_2_oxopentanoate_C7H8O5" compartment="Cytosol" charge="-2" boundaryCondition="false"/>
	<species id="M_3c4mop_m" name="M_3_Carboxy_4_methyl_2_oxopentanoate_C7H8O5" compartment="Mitochondria" charge="-2" boundaryCondition="false"/>
	<species id="M_3dh5hpb_c" name="M_3_Hexaprenyl_4_5_dihydroxybenzoate_C37H53O4" compartment="Cytosol" charge="-1" boundaryCondition="false"/>
	<species id="M_3dh5hpb_m" name="M_3_Hexaprenyl_4_5_dihydroxybenzoate_C37H53O4" compartment="Mitochondria" charge="-1" boundaryCondition="false"/>
	<species id="M_3dhq_c" name="M_3_Dehydroquinate_C7H9O6" compartment="Cytosol" charge="-1" boundaryCondition="false"/>
	<species id="M_3dhsk_c" name="M_3_Dehydroshikimate_C7H7O5" compartment="Cytosol" charge="-1" boundaryCondition="false"/>
	<species id="M_3dsphgn_c" name="M_3_Dehydrosphinganine_C18H38NO2" compartment="Cytosol" charge="1" boundaryCondition="false"/>
	<species id="M_3hanthrn_c" name="M_3_Hydroxyanthranilate_C7H7NO3" compartment="Cytosol" charge="0" boundaryCondition="false"/>
	<species id="M_3hdcoa_x" name="M__S__3_Hydroxydecanoyl_CoA_C31H50N7O18P3S" compartment="Peroxisome" charge="-4" boundaryCondition="false"/>
	<species id="M_3hddcoa_x" name="M__S__3_Hydroxydodecanoyl_CoA_C33H54N7O18P3S" compartment="Peroxisome" charge="-4" boundaryCondition="false"/>
	<species id="M_3hhdcoa_x" name="M__S__3_Hydroxyhexadecanoyl_CoA_C37H62N7O18P3S" compartment="Peroxisome" charge="-4" boundaryCondition="false"/>
	<species id="M_3hodcoa_x" name="M__S__3_Hydroxyoctadecanoyl_CoA_C39H66N7O18P3S" compartment="Peroxisome" charge="-4" boundaryCondition="false"/>
	<species id="M_3hph5mb_m" name="M_3_Hexaprenyl_4_hydroxy_5_methoxybenzoate_C38H55O4" compartment="Mitochondria" charge="-1" boundaryCondition="false"/>
	<species id="M_3htdcoa_x" name="M__S__3_Hydroxytetradecanoyl_CoA_C35H58N7O18P3S" compartment="Peroxisome" charge="-4" boundaryCondition="false"/>
	<species id="M_3hxccoa_x" name="M__S__3_Hydroxyhexacosyl_CoA_C47H82N7O18P3S" compartment="Peroxisome" charge="-4" boundaryCondition="false"/>
	<species id="M_3ig3p_c" name="M_C___3_Indolyl__glycerol_3_phosphate_C11H12NO6P" compartment="Cytosol" charge="-2" boundaryCondition="false"/>
	<species id="M_3ipmmest_c" name="M_3_isopropylmalate_methyl_ester_C8H13O5" compartment="Cytosol" charge="-1" boundaryCondition="false"/>
	<species id="M_3mbald_c" name="M_3_Methylbutanal_C5H10O" compartment="Cytosol" charge="0" boundaryCondition="false"/>
	<species id="M_3mbald_e" name="M_3_Methylbutanal_C5H10O" compartment="Extra_organism" charge="0" boundaryCondition="false"/>
	<species id="M_3mbald_m" name="M_3_Methylbutanal_C5H10O" compartment="Mitochondria" charge="0" boundaryCondition="false"/>
	<species id="M_3mob_c" name="M_3_Methyl_2_oxobutanoate_C5H7O3" compartment="Cytosol" charge="-1" boundaryCondition="false"/>
	<species id="M_3mob_m" name="M_3_Methyl_2_oxobutanoate_C5H7O3" compartment="Mitochondria" charge="-1" boundaryCondition="false"/>
	<species id="M_3mop_c" name="M__S__3_Methyl_2_oxopentanoate_C6H9O3" compartment="Cytosol" charge="-1" boundaryCondition="false"/>
	<species id="M_3mop_e" name="M__S__3_Methyl_2_oxopentanoate_C6H9O3" compartment="Extra_organism" charge="-1" boundaryCondition="false"/>
	<species id="M_3mop_m" name="M__S__3_Methyl_2_oxopentanoate_C6H9O3" compartment="Mitochondria" charge="-1" boundaryCondition="false"/>
	<species id="M_3odcoa_x" name="M_3_Oxodecanoyl_CoA_C31H48N7O18P3S" compartment="Peroxisome" charge="-4" boundaryCondition="false"/>
	<species id="M_3oddcoa_x" name="M_3_Oxododecanoyl_CoA_C33H52N7O18P3S" compartment="Peroxisome" charge="-4" boundaryCondition="false"/>
	<species id="M_3ohdcoa_x" name="M_3_Oxohexadecanoyl_CoA_C37H60N7O18P3S" compartment="Peroxisome" charge="-4" boundaryCondition="false"/>
	<species id="M_3ohodcoa_x" name="M_3_Oxooctadecanoyl_CoA_C39H64N7O18P3S" compartment="Peroxisome" charge="-4" boundaryCondition="false"/>
	<species id="M_3ohxccoa_x" name="M_3_Oxohexacosyl_CoA_C47H80N7O18P3S" compartment="Peroxisome" charge="-4" boundaryCondition="false"/>
	<species id="M_3ophb_5_c" name="M_3_Hexaprenyl_4_hydroxybenzoate_C37H53O3" compartment="Cytosol" charge="-1" boundaryCondition="false"/>
	<species id="M_3ophb_5_m" name="M_3_Hexaprenyl_4_hydroxybenzoate_C37H53O3" compartment="Mitochondria" charge="-1" boundaryCondition="false"/>
	<species id="M_3otdcoa_x" name="M_3_Oxotetradecanoyl_CoA_C35H56N7O18P3S" compartment="Peroxisome" charge="-4" boundaryCondition="false"/>
	<species id="M_3pg_c" name="M_3_Phospho_D_glycerate_C3H4O7P" compartment="Cytosol" charge="-3" boundaryCondition="false"/>
	<species id="M_3php_c" name="M_3_Phosphohydroxypyruvate_C3H2O7P" compartment="Cytosol" charge="-3" boundaryCondition="false"/>
	<species id="M_3psme_c" name="M_5_O__1_Carboxyvinyl__3_phosphoshikimate_C10H9O10P" compartment="Cytosol" charge="-4" boundaryCondition="false"/>
	<species id="M_44mctr_c" name="M_4_4_dimethylcholesta_8_14_24_trienol_C29H46O" compartment="Cytosol" charge="0" boundaryCondition="false"/>
	<species id="M_44mzym_c" name="M_4_4_dimethylzymosterol_C29H48O" compartment="Cytosol" charge="0" boundaryCondition="false"/>
	<species id="M_4aabutn_c" name="M_4_Acetamidobutanoate_C6H10NO3" compartment="Cytosol" charge="-1" boundaryCondition="false"/>
	<species id="M_4abut_c" name="M_4_Aminobutanoate_C4H9NO2" compartment="Cytosol" charge="0" boundaryCondition="false"/>
	<species id="M_4abut_e" name="M_4_Aminobutanoate_C4H9NO2" compartment="Extra_organism" charge="0" boundaryCondition="false"/>
	<species id="M_4abut_m" name="M_4_Aminobutanoate_C4H9NO2" compartment="Mitochondria" charge="0" boundaryCondition="false"/>
	<species id="M_4abutn_c" name="M_4_Aminobutanal_C4H10NO" compartment="Cytosol" charge="1" boundaryCondition="false"/>
	<species id="M_4abutn_m" name="M_4_Aminobutanal_C4H10NO" compartment="Mitochondria" charge="1" boundaryCondition="false"/>
	<species id="M_4abz_c" name="M_4_Aminobenzoate_C7H6NO2" compartment="Cytosol" charge="-1" boundaryCondition="false"/>
	<species id="M_4abz_e" name="M_4_Aminobenzoate_C7H6NO2" compartment="Extra_organism" charge="-1" boundaryCondition="false"/>
	<species id="M_4abz_m" name="M_4_Aminobenzoate_C7H6NO2" compartment="Mitochondria" charge="-1" boundaryCondition="false"/>
	<species id="M_4adcho_c" name="M_4_amino_4_deoxychorismate_C10H10NO5" compartment="Cytosol" charge="-1" boundaryCondition="false"/>
	<species id="M_4ahmmp_c" name="M_4_Amino_5_hydroxymethyl_2_methylpyrimidine_C6H9N3O" compartment="Cytosol" charge="0" boundaryCondition="false"/>
	<species id="M_4ampm_c" name="M_4_Amino_2_methyl_5_phosphomethylpyrimidine_C6H8N3O4P" compartment="Cytosol" charge="-2" boundaryCondition="false"/>
	<species id="M_4fumacac_c" name="M_4_Fumarylacetoacetate_C8H6O6" compartment="Cytosol" charge="-2" boundaryCondition="false"/>
	<species id="M_4gudbd_c" name="M_4_Guanidinobutanamide_C5H13N4O" compartment="Cytosol" charge="1" boundaryCondition="false"/>
	<species id="M_4gudbutn_c" name="M_4_Guanidinobutanoate_C5H11N3O2" compartment="Cytosol" charge="0" boundaryCondition="false"/>
	<species id="M_4h2oglt_c" name="M_4_Hydroxy_2_oxoglutarate_C5H4O6" compartment="Cytosol" charge="-2" boundaryCondition="false"/>
	<species id="M_4h2oglt_m" name="M_4_Hydroxy_2_oxoglutarate_C5H4O6" compartment="Mitochondria" charge="-2" boundaryCondition="false"/>
	<species id="M_4h2oglt_x" name="M_4_Hydroxy_2_oxoglutarate_C5H4O6" compartment="Peroxisome" charge="-2" boundaryCondition="false"/>
	<species id="M_4hbz_c" name="M_4_Hydroxybenzoate_C7H5O3" compartment="Cytosol" charge="-1" boundaryCondition="false"/>
	<species id="M_4hbz_m" name="M_4_Hydroxybenzoate_C7H5O3" compartment="Mitochondria" charge="-1" boundaryCondition="false"/>
	<species id="M_4hbzcoa_m" name="M_4_hydroxybenoyl_CoA_C28H36N7O18P3S" compartment="Mitochondria" charge="-4" boundaryCondition="false"/>
	<species id="M_4hglusa_m" name="M_L_4_Hydroxyglutamate_semialdehyde_C5H9NO4" compartment="Mitochondria" charge="0" boundaryCondition="false"/>
	<species id="M_4hpro_LT_c" name="M_trans_4_Hydroxy_L_proline_C5H9NO3" compartment="Cytosol" charge="0" boundaryCondition="false"/>
	<species id="M_4hpro_LT_m" name="M_trans_4_Hydroxy_L_proline_C5H9NO3" compartment="Mitochondria" charge="0" boundaryCondition="false"/>
	<species id="M_4hthr_c" name="M_4_Hydroxy_L_threonine_C4H9NO4" compartment="Cytosol" charge="0" boundaryCondition="false"/>
	<species id="M_4mhetz_c" name="M_4_Methyl_5__2_hydroxyethyl__thiazole_C6H9NOS" compartment="Cytosol" charge="0" boundaryCondition="false"/>
	<species id="M_4mlacac_c" name="M_4_Maleylacetoacetate_C8H6O6" compartment="Cytosol" charge="-2" boundaryCondition="false"/>
	<species id="M_4mop_c" name="M_4_Methyl_2_oxopentanoate_C6H9O3" compartment="Cytosol" charge="-1" boundaryCondition="false"/>
	<species id="M_4mop_m" name="M_4_Methyl_2_oxopentanoate_C6H9O3" compartment="Mitochondria" charge="-1" boundaryCondition="false"/>
	<species id="M_4mpetz_c" name="M_4_Methyl_5__2_phosphoethyl__thiazole_C6H8NO4PS" compartment="Cytosol" charge="-2" boundaryCondition="false"/>
	<species id="M_4mzym_c" name="M_4_methylzymosterol_C28H46O" compartment="Cytosol" charge="0" boundaryCondition="false"/>
	<species id="M_4mzym_int1_c" name="M_4_Methylzymosterol_intermediate_1_C29H46O3" compartment="Cytosol" charge="0" boundaryCondition="false"/>
	<species id="M_4mzym_int2_c" name="M_4_Methylzymosterol_intermediate_2_C28H44O" compartment="Cytosol" charge="0" boundaryCondition="false"/>
	<species id="M_4pasp_c" name="M_4_Phospho_L_aspartate_C4H6NO7P" compartment="Cytosol" charge="-2" boundaryCondition="false"/>
	<species id="M_4ppan_c" name="M_D_4__Phosphopantothenate_C9H15NO8P" compartment="Cytosol" charge="-3" boundaryCondition="false"/>
	<species id="M_4ppcys_c" name="M_N___R__4_Phosphopantothenoyl__L_cysteine_C12H20N2O9PS" compartment="Cytosol" charge="-3" boundaryCondition="false"/>
	<species id="M_4r5au_c" name="M_4__1_D_Ribitylamino__5_aminouracil_C9H16N4O6" compartment="Cytosol" charge="0" boundaryCondition="false"/>
	<species id="M_5aizc_c" name="M_5_amino_1__5_phospho_D_ribosyl_imidazole_4_carboxylate_C9H11N3O9P" compartment="Cytosol" charge="-3" boundaryCondition="false"/>
	<species id="M_5aop_c" name="M_5_Amino_4_oxopentanoate_C5H9NO3" compartment="Cytosol" charge="0" boundaryCondition="false"/>
	<species id="M_5aop_e" name="M_5_Amino_4_oxopentanoate_C5H9NO3" compartment="Extra_organism" charge="0" boundaryCondition="false"/>
	<species id="M_5aop_m" name="M_5_Amino_4_oxopentanoate_C5H9NO3" compartment="Mitochondria" charge="0" boundaryCondition="false"/>
	<species id="M_5aprbu_c" name="M_5_Amino_6__5__phosphoribitylamino_uracil_C9H15N4O9P" compartment="Cytosol" charge="-2" boundaryCondition="false"/>
	<species id="M_5dpmev_c" name="M__R__5_Diphosphomevalonate_C6H10O10P2" compartment="Cytosol" charge="-4" boundaryCondition="false"/>
	<species id="M_5fthf_c" name="M_5_Formyltetrahydrofolate_C20H21N7O7" compartment="Cytosol" charge="-2" boundaryCondition="false"/>
	<species id="M_5fthf_e" name="M_5_Formyltetrahydrofolate_C20H21N7O7" compartment="Extra_organism" charge="-2" boundaryCondition="false"/>
	<species id="M_5fthf_m" name="M_5_Formyltetrahydrofolate_C20H21N7O7" compartment="Mitochondria" charge="-2" boundaryCondition="false"/>
	<species id="M_5mdr1p_c" name="M_5_Methylthio_5_deoxy_D_ribose_1_phosphate_C6H11O7PS" compartment="Cytosol" charge="-2" boundaryCondition="false"/>
	<species id="M_5mdru1p_c" name="M_5_Methylthio_5_deoxy_D_ribulose_1_phosphate_C6H11O7PS" compartment="Cytosol" charge="-2" boundaryCondition="false"/>
	<species id="M_5mta_c" name="M_5_Methylthioadenosine_C11H15N5O3S" compartment="Cytosol" charge="0" boundaryCondition="false"/>
	<species id="M_5mthf_c" name="M_5_Methyltetrahydrofolate_C20H24N7O6" compartment="Cytosol" charge="-1" boundaryCondition="false"/>
	<species id="M_5pmev_c" name="M__R__5_Phosphomevalonate_C6H10O7P" compartment="Cytosol" charge="-3" boundaryCondition="false"/>
	<species id="M_6dg_c" name="M_D_Gal_alpha_1_6D_Glucose_C12H22O11" compartment="Cytosol" charge="0" boundaryCondition="false"/>
	<species id="M_6pgc_c" name="M_6_Phospho_D_gluconate_C6H10O10P" compartment="Cytosol" charge="-3" boundaryCondition="false"/>
	<species id="M_6pgl_c" name="M_6_phospho_D_glucono_1_5_lactone_C6H9O9P" compartment="Cytosol" charge="-2" boundaryCondition="false"/>
	<species id="M_6pgl_r" name="M_6_phospho_D_glucono_1_5_lactone_C6H9O9P" compartment="Endoplasmic_Reticulum" charge="-2" boundaryCondition="false"/>
	<species id="M_8aonn_c" name="M_8_Amino_7_oxononanoate_C9H17NO3" compartment="Cytosol" charge="0" boundaryCondition="false"/>
	<species id="M_8aonn_e" name="M_8_Amino_7_oxononanoate_C9H17NO3" compartment="Extra_organism" charge="0" boundaryCondition="false"/>
	<species id="M_ACP_c" name="M_acyl_carrier_protein_C11H21N2O7PRS" compartment="Cytosol" charge="-1" boundaryCondition="false"/>
	<species id="M_ACP_m" name="M_acyl_carrier_protein_C11H21N2O7PRS" compartment="Mitochondria" charge="-1" boundaryCondition="false"/>
	<species id="M_Dara14lac_c" name="M_D_Arabinono_1_4_lactone_C5H8O5" compartment="Cytosol" charge="0" boundaryCondition="false"/>
	<species id="M_L2aadp6sa_c" name="M_L_2_Aminoadipate_6_semialdehyde_C6H11NO3" compartment="Cytosol" charge="0" boundaryCondition="false"/>
	<species id="M_L2aadp_c" name="M_L_2_Aminoadipate_C6H10NO4" compartment="Cytosol" charge="-1" boundaryCondition="false"/>
	<species id="M_Lcystin_c" name="M_L_Cystine_C6H12N2O4S2" compartment="Cytosol" charge="0" boundaryCondition="false"/>
	<species id="M_Lcystin_v" name="M_L_Cystine_C6H12N2O4S2" compartment="Vacuole" charge="0" boundaryCondition="false"/>
	<species id="M_Lfmkynr_c" name="M_L_Formylkynurenine_C11H12N2O4" compartment="Cytosol" charge="0" boundaryCondition="false"/>
	<species id="M_Lkynr_c" name="M_L_Kynurenine_C10H12N2O3" compartment="Cytosol" charge="0" boundaryCondition="false"/>
	<species id="M_N1aspmd_c" name="M_N1_Acetylspermidine_C9H23N3O" compartment="Cytosol" charge="2" boundaryCondition="false"/>
	<species id="M_N1sprm_c" name="M_N1_Acetylspermine_C12H31N4O" compartment="Cytosol" charge="3" boundaryCondition="false"/>
	<species id="M_NPmehis_c" name="M_N_pai__Methyl_L_histidine_C7H11N3O2" compartment="Cytosol" charge="0" boundaryCondition="false"/>
	<species id="M_Nbfortyr_c" name="M_N_N_bisformyl_dityrosine_C20H22N2O8" compartment="Cytosol" charge="-2" boundaryCondition="false"/>
	<species id="M_Nbfortyr_e" name="M_N_N_bisformyl_dityrosine_C20H22N2O8" compartment="Extra_organism" charge="-2" boundaryCondition="false"/>
	<species id="M_Nfortyr_c" name="M_N_Formyl_L_tyrosine_C10H10NO4" compartment="Cytosol" charge="-1" boundaryCondition="false"/>
	<species id="M_Sfglutth_c" name="M_S_Formylglutathione_C11H16N3O7S" compartment="Cytosol" charge="-1" boundaryCondition="false"/>
	<species id="M_Ssq23epx_c" name="M__S__Squalene_2_3_epoxide_C30H50O" compartment="Cytosol" charge="0" boundaryCondition="false"/>
	<species id="M_Ssq23epx_r" name="M__S__Squalene_2_3_epoxide_C30H50O" compartment="Endoplasmic_Reticulum" charge="0" boundaryCondition="false"/>
	<species id="M_T4hcinnm_m" name="M_trans_4_Hydroxycinnamate_C9H7O3" compartment="Mitochondria" charge="-1" boundaryCondition="false"/>
	<species id="M_aacald_c" name="M_Aminoacetaldehyde_C2H6NO" compartment="Cytosol" charge="1" boundaryCondition="false"/>
	<species id="M_aacoa_c" name="M_Acetoacetyl_CoA_C25H36N7O18P3S" compartment="Cytosol" charge="-4" boundaryCondition="false"/>
	<species id="M_aacoa_m" name="M_Acetoacetyl_CoA_C25H36N7O18P3S" compartment="Mitochondria" charge="-4" boundaryCondition="false"/>
	<species id="M_aact_c" name="M_Aminoacetone_C3H8NO" compartment="Cytosol" charge="1" boundaryCondition="false"/>
	<species id="M_abt_c" name="M_L_Arabinitol_C5H12O5" compartment="Cytosol" charge="0" boundaryCondition="false"/>
	<species id="M_abt_e" name="M_L_Arabinitol_C5H12O5" compartment="Extra_organism" charge="0" boundaryCondition="false"/>
	<species id="M_acACP_c" name="M_Acetyl_ACP_C13H23N2O8PRS" compartment="Cytosol" charge="-1" boundaryCondition="false"/>
	<species id="M_acACP_m" name="M_Acetyl_ACP_C13H23N2O8PRS" compartment="Mitochondria" charge="-1" boundaryCondition="false"/>
	<species id="M_ac_c" name="M_Acetate_C2H3O2" compartment="Cytosol" charge="-1" boundaryCondition="false"/>
	<species id="M_ac_e" name="M_Acetate_C2H3O2" compartment="Extra_organism" charge="-1" boundaryCondition="false"/>
	<species id="M_ac_m" name="M_Acetate_C2H3O2" compartment="Mitochondria" charge="-1" boundaryCondition="false"/>
	<species id="M_ac_x" name="M_Acetate_C2H3O2" compartment="Peroxisome" charge="-1" boundaryCondition="false"/>
	<species id="M_acac_c" name="M_Acetoacetate_C4H5O3" compartment="Cytosol" charge="-1" boundaryCondition="false"/>
	<species id="M_acald_c" name="M_Acetaldehyde_C2H4O" compartment="Cytosol" charge="0" boundaryCondition="false"/>
	<species id="M_acald_e" name="M_Acetaldehyde_C2H4O" compartment="Extra_organism" charge="0" boundaryCondition="false"/>
	<species id="M_acald_m" name="M_Acetaldehyde_C2H4O" compartment="Mitochondria" charge="0" boundaryCondition="false"/>
	<species id="M_accoa_c" name="M_Acetyl_CoA_C23H34N7O17P3S" compartment="Cytosol" charge="-4" boundaryCondition="false"/>
	<species id="M_accoa_m" name="M_Acetyl_CoA_C23H34N7O17P3S" compartment="Mitochondria" charge="-4" boundaryCondition="false"/>
	<species id="M_accoa_n" name="M_Acetyl_CoA_C23H34N7O17P3S" compartment="Nucleus" charge="-4" boundaryCondition="false"/>
	<species id="M_accoa_x" name="M_Acetyl_CoA_C23H34N7O17P3S" compartment="Peroxisome" charge="-4" boundaryCondition="false"/>
	<species id="M_aces_c" name="M_Acetic_ester_C4H8O2" compartment="Cytosol" charge="0" boundaryCondition="false"/>
	<species id="M_aces_e" name="M_Acetic_ester_C4H8O2" compartment="Extra_organism" charge="0" boundaryCondition="false"/>
	<species id="M_acg5p_m" name="M_N_Acetyl_L_glutamyl_5_phosphate_C7H9NO8P" compartment="Mitochondria" charge="-3" boundaryCondition="false"/>
	<species id="M_acg5sa_m" name="M_N_Acetyl_L_glutamate_5_semialdehyde_C7H10NO4" compartment="Mitochondria" charge="-1" boundaryCondition="false"/>
	<species id="M_acgam1p_c" name="M_N_Acetyl_D_glucosamine_1_phosphate_C8H14NO9P" compartment="Cytosol" charge="-2" boundaryCondition="false"/>
	<species id="M_acgam6p_c" name="M_N_Acetyl_D_glucosamine_6_phosphate_C8H14NO9P" compartment="Cytosol" charge="-2" boundaryCondition="false"/>
	<species id="M_acglu_m" name="M_N_Acetyl_L_glutamate_C7H9NO5" compartment="Mitochondria" charge="-2" boundaryCondition="false"/>
	<species id="M_achms_c" name="M_O_Acetyl_L_homoserine_C6H11NO4" compartment="Cytosol" charge="0" boundaryCondition="false"/>
	<species id="M_acon5m_c" name="M_E_3_carboxyl_2_pentenedioate_5_methyl_ester_C7H6O6" compartment="Cytosol" charge="-2" boundaryCondition="false"/>
	<species id="M_acon_T_c" name="M_trans_Aconitate_C6H3O6" compartment="Cytosol" charge="-3" boundaryCondition="false"/>
	<species id="M_acorn_m" name="M_N2_Acetyl_L_ornithine_C7H14N2O3" compartment="Mitochondria" charge="0" boundaryCondition="false"/>
	<species id="M_acrn_c" name="M_O_Acetylcarnitine_C9H17NO4" compartment="Cytosol" charge="0" boundaryCondition="false"/>
	<species id="M_acrn_m" name="M_O_Acetylcarnitine_C9H17NO4" compartment="Mitochondria" charge="0" boundaryCondition="false"/>
	<species id="M_acrn_x" name="M_O_Acetylcarnitine_C9H17NO4" compartment="Peroxisome" charge="0" boundaryCondition="false"/>
	<species id="M_acser_c" name="M_O_Acetyl_L_serine_C5H9NO4" compartment="Cytosol" charge="0" boundaryCondition="false"/>
	<species id="M_actn_R_c" name="M__R__Acetoin_C4H8O2" compartment="Cytosol" charge="0" boundaryCondition="false"/>
	<species id="M_acybut_c" name="M_gamma_Amino_gamma_cyanobutanoate_C5H8N2O2" compartment="Cytosol" charge="0" boundaryCondition="false"/>
	<species id="M_ade_c" name="M_Adenine_C5H5N5" compartment="Cytosol" charge="0" boundaryCondition="false"/>
	<species id="M_ade_e" name="M_Adenine_C5H5N5" compartment="Extra_organism" charge="0" boundaryCondition="false"/>
	<species id="M_ade_m" name="M_Adenine_C5H5N5" compartment="Mitochondria" charge="0" boundaryCondition="false"/>
	<species id="M_adn_c" name="M_Adenosine_C10H13N5O4" compartment="Cytosol" charge="0" boundaryCondition="false"/>
	<species id="M_adn_e" name="M_Adenosine_C10H13N5O4" compartment="Extra_organism" charge="0" boundaryCondition="false"/>
	<species id="M_adn_m" name="M_Adenosine_C10H13N5O4" compartment="Mitochondria" charge="0" boundaryCondition="false"/>
	<species id="M_adp_c" name="M_ADP_C10H12N5O10P2" compartment="Cytosol" charge="-3" boundaryCondition="false"/>
	<species id="M_adp_g" name="M_ADP_C10H12N5O10P2" compartment="Golgi_Apparatus" charge="-3" boundaryCondition="false"/>
	<species id="M_adp_m" name="M_ADP_C10H12N5O10P2" compartment="Mitochondria" charge="-3" boundaryCondition="false"/>
	<species id="M_adp_n" name="M_ADP_C10H12N5O10P2" compartment="Nucleus" charge="-3" boundaryCondition="false"/>
	<species id="M_adp_v" name="M_ADP_C10H12N5O10P2" compartment="Vacuole" charge="-3" boundaryCondition="false"/>
	<species id="M_adp_x" name="M_ADP_C10H12N5O10P2" compartment="Peroxisome" charge="-3" boundaryCondition="false"/>
	<species id="M_adprib_c" name="M_ADPribose_C15H21N5O14P2" compartment="Cytosol" charge="-2" boundaryCondition="false"/>
	<species id="M_adprib_m" name="M_ADPribose_C15H21N5O14P2" compartment="Mitochondria" charge="-2" boundaryCondition="false"/>
	<species id="M_ahcys_c" name="M_S_Adenosyl_L_homocysteine_C14H20N6O5S" compartment="Cytosol" charge="0" boundaryCondition="false"/>
	<species id="M_ahcys_m" name="M_S_Adenosyl_L_homocysteine_C14H20N6O5S" compartment="Mitochondria" charge="0" boundaryCondition="false"/>
	<species id="M_ahdt_c" name="M_2_Amino_4_hydroxy_6__erythro_1_2_3_trihydroxypropyl_dihydropteridine_triphosphate_C9H12N5O13P3" compartment="Cytosol" charge="-4" boundaryCondition="false"/>
	<species id="M_aicar_c" name="M_5_Amino_1__5_Phospho_D_ribosyl_imidazole_4_carboxamide_C9H13N4O8P" compartment="Cytosol" charge="-2" boundaryCondition="false"/>
	<species id="M_air_c" name="M_5_amino_1__5_phospho_D_ribosyl_imidazole_C8H12N3O7P" compartment="Cytosol" charge="-2" boundaryCondition="false"/>
	<species id="M_akg_c" name="M_2_Oxoglutarate_C5H4O5" compartment="Cytosol" charge="-2" boundaryCondition="false"/>
	<species id="M_akg_e" name="M_2_Oxoglutarate_C5H4O5" compartment="Extra_organism" charge="-2" boundaryCondition="false"/>
	<species id="M_akg_m" name="M_2_Oxoglutarate_C5H4O5" compartment="Mitochondria" charge="-2" boundaryCondition="false"/>
	<species id="M_akg_n" name="M_2_Oxoglutarate_C5H4O5" compartment="Nucleus" charge="-2" boundaryCondition="false"/>
	<species id="M_akg_x" name="M_2_Oxoglutarate_C5H4O5" compartment="Peroxisome" charge="-2" boundaryCondition="false"/>
	<species id="M_ala_B_c" name="M_beta_Alanine_C3H7NO2" compartment="Cytosol" charge="0" boundaryCondition="false"/>
	<species id="M_ala_L_c" name="M_L_Alanine_C3H7NO2" compartment="Cytosol" charge="0" boundaryCondition="false"/>
	<species id="M_ala_L_e" name="M_L_Alanine_C3H7NO2" compartment="Extra_organism" charge="0" boundaryCondition="false"/>
	<species id="M_ala_L_m" name="M_L_Alanine_C3H7NO2" compartment="Mitochondria" charge="0" boundaryCondition="false"/>
	<species id="M_alac_S_m" name="M__S__2_Acetolactate_C5H7O4" compartment="Mitochondria" charge="-1" boundaryCondition="false"/>
	<species id="M_alatrna_c" name="M_L_Alanyl_tRNA_Ala__C3H6NOR" compartment="Cytosol" charge="1" boundaryCondition="false"/>
	<species id="M_allphn_c" name="M_Allophanate_C2H3N2O3" compartment="Cytosol" charge="-1" boundaryCondition="false"/>
	<species id="M_alltn_c" name="M_Allantoin_C4H6N4O3" compartment="Cytosol" charge="0" boundaryCondition="false"/>
	<species id="M_alltn_e" name="M_Allantoin_C4H6N4O3" compartment="Extra_organism" charge="0" boundaryCondition="false"/>
	<species id="M_alltt_c" name="M_Allantoate_C4H7N4O4" compartment="Cytosol" charge="-1" boundaryCondition="false"/>
	<species id="M_alltt_e" name="M_Allantoate_C4H7N4O4" compartment="Extra_organism" charge="-1" boundaryCondition="false"/>
	<species id="M_alpam_m" name="M_S_aminomethyldihydrolipoamide_C9H21N2OS2" compartment="Mitochondria" charge="1" boundaryCondition="false"/>
	<species id="M_alpro_m" name="M_S_Aminomethyldihydrolipoylprotein_CH6NS2X" compartment="Mitochondria" charge="1" boundaryCondition="false"/>
	<species id="M_amet_c" name="M_S_Adenosyl_L_methionine_C15H23N6O5S" compartment="Cytosol" charge="1" boundaryCondition="false"/>
	<species id="M_amet_e" name="M_S_Adenosyl_L_methionine_C15H23N6O5S" compartment="Extra_organism" charge="1" boundaryCondition="false"/>
	<species id="M_amet_m" name="M_S_Adenosyl_L_methionine_C15H23N6O5S" compartment="Mitochondria" charge="1" boundaryCondition="false"/>
	<species id="M_ametam_c" name="M_S_Adenosylmethioninamine_C14H24N6O3S" compartment="Cytosol" charge="2" boundaryCondition="false"/>
	<species id="M_amob_c" name="M_S_Adenosyl_4_methylthio_2_oxobutanoate_C15H19N5O6S" compartment="Cytosol" charge="0" boundaryCondition="false"/>
	<species id="M_amp2p_c" name="M_Adenosine_2__phosphate_C10H14N5O7P" compartment="Cytosol" charge="0" boundaryCondition="false"/>
	<species id="M_amp_c" name="M_AMP_C10H12N5O7P" compartment="Cytosol" charge="-2" boundaryCondition="false"/>
	<species id="M_amp_m" name="M_AMP_C10H12N5O7P" compartment="Mitochondria" charge="-2" boundaryCondition="false"/>
	<species id="M_amp_n" name="M_AMP_C10H12N5O7P" compartment="Nucleus" charge="-2" boundaryCondition="false"/>
	<species id="M_amp_x" name="M_AMP_C10H12N5O7P" compartment="Peroxisome" charge="-2" boundaryCondition="false"/>
	<species id="M_anth_c" name="M_Anthranilate_C7H6NO2" compartment="Cytosol" charge="-1" boundaryCondition="false"/>
	<species id="M_ap4a_c" name="M_P1_P4_Bis_5__adenosyl__tetraphosphate_C20H24N10O19P4" compartment="Cytosol" charge="-4" boundaryCondition="false"/>
	<species id="M_ap4g_c" name="M_P1__5__adenosyl__P4__5__guanosyl__tetraphosphate_C20H24N10O20P4" compartment="Cytosol" charge="-4" boundaryCondition="false"/>
	<species id="M_apep_c" name="M_Nalpha_Acetylpeptide_C6H7N2O4R2" compartment="Cytosol" charge="-1" boundaryCondition="false"/>
	<species id="M_aproa_c" name="M_3_Aminopropanal_C3H8NO" compartment="Cytosol" charge="1" boundaryCondition="false"/>
	<species id="M_aprop_c" name="M_alpha_Aminopropiononitrile_C3H7N2" compartment="Cytosol" charge="1" boundaryCondition="false"/>
	<species id="M_aprut_c" name="M_N_Acetylputrescine_C6H15N2O" compartment="Cytosol" charge="1" boundaryCondition="false"/>
	<species id="M_aps_c" name="M_Adenosine_5__phosphosulfate_C10H12N5O10PS" compartment="Cytosol" charge="-2" boundaryCondition="false"/>
	<species id="M_arab_D_c" name="M_D_Arabinose_C5H10O5" compartment="Cytosol" charge="0" boundaryCondition="false"/>
	<species id="M_arab_D_e" name="M_D_Arabinose_C5H10O5" compartment="Extra_organism" charge="0" boundaryCondition="false"/>
	<species id="M_arab_L_c" name="M_L_Arabinose_C5H10O5" compartment="Cytosol" charge="0" boundaryCondition="false"/>
	<species id="M_arab_L_e" name="M_L_Arabinose_C5H10O5" compartment="Extra_organism" charge="0" boundaryCondition="false"/>
	<species id="M_arg_L_c" name="M_L_Arginine_C6H15N4O2" compartment="Cytosol" charge="1" boundaryCondition="false"/>
	<species id="M_arg_L_e" name="M_L_Arginine_C6H15N4O2" compartment="Extra_organism" charge="1" boundaryCondition="false"/>
	<species id="M_arg_L_m" name="M_L_Arginine_C6H15N4O2" compartment="Mitochondria" charge="1" boundaryCondition="false"/>
	<species id="M_arg_L_v" name="M_L_Arginine_C6H15N4O2" compartment="Vacuole" charge="1" boundaryCondition="false"/>
	<species id="M_argsuc_c" name="M_N_omega___L_Arginino_succinate_C10H17N4O6" compartment="Cytosol" charge="-1" boundaryCondition="false"/>
	<species id="M_argtrna_c" name="M_L_Arginyl_tRNA_Arg__C6H14N4OR" compartment="Cytosol" charge="2" boundaryCondition="false"/>
	<species id="M_argtrna_m" name="M_L_Arginyl_tRNA_Arg__C6H14N4OR" compartment="Mitochondria" charge="2" boundaryCondition="false"/>
	<species id="M_asn_L_c" name="M_L_Asparagine_C4H8N2O3" compartment="Cytosol" charge="0" boundaryCondition="false"/>
	<species id="M_asn_L_e" name="M_L_Asparagine_C4H8N2O3" compartment="Extra_organism" charge="0" boundaryCondition="false"/>
	<species id="M_asn_L_m" name="M_L_Asparagine_C4H8N2O3" compartment="Mitochondria" charge="0" boundaryCondition="false"/>
	<species id="M_asn_L_v" name="M_L_Asparagine_C4H8N2O3" compartment="Vacuole" charge="0" boundaryCondition="false"/>
	<species id="M_asntrna_c" name="M_L_Asparaginyl_tRNA_Asn__C14H23N2O12PR2" compartment="Cytosol" charge="1" boundaryCondition="false"/>
	<species id="M_asntrna_m" name="M_L_Asparaginyl_tRNA_Asn__C14H23N2O12PR2" compartment="Mitochondria" charge="1" boundaryCondition="false"/>
	<species id="M_asp_L_c" name="M_L_Aspartate_C4H6NO4" compartment="Cytosol" charge="-1" boundaryCondition="false"/>
	<species id="M_asp_L_e" name="M_L_Aspartate_C4H6NO4" compartment="Extra_organism" charge="-1" boundaryCondition="false"/>
	<species id="M_asp_L_m" name="M_L_Aspartate_C4H6NO4" compartment="Mitochondria" charge="-1" boundaryCondition="false"/>
	<species id="M_asp_L_n" name="M_L_Aspartate_C4H6NO4" compartment="Nucleus" charge="-1" boundaryCondition="false"/>
	<species id="M_asp_L_v" name="M_L_Aspartate_C4H6NO4" compartment="Vacuole" charge="-1" boundaryCondition="false"/>
	<species id="M_asp_L_x" name="M_L_Aspartate_C4H6NO4" compartment="Peroxisome" charge="-1" boundaryCondition="false"/>
	<species id="M_aspsa_c" name="M_L_Aspartate_4_semialdehyde_C4H7NO3" compartment="Cytosol" charge="0" boundaryCondition="false"/>
	<species id="M_asptrna_c" name="M_L_Aspartyl_tRNA_Asp__C4H5NO3R" compartment="Cytosol" charge="0" boundaryCondition="false"/>
	<species id="M_asptrna_m" name="M_L_Aspartyl_tRNA_Asp__C4H5NO3R" compartment="Mitochondria" charge="0" boundaryCondition="false"/>
	<species id="M_athr_L_c" name="M_L_Allo_threonine_C4H9NO3" compartment="Cytosol" charge="0" boundaryCondition="false"/>
	<species id="M_atp_c" name="M_ATP_C10H12N5O13P3" compartment="Cytosol" charge="-4" boundaryCondition="false"/>
	<species id="M_atp_g" name="M_ATP_C10H12N5O13P3" compartment="Golgi_Apparatus" charge="-4" boundaryCondition="false"/>
	<species id="M_atp_m" name="M_ATP_C10H12N5O13P3" compartment="Mitochondria" charge="-4" boundaryCondition="false"/>
	<species id="M_atp_n" name="M_ATP_C10H12N5O13P3" compartment="Nucleus" charge="-4" boundaryCondition="false"/>
	<species id="M_atp_v" name="M_ATP_C10H12N5O13P3" compartment="Vacuole" charge="-4" boundaryCondition="false"/>
	<species id="M_atp_x" name="M_ATP_C10H12N5O13P3" compartment="Peroxisome" charge="-4" boundaryCondition="false"/>
	<species id="M_b124tc_m" name="M_But_1_ene_1_2_4_tricarboxylate_C7H5O6" compartment="Mitochondria" charge="-3" boundaryCondition="false"/>
	<species id="M_btamp_c" name="M_Biotinyl_5__AMP_C20H27N7O9PS" compartment="Cytosol" charge="-1" boundaryCondition="false"/>
	<species id="M_btd_RR_c" name="M__R_R__2_3_Butanediol_C4H10O2" compartment="Cytosol" charge="0" boundaryCondition="false"/>
	<species id="M_btd_RR_e" name="M__R_R__2_3_Butanediol_C4H10O2" compartment="Extra_organism" charge="0" boundaryCondition="false"/>
	<species id="M_btn_c" name="M_Biotin_C10H15N2O3S" compartment="Cytosol" charge="-1" boundaryCondition="false"/>
	<species id="M_btn_e" name="M_Biotin_C10H15N2O3S" compartment="Extra_organism" charge="-1" boundaryCondition="false"/>
	<species id="M_camp_c" name="M_cAMP_C10H11N5O6P" compartment="Cytosol" charge="-1" boundaryCondition="false"/>
	<species id="M_caphis_c" name="M_2__3_Carboxy_3_aminopropyl__L_histidine_C10H16N4O4" compartment="Cytosol" charge="0" boundaryCondition="false"/>
	<species id="M_cbasp_c" name="M_N_Carbamoyl_L_aspartate_C5H6N2O5" compartment="Cytosol" charge="-2" boundaryCondition="false"/>
	<species id="M_cbasp_n" name="M_N_Carbamoyl_L_aspartate_C5H6N2O5" compartment="Nucleus" charge="-2" boundaryCondition="false"/>
	<species id="M_cbp_c" name="M_Carbamoyl_phosphate_CH2NO5P" compartment="Cytosol" charge="-2" boundaryCondition="false"/>
	<species id="M_cbp_n" name="M_Carbamoyl_phosphate_CH2NO5P" compartment="Nucleus" charge="-2" boundaryCondition="false"/>
	<species id="M_cdp_c" name="M_CDP_C9H12N3O11P2" compartment="Cytosol" charge="-3" boundaryCondition="false"/>
	<species id="M_cdp_n" name="M_CDP_C9H12N3O11P2" compartment="Nucleus" charge="-3" boundaryCondition="false"/>
	<species id="M_cdpchol_c" name="M_CDPcholine_C14H25N4O11P2" compartment="Cytosol" charge="-1" boundaryCondition="false"/>
	<species id="M_cdpdag_SC_c" name="M_CDPdiacylglycerol__yeast_specific_C4440H7744N300O1500P200" compartment="Cytosol" charge="-200" boundaryCondition="false"/>
	<species id="M_cdpdag_SC_m" name="M_CDPdiacylglycerol__yeast_specific_C4440H7744N300O1500P200" compartment="Mitochondria" charge="-200" boundaryCondition="false"/>
	<species id="M_cdpea_c" name="M_CDPethanolamine_C11H19N4O11P2" compartment="Cytosol" charge="-1" boundaryCondition="false"/>
	<species id="M_cer1_24_c" name="M_Ceramide_1__Sphinganinen_C240__C42H85NO3" compartment="Cytosol" charge="0" boundaryCondition="false"/>
	<species id="M_cer1_24_r" name="M_Ceramide_1__Sphinganinen_C240__C42H85NO3" compartment="Endoplasmic_Reticulum" charge="0" boundaryCondition="false"/>
	<species id="M_cer1_26_c" name="M_Ceramide_1__Sphinganinen_C260__C44H89NO3" compartment="Cytosol" charge="0" boundaryCondition="false"/>
	<species id="M_cer1_26_r" name="M_Ceramide_1__Sphinganinen_C260__C44H89NO3" compartment="Endoplasmic_Reticulum" charge="0" boundaryCondition="false"/>
	<species id="M_cer2_24_c" name="M_Ceramide_2__Phytosphingosinen_C240__C42H85NO4" compartment="Cytosol" charge="0" boundaryCondition="false"/>
	<species id="M_cer2_24_r" name="M_Ceramide_2__Phytosphingosinen_C240__C42H85NO4" compartment="Endoplasmic_Reticulum" charge="0" boundaryCondition="false"/>
	<species id="M_cer2_26_c" name="M_Ceramide_2__Phytosphingosinen_C260__C44H89NO4" compartment="Cytosol" charge="0" boundaryCondition="false"/>
	<species id="M_cer2_26_r" name="M_Ceramide_2__Phytosphingosinen_C260__C44H89NO4" compartment="Endoplasmic_Reticulum" charge="0" boundaryCondition="false"/>
	<species id="M_cer2__24_c" name="M_Ceramide_2___Sphinganinen_C240OH__C42H85NO4" compartment="Cytosol" charge="0" boundaryCondition="false"/>
	<species id="M_cer2__26_c" name="M_Ceramide_2___Sphinganinen_C260OH__C44H89NO4" compartment="Cytosol" charge="0" boundaryCondition="false"/>
	<species id="M_cer3_24_c" name="M_Ceramide_3__Phytosphingosinen_C240OH__C42H85NO5" compartment="Cytosol" charge="0" boundaryCondition="false"/>
	<species id="M_cer3_26_c" name="M_Ceramide_3__Phytosphingosinen_C260OH__C44H89NO5" compartment="Cytosol" charge="0" boundaryCondition="false"/>
	<species id="M_cgly_c" name="M_Cys_Gly_C5H10N2O3S" compartment="Cytosol" charge="0" boundaryCondition="false"/>
	<species id="M_ch4s_c" name="M_Methanethiol_CH4S" compartment="Cytosol" charge="0" boundaryCondition="false"/>
	<species id="M_chitin_c" name="M_Chitin__monomer__C8H13NO5" compartment="Cytosol" charge="0" boundaryCondition="false"/>
	<species id="M_chitos_c" name="M_Chitosan_C6H11NO4" compartment="Cytosol" charge="0" boundaryCondition="false"/>
	<species id="M_chol_c" name="M_Choline_C5H14NO" compartment="Cytosol" charge="1" boundaryCondition="false"/>
	<species id="M_chol_e" name="M_Choline_C5H14NO" compartment="Extra_organism" charge="1" boundaryCondition="false"/>
	<species id="M_cholp_c" name="M_Choline_phosphate_C5H13NO4P" compartment="Cytosol" charge="-1" boundaryCondition="false"/>
	<species id="M_chor_c" name="M_chorismate_C10H8O6" compartment="Cytosol" charge="-2" boundaryCondition="false"/>
	<species id="M_cit_c" name="M_Citrate_C6H5O7" compartment="Cytosol" charge="-3" boundaryCondition="false"/>
	<species id="M_cit_e" name="M_Citrate_C6H5O7" compartment="Extra_organism" charge="-3" boundaryCondition="false"/>
	<species id="M_cit_m" name="M_Citrate_C6H5O7" compartment="Mitochondria" charge="-3" boundaryCondition="false"/>
	<species id="M_cit_x" name="M_Citrate_C6H5O7" compartment="Peroxisome" charge="-3" boundaryCondition="false"/>
	<species id="M_citr_L_c" name="M_L_Citrulline_C6H13N3O3" compartment="Cytosol" charge="0" boundaryCondition="false"/>
	<species id="M_clpn_SC_m" name="M_Cardiolipin__yeast_specific_C7380H13688O1700P200" compartment="Mitochondria" charge="-200" boundaryCondition="false"/>
	<species id="M_cmaphis_c" name="M_2_3_Carboxy_3__methylammonio_propyl_L_histidine_C11H18N4O4" compartment="Cytosol" charge="0" boundaryCondition="false"/>
	<species id="M_cmp_c" name="M_CMP_C9H12N3O8P" compartment="Cytosol" charge="-2" boundaryCondition="false"/>
	<species id="M_cmp_m" name="M_CMP_C9H12N3O8P" compartment="Mitochondria" charge="-2" boundaryCondition="false"/>
	<species id="M_cmusa_c" name="M_2_Amino_3_carboxymuconate_semialdehyde_C7H6NO5" compartment="Cytosol" charge="-1" boundaryCondition="false"/>
	<species id="M_co2_c" name="M_CO2_CO2" compartment="Cytosol" charge="0" boundaryCondition="false"/>
	<species id="M_co2_e" name="M_CO2_CO2" compartment="Extra_organism" charge="0" boundaryCondition="false"/>
	<species id="M_co2_g" name="M_CO2_CO2" compartment="Golgi_Apparatus" charge="0" boundaryCondition="false"/>
	<species id="M_co2_m" name="M_CO2_CO2" compartment="Mitochondria" charge="0" boundaryCondition="false"/>
	<species id="M_co2_n" name="M_CO2_CO2" compartment="Nucleus" charge="0" boundaryCondition="false"/>
	<species id="M_co2_v" name="M_CO2_CO2" compartment="Vacuole" charge="0" boundaryCondition="false"/>
	<species id="M_co2_x" name="M_CO2_CO2" compartment="Peroxisome" charge="0" boundaryCondition="false"/>
	<species id="M_coa_c" name="M_Coenzyme_A_C21H32N7O16P3S" compartment="Cytosol" charge="-4" boundaryCondition="false"/>
	<species id="M_coa_m" name="M_Coenzyme_A_C21H32N7O16P3S" compartment="Mitochondria" charge="-4" boundaryCondition="false"/>
	<species id="M_coa_n" name="M_Coenzyme_A_C21H32N7O16P3S" compartment="Nucleus" charge="-4" boundaryCondition="false"/>
	<species id="M_coa_r" name="M_Coenzyme_A_C21H32N7O16P3S" compartment="Endoplasmic_Reticulum" charge="-4" boundaryCondition="false"/>
	<species id="M_coa_x" name="M_Coenzyme_A_C21H32N7O16P3S" compartment="Peroxisome" charge="-4" boundaryCondition="false"/>
	<species id="M_coucoa_m" name="M_p_coumaroyl_CoA_C30H38N7O18P3S1" compartment="Mitochondria" charge="-4" boundaryCondition="false"/>
	<species id="M_cpppg3_c" name="M_Coproporphyrinogen_III_C36H40N4O8" compartment="Cytosol" charge="-4" boundaryCondition="false"/>
	<species id="M_crn_c" name="M_L_Carnitine_C7H15NO3" compartment="Cytosol" charge="0" boundaryCondition="false"/>
	<species id="M_crn_e" name="M_L_Carnitine_C7H15NO3" compartment="Extra_organism" charge="0" boundaryCondition="false"/>
	<species id="M_crn_m" name="M_L_Carnitine_C7H15NO3" compartment="Mitochondria" charge="0" boundaryCondition="false"/>
	<species id="M_crn_x" name="M_L_Carnitine_C7H15NO3" compartment="Peroxisome" charge="0" boundaryCondition="false"/>
	<species id="M_csn_c" name="M_Cytosine_C4H5N3O" compartment="Cytosol" charge="0" boundaryCondition="false"/>
	<species id="M_csn_e" name="M_Cytosine_C4H5N3O" compartment="Extra_organism" charge="0" boundaryCondition="false"/>
	<species id="M_ctp_c" name="M_CTP_C9H12N3O14P3" compartment="Cytosol" charge="-4" boundaryCondition="false"/>
	<species id="M_ctp_m" name="M_CTP_C9H12N3O14P3" compartment="Mitochondria" charge="-4" boundaryCondition="false"/>
	<species id="M_cys_L_c" name="M_L_Cysteine_C3H7NO2S" compartment="Cytosol" charge="0" boundaryCondition="false"/>
	<species id="M_cys_L_e" name="M_L_Cysteine_C3H7NO2S" compartment="Extra_organism" charge="0" boundaryCondition="false"/>
	<species id="M_cyst_L_c" name="M_L_Cystathionine_C7H14N2O4S" compartment="Cytosol" charge="0" boundaryCondition="false"/>
	<species id="M_cyst_L_x" name="M_L_Cystathionine_C7H14N2O4S" compartment="Peroxisome" charge="0" boundaryCondition="false"/>
	<species id="M_cystrna_c" name="M_L_Cysteinyl_tRNA_Cys__C3H6NOSR" compartment="Cytosol" charge="1" boundaryCondition="false"/>
	<species id="M_cytd_c" name="M_Cytidine_C9H13N3O5" compartment="Cytosol" charge="0" boundaryCondition="false"/>
	<species id="M_cytd_e" name="M_Cytidine_C9H13N3O5" compartment="Extra_organism" charge="0" boundaryCondition="false"/>
	<species id="M_dad_2_c" name="M_Deoxyadenosine_C10H13N5O3" compartment="Cytosol" charge="0" boundaryCondition="false"/>
	<species id="M_dad_2_e" name="M_Deoxyadenosine_C10H13N5O3" compartment="Extra_organism" charge="0" boundaryCondition="false"/>
	<species id="M_dadp_c" name="M_dADP_C10H12N5O9P2" compartment="Cytosol" charge="-3" boundaryCondition="false"/>
	<species id="M_dadp_n" name="M_dADP_C10H12N5O9P2" compartment="Nucleus" charge="-3" boundaryCondition="false"/>
	<species id="M_dagpy_SC_c" name="M_diacylglycerol_pyrophosphate__yeast_specific_C3540H6544O1100P200" compartment="Cytosol" charge="-300" boundaryCondition="false"/>
	<species id="M_damp_c" name="M_dAMP_C10H12N5O6P" compartment="Cytosol" charge="-2" boundaryCondition="false"/>
	<species id="M_dann_c" name="M_7_8_Diaminononanoate_C9H21N2O2" compartment="Cytosol" charge="1" boundaryCondition="false"/>
	<species id="M_dann_e" name="M_7_8_Diaminononanoate_C9H21N2O2" compartment="Extra_organism" charge="1" boundaryCondition="false"/>
	<species id="M_datp_c" name="M_dATP_C10H12N5O12P3" compartment="Cytosol" charge="-4" boundaryCondition="false"/>
	<species id="M_db4p_c" name="M_3_4_dihydroxy_2_butanone_4_phosphate_C4H7O6P" compartment="Cytosol" charge="-2" boundaryCondition="false"/>
	<species id="M_dc2coa_x" name="M_trans_Dec_2_enoyl_CoA_C31H48N7O17P3S" compartment="Peroxisome" charge="-4" boundaryCondition="false"/>
	<species id="M_dcaACP_m" name="M_Decanoyl_ACP__n_C100ACP__C21H39N2O8PRS" compartment="Mitochondria" charge="-1" boundaryCondition="false"/>
	<species id="M_dca_c" name="M_Decanoate__n_C100__C10H19O2" compartment="Cytosol" charge="-1" boundaryCondition="false"/>
	<species id="M_dca_e" name="M_Decanoate__n_C100__C10H19O2" compartment="Extra_organism" charge="-1" boundaryCondition="false"/>
	<species id="M_dca_x" name="M_Decanoate__n_C100__C10H19O2" compartment="Peroxisome" charge="-1" boundaryCondition="false"/>
	<species id="M_dcacoa_c" name="M_Decanoyl_CoA__n_C100CoA__C31H50N7O17P3S" compartment="Cytosol" charge="-4" boundaryCondition="false"/>
	<species id="M_dcacoa_x" name="M_Decanoyl_CoA__n_C100CoA__C31H50N7O17P3S" compartment="Peroxisome" charge="-4" boundaryCondition="false"/>
	<species id="M_dcamp_c" name="M_N6__1_2_Dicarboxyethyl__AMP_C14H14N5O11P" compartment="Cytosol" charge="-4" boundaryCondition="false"/>
	<species id="M_dcdp_c" name="M_dCDP_C9H12N3O10P2" compartment="Cytosol" charge="-3" boundaryCondition="false"/>
	<species id="M_dcdp_n" name="M_dCDP_C9H12N3O10P2" compartment="Nucleus" charge="-3" boundaryCondition="false"/>
	<species id="M_dcmp_c" name="M_dCMP_C9H12N3O7P" compartment="Cytosol" charge="-2" boundaryCondition="false"/>
	<species id="M_dctp_c" name="M_dCTP_C9H12N3O13P3" compartment="Cytosol" charge="-4" boundaryCondition="false"/>
	<species id="M_dcyt_c" name="M_Deoxycytidine_C9H13N3O4" compartment="Cytosol" charge="0" boundaryCondition="false"/>
	<species id="M_dcyt_e" name="M_Deoxycytidine_C9H13N3O4" compartment="Extra_organism" charge="0" boundaryCondition="false"/>
	<species id="M_dd2coa_x" name="M_trans_Dodec_2_enoyl_CoA_C33H52N7O17P3S" compartment="Peroxisome" charge="-4" boundaryCondition="false"/>
	<species id="M_ddcaACP_c" name="M_Dodecanoyl_ACP__n_C120ACP__C23H43N2O8PRS" compartment="Cytosol" charge="-1" boundaryCondition="false"/>
	<species id="M_ddcaACP_m" name="M_Dodecanoyl_ACP__n_C120ACP__C23H43N2O8PRS" compartment="Mitochondria" charge="-1" boundaryCondition="false"/>
	<species id="M_ddca_c" name="M_Dodecanoate__n_C120__C12H23O2" compartment="Cytosol" charge="-1" boundaryCondition="false"/>
	<species id="M_ddca_e" name="M_Dodecanoate__n_C120__C12H23O2" compartment="Extra_organism" charge="-1" boundaryCondition="false"/>
	<species id="M_ddca_x" name="M_Dodecanoate__n_C120__C12H23O2" compartment="Peroxisome" charge="-1" boundaryCondition="false"/>
	<species id="M_ddcacoa_c" name="M_Dodecanoyl_CoA__n_C120CoA__C33H54N7O17P3S" compartment="Cytosol" charge="-4" boundaryCondition="false"/>
	<species id="M_ddcacoa_x" name="M_Dodecanoyl_CoA__n_C120CoA__C33H54N7O17P3S" compartment="Peroxisome" charge="-4" boundaryCondition="false"/>
	<species id="M_dgdp_c" name="M_dGDP_C10H12N5O10P2" compartment="Cytosol" charge="-3" boundaryCondition="false"/>
	<species id="M_dgdp_n" name="M_dGDP_C10H12N5O10P2" compartment="Nucleus" charge="-3" boundaryCondition="false"/>
	<species id="M_dgmp_c" name="M_dGMP_C10H12N5O7P" compartment="Cytosol" charge="-2" boundaryCondition="false"/>
	<species id="M_dgsn_c" name="M_Deoxyguanosine_C10H13N5O4" compartment="Cytosol" charge="0" boundaryCondition="false"/>
	<species id="M_dgsn_e" name="M_Deoxyguanosine_C10H13N5O4" compartment="Extra_organism" charge="0" boundaryCondition="false"/>
	<species id="M_dgtp_c" name="M_dGTP_C10H12N5O13P3" compartment="Cytosol" charge="-4" boundaryCondition="false"/>
	<species id="M_dha_c" name="M_Dihydroxyacetone_C3H6O3" compartment="Cytosol" charge="0" boundaryCondition="false"/>
	<species id="M_dhap_c" name="M_Dihydroxyacetone_phosphate_C3H5O6P" compartment="Cytosol" charge="-2" boundaryCondition="false"/>
	<species id="M_dhap_m" name="M_Dihydroxyacetone_phosphate_C3H5O6P" compartment="Mitochondria" charge="-2" boundaryCondition="false"/>
	<species id="M_dhf_c" name="M_7_8_Dihydrofolate_C19H19N7O6" compartment="Cytosol" charge="-2" boundaryCondition="false"/>
	<species id="M_dhf_m" name="M_7_8_Dihydrofolate_C19H19N7O6" compartment="Mitochondria" charge="-2" boundaryCondition="false"/>
	<species id="M_dhlam_m" name="M_Dihydrolipoamide_C8H17NOS2" compartment="Mitochondria" charge="0" boundaryCondition="false"/>
	<species id="M_dhlpro_m" name="M_Dihydrolipolprotein_H2S2X" compartment="Mitochondria" charge="0" boundaryCondition="false"/>
	<species id="M_dhnpt_c" name="M_Dihydroneopterin_C9H13N5O4" compartment="Cytosol" charge="0" boundaryCondition="false"/>
	<species id="M_dhnpt_m" name="M_Dihydroneopterin_C9H13N5O4" compartment="Mitochondria" charge="0" boundaryCondition="false"/>
	<species id="M_dhor_S_c" name="M__S__Dihydroorotate_C5H5N2O4" compartment="Cytosol" charge="-1" boundaryCondition="false"/>
	<species id="M_dhpmp_c" name="M_Dihydroneopterin_monophosphate_C9H12N5O7P" compartment="Cytosol" charge="-2" boundaryCondition="false"/>
	<species id="M_dhpt_c" name="M_Dihydropteroate_C14H13N6O3" compartment="Cytosol" charge="-1" boundaryCondition="false"/>
	<species id="M_dhpt_m" name="M_Dihydropteroate_C14H13N6O3" compartment="Mitochondria" charge="-1" boundaryCondition="false"/>
	<species id="M_din_c" name="M_Deoxyinosine_C10H12N4O4" compartment="Cytosol" charge="0" boundaryCondition="false"/>
	<species id="M_din_e" name="M_Deoxyinosine_C10H12N4O4" compartment="Extra_organism" charge="0" boundaryCondition="false"/>
	<species id="M_dkmpp_c" name="M_2_3_diketo_5_methylthio_1_phosphopentane_C6H9O6PS" compartment="Cytosol" charge="-2" boundaryCondition="false"/>
	<species id="M_dmlz_c" name="M_6_7_Dimethyl_8__1_D_ribityl_lumazine_C13H18N4O6" compartment="Cytosol" charge="0" boundaryCondition="false"/>
	<species id="M_dmpp_c" name="M_Dimethylallyl_diphosphate_C5H9O7P2" compartment="Cytosol" charge="-3" boundaryCondition="false"/>
	<species id="M_dnad_c" name="M_Deamino_NAD_C21H24N6O15P2" compartment="Cytosol" charge="-2" boundaryCondition="false"/>
	<species id="M_dnad_m" name="M_Deamino_NAD_C21H24N6O15P2" compartment="Mitochondria" charge="-2" boundaryCondition="false"/>
	<species id="M_dnad_n" name="M_Deamino_NAD_C21H24N6O15P2" compartment="Nucleus" charge="-2" boundaryCondition="false"/>
	<species id="M_dolichol_c" name="M_Dolichol_C15H28O" compartment="Cytosol" charge="0" boundaryCondition="false"/>
	<species id="M_dolmanp_r" name="M_Dolichyl_phosphate_D_mannose_C21H38O9P" compartment="Endoplasmic_Reticulum" charge="-1" boundaryCondition="false"/>
	<species id="M_dolp_c" name="M_Dolichol_phosphate_C15H27O4P" compartment="Cytosol" charge="-2" boundaryCondition="false"/>
	<species id="M_dolp_r" name="M_Dolichol_phosphate_C15H27O4P" compartment="Endoplasmic_Reticulum" charge="-2" boundaryCondition="false"/>
	<species id="M_dpcoa_c" name="M_Dephospho_CoA_C21H33N7O13P2S" compartment="Cytosol" charge="-2" boundaryCondition="false"/>
	<species id="M_dpcoa_m" name="M_Dephospho_CoA_C21H33N7O13P2S" compartment="Mitochondria" charge="-2" boundaryCondition="false"/>
	<species id="M_drib_c" name="M_Deoxyribose_C5H10O4" compartment="Cytosol" charge="0" boundaryCondition="false"/>
	<species id="M_dscl_c" name="M_dihydrosirohydrochlorin_C42H41N4O16" compartment="Cytosol" charge="-7" boundaryCondition="false"/>
	<species id="M_dtbt_c" name="M_Dethiobiotin_C10H17N2O3" compartment="Cytosol" charge="-1" boundaryCondition="false"/>
	<species id="M_dtdp_c" name="M_dTDP_C10H13N2O11P2" compartment="Cytosol" charge="-3" boundaryCondition="false"/>
	<species id="M_dtmp_c" name="M_dTMP_C10H13N2O8P" compartment="Cytosol" charge="-2" boundaryCondition="false"/>
	<species id="M_dttp_c" name="M_dTTP_C10H13N2O14P3" compartment="Cytosol" charge="-4" boundaryCondition="false"/>
	<species id="M_dttp_e" name="M_dTTP_C10H13N2O14P3" compartment="Extra_organism" charge="-4" boundaryCondition="false"/>
	<species id="M_dudp_c" name="M_dUDP_C9H11N2O11P2" compartment="Cytosol" charge="-3" boundaryCondition="false"/>
	<species id="M_dudp_n" name="M_dUDP_C9H11N2O11P2" compartment="Nucleus" charge="-3" boundaryCondition="false"/>
	<species id="M_dump_c" name="M_dUMP_C9H11N2O8P" compartment="Cytosol" charge="-2" boundaryCondition="false"/>
	<species id="M_dump_n" name="M_dUMP_C9H11N2O8P" compartment="Nucleus" charge="-2" boundaryCondition="false"/>
	<species id="M_duri_c" name="M_Deoxyuridine_C9H12N2O5" compartment="Cytosol" charge="0" boundaryCondition="false"/>
	<species id="M_duri_e" name="M_Deoxyuridine_C9H12N2O5" compartment="Extra_organism" charge="0" boundaryCondition="false"/>
	<species id="M_dutp_c" name="M_dUTP_C9H11N2O14P3" compartment="Cytosol" charge="-4" boundaryCondition="false"/>
	<species id="M_e4hglu_c" name="M_L_erythro_4_Hydroxyglutamate_C5H8NO5" compartment="Cytosol" charge="-1" boundaryCondition="false"/>
	<species id="M_e4hglu_m" name="M_L_erythro_4_Hydroxyglutamate_C5H8NO5" compartment="Mitochondria" charge="-1" boundaryCondition="false"/>
	<species id="M_e4hglu_x" name="M_L_erythro_4_Hydroxyglutamate_C5H8NO5" compartment="Peroxisome" charge="-1" boundaryCondition="false"/>
	<species id="M_e4p_c" name="M_D_Erythrose_4_phosphate_C4H7O7P" compartment="Cytosol" charge="-2" boundaryCondition="false"/>
	<species id="M_e4p_m" name="M_D_Erythrose_4_phosphate_C4H7O7P" compartment="Mitochondria" charge="-2" boundaryCondition="false"/>
	<species id="M_eig3p_c" name="M_D_erythro_1__Imidazol_4_yl_glycerol_3_phosphate_C6H9N2O6P" compartment="Cytosol" charge="-2" boundaryCondition="false"/>
	<species id="M_epist_c" name="M_episterol_C28H46O" compartment="Cytosol" charge="0" boundaryCondition="false"/>
	<species id="M_epist_e" name="M_episterol_C28H46O" compartment="Extra_organism" charge="0" boundaryCondition="false"/>
	<species id="M_epistest_SC_c" name="M_episterol_ester__yeast_specific_C1695H2995O101" compartment="Cytosol" charge="0" boundaryCondition="false"/>
	<species id="M_epistest_SC_e" name="M_episterol_ester__yeast_specific_C1695H2995O101" compartment="Extra_organism" charge="0" boundaryCondition="false"/>
	<species id="M_epm_c" name="M_Epimelibiose_C12H22O11" compartment="Cytosol" charge="0" boundaryCondition="false"/>
	<species id="M_ergst3glc_c" name="M_ergosterol_3_beta_D_glucoside_C34H54O6" compartment="Cytosol" charge="0" boundaryCondition="false"/>
	<species id="M_ergst_c" name="M_Ergosterol_C28H44O" compartment="Cytosol" charge="0" boundaryCondition="false"/>
	<species id="M_ergst_e" name="M_Ergosterol_C28H44O" compartment="Extra_organism" charge="0" boundaryCondition="false"/>
	<species id="M_ergst_r" name="M_Ergosterol_C28H44O" compartment="Endoplasmic_Reticulum" charge="0" boundaryCondition="false"/>
	<species id="M_ergstest_SC_c" name="M_ergosterol_ester__yeast_specific_C1695H2993O101" compartment="Cytosol" charge="0" boundaryCondition="false"/>
	<species id="M_ergstest_SC_e" name="M_ergosterol_ester__yeast_specific_C1695H2993O101" compartment="Extra_organism" charge="0" boundaryCondition="false"/>
	<species id="M_ergtetrol_c" name="M_Ergosta_5_7_22_24__28__tetraen_3beta_ol_C28H42O" compartment="Cytosol" charge="0" boundaryCondition="false"/>
	<species id="M_ergtetrol_r" name="M_Ergosta_5_7_22_24__28__tetraen_3beta_ol_C28H42O" compartment="Endoplasmic_Reticulum" charge="0" boundaryCondition="false"/>
	<species id="M_ergtrol_c" name="M_ergosta_5_7_24_28__trienol_C28H44O" compartment="Cytosol" charge="0" boundaryCondition="false"/>
	<species id="M_ertascb_D_c" name="M_D_erythro_Ascorbate_C5H6O5" compartment="Cytosol" charge="0" boundaryCondition="false"/>
	<species id="M_etha_c" name="M_Ethanolamine_C2H8NO" compartment="Cytosol" charge="1" boundaryCondition="false"/>
	<species id="M_etha_e" name="M_Ethanolamine_C2H8NO" compartment="Extra_organism" charge="1" boundaryCondition="false"/>
	<species id="M_ethamp_c" name="M_Ethanolamine_phosphate_C2H7NO4P" compartment="Cytosol" charge="-1" boundaryCondition="false"/>
	<species id="M_etoh_c" name="M_Ethanol_C2H6O" compartment="Cytosol" charge="0" boundaryCondition="false"/>
	<species id="M_etoh_e" name="M_Ethanol_C2H6O" compartment="Extra_organism" charge="0" boundaryCondition="false"/>
	<species id="M_etoh_m" name="M_Ethanol_C2H6O" compartment="Mitochondria" charge="0" boundaryCondition="false"/>
	<species id="M_f1p_c" name="M_D_Fructose_1_phosphate_C6H11O9P" compartment="Cytosol" charge="-2" boundaryCondition="false"/>
	<species id="M_f26bp_c" name="M_D_Fructose_2_6_bisphosphate_C6H10O12P2" compartment="Cytosol" charge="-4" boundaryCondition="false"/>
	<species id="M_f6p_c" name="M_D_Fructose_6_phosphate_C6H11O9P" compartment="Cytosol" charge="-2" boundaryCondition="false"/>
	<species id="M_fad_c" name="M_Flavin_adenine_dinucleotide_oxidized_C27H31N9O15P2" compartment="Cytosol" charge="-2" boundaryCondition="false"/>
	<species id="M_fad_m" name="M_Flavin_adenine_dinucleotide_oxidized_C27H31N9O15P2" compartment="Mitochondria" charge="-2" boundaryCondition="false"/>
	<species id="M_fadh2_m" name="M_Flavin_adenine_dinucleotide_reduced_C27H33N9O15P2" compartment="Mitochondria" charge="-2" boundaryCondition="false"/>
	<species id="M_fald_c" name="M_Formaldehyde_CH2O" compartment="Cytosol" charge="0" boundaryCondition="false"/>
	<species id="M_fdp_c" name="M_D_Fructose_1_6_bisphosphate_C6H10O12P2" compartment="Cytosol" charge="-4" boundaryCondition="false"/>
	<species id="M_fe2_c" name="M_Fe2_Fe" compartment="Cytosol" charge="2" boundaryCondition="false"/>
	<species id="M_fe2_e" name="M_Fe2_Fe" compartment="Extra_organism" charge="2" boundaryCondition="false"/>
	<species id="M_fe2_m" name="M_Fe2_Fe" compartment="Mitochondria" charge="2" boundaryCondition="false"/>
	<species id="M_fecost_c" name="M_fecosterol_C28H46O" compartment="Cytosol" charge="0" boundaryCondition="false"/>
	<species id="M_fecost_e" name="M_fecosterol_C28H46O" compartment="Extra_organism" charge="0" boundaryCondition="false"/>
	<species id="M_fecostest_SC_c" name="M_fecosterol_ester__yeast_specific_C1695H2995O101" compartment="Cytosol" charge="0" boundaryCondition="false"/>
	<species id="M_fecostest_SC_e" name="M_fecosterol_ester__yeast_specific_C1695H2995O101" compartment="Extra_organism" charge="0" boundaryCondition="false"/>
	<species id="M_fgam_c" name="M_N2_Formyl_N1__5_phospho_D_ribosyl_glycinamide_C8H13N2O9P" compartment="Cytosol" charge="-2" boundaryCondition="false"/>
	<species id="M_ficytc_m" name="M_Ferricytochrome_c_C42H52FeN8O6S2" compartment="Mitochondria" charge="1" boundaryCondition="false"/>
	<species id="M_fmettrna_m" name="M_N_Formylmethionyl_tRNA_C6H9NO2SR" compartment="Mitochondria" charge="0" boundaryCondition="false"/>
	<species id="M_fmn_c" name="M_FMN_C17H19N4O9P" compartment="Cytosol" charge="-2" boundaryCondition="false"/>
	<species id="M_fmn_e" name="M_FMN_C17H19N4O9P" compartment="Extra_organism" charge="-2" boundaryCondition="false"/>
	<species id="M_fmn_m" name="M_FMN_C17H19N4O9P" compartment="Mitochondria" charge="-2" boundaryCondition="false"/>
	<species id="M_fmnh2_c" name="M_Reduced_FMN_C17H21N4O9P" compartment="Cytosol" charge="-2" boundaryCondition="false"/>
	<species id="M_focytc_m" name="M_Ferrocytochrome_c_C42H53FeN8O6S2" compartment="Mitochondria" charge="1" boundaryCondition="false"/>
	<species id="M_fola_c" name="M_Folc_acid_c_C19H19N7O6" compartment="Cytosol" charge="1" boundaryCondition="false"/>
	<species id="M_fola_e" name="M_Folc_acid_e_C19H19N7O6" compartment="Extra_organism" charge="1" boundaryCondition="false"/>
	<species id="M_for_c" name="M_Formate_CH1O2" compartment="Cytosol" charge="-1" boundaryCondition="false"/>
	<species id="M_for_e" name="M_Formate_CH1O2" compartment="Extra_organism" charge="-1" boundaryCondition="false"/>
	<species id="M_for_m" name="M_Formate_CH1O2" compartment="Mitochondria" charge="-1" boundaryCondition="false"/>
	<species id="M_fpram_c" name="M_2__Formamido__N1__5_phospho_D_ribosyl_acetamidine_C8H15N3O8P" compartment="Cytosol" charge="-1" boundaryCondition="false"/>
	<species id="M_fprica_c" name="M_5_Formamido_1__5_phospho_D_ribosyl_imidazole_4_carboxamide_C10H13N4O9P" compartment="Cytosol" charge="-2" boundaryCondition="false"/>
	<species id="M_frdp_c" name="M_Farnesyl_diphosphate_C15H25O7P2" compartment="Cytosol" charge="-3" boundaryCondition="false"/>
	<species id="M_frdp_m" name="M_Farnesyl_diphosphate_C15H25O7P2" compartment="Mitochondria" charge="-3" boundaryCondition="false"/>
	<species id="M_fru_c" name="M_D_Fructose_C6H12O6" compartment="Cytosol" charge="0" boundaryCondition="false"/>
	<species id="M_fru_e" name="M_D_Fructose_C6H12O6" compartment="Extra_organism" charge="0" boundaryCondition="false"/>
	<species id="M_fum_c" name="M_Fumarate_C4H2O4" compartment="Cytosol" charge="-2" boundaryCondition="false"/>
	<species id="M_fum_e" name="M_Fumarate_C4H2O4" compartment="Extra_organism" charge="-2" boundaryCondition="false"/>
	<species id="M_fum_m" name="M_Fumarate_C4H2O4" compartment="Mitochondria" charge="-2" boundaryCondition="false"/>
	<species id="M_g1p_c" name="M_D_Glucose_1_phosphate_C6H11O9P" compartment="Cytosol" charge="-2" boundaryCondition="false"/>
	<species id="M_g3p_c" name="M_Glyceraldehyde_3_phosphate_C3H5O6P" compartment="Cytosol" charge="-2" boundaryCondition="false"/>
	<species id="M_g3pc_c" name="M_sn_Glycero_3_phosphocholine_C8H20NO6P" compartment="Cytosol" charge="0" boundaryCondition="false"/>
	<species id="M_g3pc_e" name="M_sn_Glycero_3_phosphocholine_C8H20NO6P" compartment="Extra_organism" charge="0" boundaryCondition="false"/>
	<species id="M_g3pi_c" name="M_sn_Glycero_3_phospho_1_inositol_C9H18O11P" compartment="Cytosol" charge="-1" boundaryCondition="false"/>
	<species id="M_g3pi_e" name="M_sn_Glycero_3_phospho_1_inositol_C9H18O11P" compartment="Extra_organism" charge="-1" boundaryCondition="false"/>
	<species id="M_g6p_B_c" name="M_beta_D_glucose_6_phosphate_C6H11O9P" compartment="Cytosol" charge="-2" boundaryCondition="false"/>
	<species id="M_g6p_c" name="M_D_Glucose_6_phosphate_C6H11O9P" compartment="Cytosol" charge="-2" boundaryCondition="false"/>
	<species id="M_g6p_r" name="M_D_Glucose_6_phosphate_C6H11O9P" compartment="Endoplasmic_Reticulum" charge="-2" boundaryCondition="false"/>
	<species id="M_gal1p_c" name="M_alpha_D_Galactose_1_phosphate_C6H11O9P" compartment="Cytosol" charge="-2" boundaryCondition="false"/>
	<species id="M_gal_c" name="M_D_Galactose_C6H12O6" compartment="Cytosol" charge="0" boundaryCondition="false"/>
	<species id="M_gal_e" name="M_D_Galactose_C6H12O6" compartment="Extra_organism" charge="0" boundaryCondition="false"/>
	<species id="M_galur_e" name="M_D_Galacturonate_C6H9O7" compartment="Extra_organism" charge="-1" boundaryCondition="false"/>
	<species id="M_gam1p_c" name="M_D_Glucosamine_1_phosphate_C6H13NO8P" compartment="Cytosol" charge="-1" boundaryCondition="false"/>
	<species id="M_gam6p_c" name="M_D_Glucosamine_6_phosphate_C6H13NO8P" compartment="Cytosol" charge="-1" boundaryCondition="false"/>
	<species id="M_gam6p_e" name="M_D_Glucosamine_6_phosphate_C6H13NO8P" compartment="Extra_organism" charge="-1" boundaryCondition="false"/>
	<species id="M_gar_c" name="M_N1__5_Phospho_D_ribosyl_glycinamide_C7H14N2O8P" compartment="Cytosol" charge="-1" boundaryCondition="false"/>
	<species id="M_gcald_c" name="M_Glycolaldehyde_C2H4O2" compartment="Cytosol" charge="0" boundaryCondition="false"/>
	<species id="M_gcald_e" name="M_Glycolaldehyde_C2H4O2" compartment="Extra_organism" charge="0" boundaryCondition="false"/>
	<species id="M_gcald_m" name="M_Glycolaldehyde_C2H4O2" compartment="Mitochondria" charge="0" boundaryCondition="false"/>
	<species id="M_gdp_c" name="M_GDP_C10H12N5O11P2" compartment="Cytosol" charge="-3" boundaryCondition="false"/>
	<species id="M_gdp_g" name="M_GDP_C10H12N5O11P2" compartment="Golgi_Apparatus" charge="-3" boundaryCondition="false"/>
	<species id="M_gdp_m" name="M_GDP_C10H12N5O11P2" compartment="Mitochondria" charge="-3" boundaryCondition="false"/>
	<species id="M_gdp_n" name="M_GDP_C10H12N5O11P2" compartment="Nucleus" charge="-3" boundaryCondition="false"/>
	<species id="M_gdpmann_c" name="M_GDP_D_mannose_C16H23N5O16P2" compartment="Cytosol" charge="-2" boundaryCondition="false"/>
	<species id="M_gdpmann_g" name="M_GDP_D_mannose_C16H23N5O16P2" compartment="Golgi_Apparatus" charge="-2" boundaryCondition="false"/>
	<species id="M_ggdp_c" name="M_Geranylgeranyl_diphosphate_C20H33O7P2" compartment="Cytosol" charge="-3" boundaryCondition="false"/>
	<species id="M_ggl_c" name="M_Galactosylglycerol_C9H18O8" compartment="Cytosol" charge="0" boundaryCondition="false"/>
	<species id="M_glc_D_c" name="M_D_Glucose_C6H12O6" compartment="Cytosol" charge="0" boundaryCondition="false"/>
	<species id="M_glc_D_e" name="M_D_Glucose_C6H12O6" compartment="Extra_organism" charge="0" boundaryCondition="false"/>
	<species id="M_glc_D_v" name="M_D_Glucose_C6H12O6" compartment="Vacuole" charge="0" boundaryCondition="false"/>
	<species id="M_gln_L_c" name="M_L_Glutamine_C5H10N2O3" compartment="Cytosol" charge="0" boundaryCondition="false"/>
	<species id="M_gln_L_e" name="M_L_Glutamine_C5H10N2O3" compartment="Extra_organism" charge="0" boundaryCondition="false"/>
	<species id="M_gln_L_n" name="M_L_Glutamine_C5H10N2O3" compartment="Nucleus" charge="0" boundaryCondition="false"/>
	<species id="M_gln_L_v" name="M_L_Glutamine_C5H10N2O3" compartment="Vacuole" charge="0" boundaryCondition="false"/>
	<species id="M_glntrna_c" name="M_L_Glutaminyl_tRNA_Gln__C5H9N2O2R" compartment="Cytosol" charge="1" boundaryCondition="false"/>
	<species id="M_glp_c" name="M_Glycylpeptide_C4H7N2O3R" compartment="Cytosol" charge="0" boundaryCondition="false"/>
	<species id="M_glu5p_c" name="M_L_Glutamate_5_phosphate_C5H8NO7P" compartment="Cytosol" charge="-2" boundaryCondition="false"/>
	<species id="M_glu5sa_c" name="M_L_Glutamate_5_semialdehyde_C5H9NO3" compartment="Cytosol" charge="0" boundaryCondition="false"/>
	<species id="M_glu5sa_m" name="M_L_Glutamate_5_semialdehyde_C5H9NO3" compartment="Mitochondria" charge="0" boundaryCondition="false"/>
	<species id="M_glu_L_c" name="M_L_Glutamate_C5H8NO4" compartment="Cytosol" charge="-1" boundaryCondition="false"/>
	<species id="M_glu_L_e" name="M_L_Glutamate_C5H8NO4" compartment="Extra_organism" charge="-1" boundaryCondition="false"/>
	<species id="M_glu_L_m" name="M_L_Glutamate_C5H8NO4" compartment="Mitochondria" charge="-1" boundaryCondition="false"/>
	<species id="M_glu_L_n" name="M_L_Glutamate_C5H8NO4" compartment="Nucleus" charge="-1" boundaryCondition="false"/>
	<species id="M_glu_L_v" name="M_L_Glutamate_C5H8NO4" compartment="Vacuole" charge="-1" boundaryCondition="false"/>
	<species id="M_glu_L_x" name="M_L_Glutamate_C5H8NO4" compartment="Peroxisome" charge="-1" boundaryCondition="false"/>
	<species id="M_gluala_c" name="M_5_L_Glutamyl_L_alanine_C8H13N2O5" compartment="Cytosol" charge="-1" boundaryCondition="false"/>
	<species id="M_glucys_c" name="M_gamma_L_Glutamyl_L_cysteine_C8H13N2O5S" compartment="Cytosol" charge="-1" boundaryCondition="false"/>
	<species id="M_glutrna_c" name="M_L_Glutamyl_tRNA_Glu__C5H7NO3R" compartment="Cytosol" charge="0" boundaryCondition="false"/>
	<species id="M_glutrna_m" name="M_L_Glutamyl_tRNA_Glu__C5H7NO3R" compartment="Mitochondria" charge="0" boundaryCondition="false"/>
	<species id="M_glx_c" name="M_Glyoxylate_C2H1O3" compartment="Cytosol" charge="-1" boundaryCondition="false"/>
	<species id="M_glx_e" name="M_Glyoxylate_C2H1O3" compartment="Extra_organism" charge="-1" boundaryCondition="false"/>
	<species id="M_glx_x" name="M_Glyoxylate_C2H1O3" compartment="Peroxisome" charge="-1" boundaryCondition="false"/>
	<species id="M_gly_c" name="M_Glycine_C2H5NO2" compartment="Cytosol" charge="0" boundaryCondition="false"/>
	<species id="M_gly_e" name="M_Glycine_C2H5NO2" compartment="Extra_organism" charge="0" boundaryCondition="false"/>
	<species id="M_gly_m" name="M_Glycine_C2H5NO2" compartment="Mitochondria" charge="0" boundaryCondition="false"/>
	<species id="M_glyald_c" name="M_D_Glyceraldehyde_C3H6O3" compartment="Cytosol" charge="0" boundaryCondition="false"/>
	<species id="M_glyc3p_c" name="M_Glycerol_3_phosphate_C3H7O6P" compartment="Cytosol" charge="-2" boundaryCondition="false"/>
	<species id="M_glyc3p_m" name="M_Glycerol_3_phosphate_C3H7O6P" compartment="Mitochondria" charge="-2" boundaryCondition="false"/>
	<species id="M_glyc_c" name="M_Glycerol_C3H8O3" compartment="Cytosol" charge="0" boundaryCondition="false"/>
	<species id="M_glyc_e" name="M_Glycerol_C3H8O3" compartment="Extra_organism" charge="0" boundaryCondition="false"/>
	<species id="M_glycogen_c" name="M_glycogen_C6H10O5" compartment="Cytosol" charge="0" boundaryCondition="false"/>
	<species id="M_glycogen_v" name="M_glycogen_C6H10O5" compartment="Vacuole" charge="0" boundaryCondition="false"/>
	<species id="M_glytrna_c" name="M_Glycyl_tRNA_Gly__C2H4NOR" compartment="Cytosol" charge="1" boundaryCondition="false"/>
	<species id="M_gmp_c" name="M_GMP_C10H12N5O8P" compartment="Cytosol" charge="-2" boundaryCondition="false"/>
	<species id="M_gmp_g" name="M_GMP_C10H12N5O8P" compartment="Golgi_Apparatus" charge="-2" boundaryCondition="false"/>
	<species id="M_gp4g_c" name="M_P1_P4_Bis_5__guanosyl__tetraphosphate_C20H24N10O21P4" compartment="Cytosol" charge="-4" boundaryCondition="false"/>
	<species id="M_grdp_c" name="M_Geranyl_diphosphate_C10H17O7P2" compartment="Cytosol" charge="-3" boundaryCondition="false"/>
	<species id="M_gsn_c" name="M_Guanosine_C10H13N5O5" compartment="Cytosol" charge="0" boundaryCondition="false"/>
	<species id="M_gsn_e" name="M_Guanosine_C10H13N5O5" compartment="Extra_organism" charge="0" boundaryCondition="false"/>
	<species id="M_gsn_m" name="M_Guanosine_C10H13N5O5" compartment="Mitochondria" charge="0" boundaryCondition="false"/>
	<species id="M_gthox_c" name="M_Oxidized_glutathione_C20H30N6O12S2" compartment="Cytosol" charge="-2" boundaryCondition="false"/>
	<species id="M_gthox_e" name="M_Oxidized_glutathione_C20H30N6O12S2" compartment="Extra_organism" charge="-2" boundaryCondition="false"/>
	<species id="M_gthox_m" name="M_Oxidized_glutathione_C20H30N6O12S2" compartment="Mitochondria" charge="-2" boundaryCondition="false"/>
	<species id="M_gthrd_c" name="M_Reduced_glutathione_C10H16N3O6S" compartment="Cytosol" charge="-1" boundaryCondition="false"/>
	<species id="M_gthrd_e" name="M_Reduced_glutathione_C10H16N3O6S" compartment="Extra_organism" charge="-1" boundaryCondition="false"/>
	<species id="M_gthrd_m" name="M_Reduced_glutathione_C10H16N3O6S" compartment="Mitochondria" charge="-1" boundaryCondition="false"/>
	<species id="M_gthrd_v" name="M_Reduced_glutathione_C10H16N3O6S" compartment="Vacuole" charge="-1" boundaryCondition="false"/>
	<species id="M_gtp_c" name="M_GTP_C10H12N5O14P3" compartment="Cytosol" charge="-4" boundaryCondition="false"/>
	<species id="M_gtp_m" name="M_GTP_C10H12N5O14P3" compartment="Mitochondria" charge="-4" boundaryCondition="false"/>
	<species id="M_gua_c" name="M_Guanine_C5H5N5O" compartment="Cytosol" charge="0" boundaryCondition="false"/>
	<species id="M_gua_e" name="M_Guanine_C5H5N5O" compartment="Extra_organism" charge="0" boundaryCondition="false"/>
	<species id="M_gua_m" name="M_Guanine_C5H5N5O" compartment="Mitochondria" charge="0" boundaryCondition="false"/>
	<species id="M_h2o2_c" name="M_Hydrogen_peroxide_H2O2" compartment="Cytosol" charge="0" boundaryCondition="false"/>
	<species id="M_h2o2_m" name="M_Hydrogen_peroxide_H2O2" compartment="Mitochondria" charge="0" boundaryCondition="false"/>
	<species id="M_h2o2_n" name="M_Hydrogen_peroxide_H2O2" compartment="Nucleus" charge="0" boundaryCondition="false"/>
	<species id="M_h2o2_x" name="M_Hydrogen_peroxide_H2O2" compartment="Peroxisome" charge="0" boundaryCondition="false"/>
	<species id="M_h2o_c" name="M_H2O_H2O" compartment="Cytosol" charge="0" boundaryCondition="false"/>
	<species id="M_h2o_e" name="M_H2O_H2O" compartment="Extra_organism" charge="0" boundaryCondition="false"/>
	<species id="M_h2o_g" name="M_H2O_H2O" compartment="Golgi_Apparatus" charge="0" boundaryCondition="false"/>
	<species id="M_h2o_m" name="M_H2O_H2O" compartment="Mitochondria" charge="0" boundaryCondition="false"/>
	<species id="M_h2o_n" name="M_H2O_H2O" compartment="Nucleus" charge="0" boundaryCondition="false"/>
	<species id="M_h2o_r" name="M_H2O_H2O" compartment="Endoplasmic_Reticulum" charge="0" boundaryCondition="false"/>
	<species id="M_h2o_v" name="M_H2O_H2O" compartment="Vacuole" charge="0" boundaryCondition="false"/>
	<species id="M_h2o_x" name="M_H2O_H2O" compartment="Peroxisome" charge="0" boundaryCondition="false"/>
	<species id="M_h2s_c" name="M_Hydrogen_sulfide_H2S" compartment="Cytosol" charge="0" boundaryCondition="false"/>
	<species id="M_hLkynr_c" name="M_3_Hydroxy_L_kynurenine_C10H12N2O4" compartment="Cytosol" charge="0" boundaryCondition="false"/>
	<species id="M_h_c" name="M_H_H" compartment="Cytosol" charge="1" boundaryCondition="false"/>
	<species id="M_h_e" name="M_H_H" compartment="Extra_organism" charge="1" boundaryCondition="false"/>
	<species id="M_h_g" name="M_H_H" compartment="Golgi_Apparatus" charge="1" boundaryCondition="false"/>
	<species id="M_h_m" name="M_H_H" compartment="Mitochondria" charge="1" boundaryCondition="false"/>
	<species id="M_h_n" name="M_H_H" compartment="Nucleus" charge="1" boundaryCondition="false"/>
	<species id="M_h_r" name="M_H_H" compartment="Endoplasmic_Reticulum" charge="1" boundaryCondition="false"/>
	<species id="M_h_v" name="M_H_H" compartment="Vacuole" charge="1" boundaryCondition="false"/>
	<species id="M_h_x" name="M_H_H" compartment="Peroxisome" charge="1" boundaryCondition="false"/>
	<species id="M_hcit_m" name="M_2_Hydroxybutane_1_2_4_tricarboxylate_C7H7O7" compartment="Mitochondria" charge="-3" boundaryCondition="false"/>
	<species id="M_hcit_n" name="M_2_Hydroxybutane_1_2_4_tricarboxylate_C7H7O7" compartment="Nucleus" charge="-3" boundaryCondition="false"/>
	<species id="M_hco3_c" name="M_Bicarbonate_CHO3" compartment="Cytosol" charge="-1" boundaryCondition="false"/>
	<species id="M_hco3_m" name="M_Bicarbonate_CHO3" compartment="Mitochondria" charge="-1" boundaryCondition="false"/>
	<species id="M_hco3_n" name="M_Bicarbonate_CHO3" compartment="Nucleus" charge="-1" boundaryCondition="false"/>
	<species id="M_hcys_L_c" name="M_L_Homocysteine_C4H9NO2S" compartment="Cytosol" charge="0" boundaryCondition="false"/>
	<species id="M_hcys_L_x" name="M_L_Homocysteine_C4H9NO2S" compartment="Peroxisome" charge="0" boundaryCondition="false"/>
	<species id="M_hdca_c" name="M_Hexadecanoate__n_C160__C16H31O2" compartment="Cytosol" charge="-1" boundaryCondition="false"/>
	<species id="M_hdca_e" name="M_Hexadecanoate__n_C160__C16H31O2" compartment="Extra_organism" charge="-1" boundaryCondition="false"/>
	<species id="M_hdca_x" name="M_Hexadecanoate__n_C160__C16H31O2" compartment="Peroxisome" charge="-1" boundaryCondition="false"/>
	<species id="M_hdcea_c" name="M_Hexadecenoate__n_C161__C16H29O2" compartment="Cytosol" charge="-1" boundaryCondition="false"/>
	<species id="M_hdcea_e" name="M_Hexadecenoate__n_C161__C16H29O2" compartment="Extra_organism" charge="-1" boundaryCondition="false"/>
	<species id="M_hdcea_x" name="M_Hexadecenoate__n_C161__C16H29O2" compartment="Peroxisome" charge="-1" boundaryCondition="false"/>
	<species id="M_hdcoa_c" name="M_Hexadecenoyl_CoA__n_C161CoA__C37H60N7O17P3S" compartment="Cytosol" charge="-4" boundaryCondition="false"/>
	<species id="M_hdcoa_x" name="M_Hexadecenoyl_CoA__n_C161CoA__C37H60N7O17P3S" compartment="Peroxisome" charge="-4" boundaryCondition="false"/>
	<species id="M_hdd2coa_x" name="M_trans_Hexadec_2_enoyl_CoA_C37H60N7O17P3S" compartment="Peroxisome" charge="-4" boundaryCondition="false"/>
	<species id="M_hdeACP_c" name="M_cis_hexadec_9_enoyl_acyl_carrier_protein__n_C161__C27H49N2O8PRS" compartment="Cytosol" charge="-1" boundaryCondition="false"/>
	<species id="M_hdeACP_m" name="M_cis_hexadec_9_enoyl_acyl_carrier_protein__n_C161__C27H49N2O8PRS" compartment="Mitochondria" charge="-1" boundaryCondition="false"/>
	<species id="M_hemeA_m" name="M_Heme_A_C49H55FeN4O6" compartment="Mitochondria" charge="-3" boundaryCondition="false"/>
	<species id="M_hemeO_m" name="M_Heme_O_C49H56FeN4O5" compartment="Mitochondria" charge="-2" boundaryCondition="false"/>
	<species id="M_hexc_c" name="M_hexacosanoate__n_C260__C26H51O2" compartment="Cytosol" charge="-1" boundaryCondition="false"/>
	<species id="M_hexc_e" name="M_hexacosanoate__n_C260__C26H51O2" compartment="Extra_organism" charge="-1" boundaryCondition="false"/>
	<species id="M_hexc_x" name="M_hexacosanoate__n_C260__C26H51O2" compartment="Peroxisome" charge="-1" boundaryCondition="false"/>
	<species id="M_hexccoa_c" name="M_Hexacosanoyl_CoA__n_C260CoA__C47H82N7O17P3S" compartment="Cytosol" charge="-4" boundaryCondition="false"/>
	<species id="M_hexccoa_r" name="M_Hexacosanoyl_CoA__n_C260CoA__C47H82N7O17P3S" compartment="Endoplasmic_Reticulum" charge="-4" boundaryCondition="false"/>
	<species id="M_hexccoa_x" name="M_Hexacosanoyl_CoA__n_C260CoA__C47H82N7O17P3S" compartment="Peroxisome" charge="-4" boundaryCondition="false"/>
	<species id="M_hexdp_c" name="M_all_trans_Hexaprenyl_diphosphate_C30H49O7P2" compartment="Cytosol" charge="-3" boundaryCondition="false"/>
	<species id="M_hexdp_m" name="M_all_trans_Hexaprenyl_diphosphate_C30H49O7P2" compartment="Mitochondria" charge="-3" boundaryCondition="false"/>
	<species id="M_hgentis_c" name="M_Homogentisate_C8H7O4" compartment="Cytosol" charge="-1" boundaryCondition="false"/>
	<species id="M_hicit_m" name="M_Homoisocitrate_C7H7O7" compartment="Mitochondria" charge="-3" boundaryCondition="false"/>
	<species id="M_his_L_c" name="M_L_Histidine_C6H9N3O2" compartment="Cytosol" charge="0" boundaryCondition="false"/>
	<species id="M_his_L_e" name="M_L_Histidine_C6H9N3O2" compartment="Extra_organism" charge="0" boundaryCondition="false"/>
	<species id="M_his_L_m" name="M_L_Histidine_C6H9N3O2" compartment="Mitochondria" charge="0" boundaryCondition="false"/>
	<species id="M_his_L_v" name="M_L_Histidine_C6H9N3O2" compartment="Vacuole" charge="0" boundaryCondition="false"/>
	<species id="M_hisp_c" name="M_L_Histidinol_phosphate_C6H11N3O4P" compartment="Cytosol" charge="-1" boundaryCondition="false"/>
	<species id="M_histd_c" name="M_L_Histidinol_C6H12N3O" compartment="Cytosol" charge="1" boundaryCondition="false"/>
	<species id="M_histrna_c" name="M_L_Histidyl_tRNA_His__C6H8N3OR" compartment="Cytosol" charge="1" boundaryCondition="false"/>
	<species id="M_histrna_m" name="M_L_Histidyl_tRNA_His__C6H8N3OR" compartment="Mitochondria" charge="1" boundaryCondition="false"/>
	<species id="M_hmbil_c" name="M_Hydroxymethylbilane_C40H38N4O17" compartment="Cytosol" charge="-8" boundaryCondition="false"/>
	<species id="M_hmgcoa_c" name="M_Hydroxymethylglutaryl_CoA_C27H39N7O20P3S" compartment="Cytosol" charge="-5" boundaryCondition="false"/>
	<species id="M_hmgcoa_m" name="M_Hydroxymethylglutaryl_CoA_C27H39N7O20P3S" compartment="Mitochondria" charge="-5" boundaryCondition="false"/>
	<species id="M_hom_L_c" name="M_L_Homoserine_C4H9NO3" compartment="Cytosol" charge="0" boundaryCondition="false"/>
	<species id="M_hpglu_c" name="M_Tetrahydropteroyltri_L_glutamate_C24H34N8O12" compartment="Cytosol" charge="0" boundaryCondition="false"/>
	<species id="M_hxan_c" name="M_Hypoxanthine_C5H4N4O" compartment="Cytosol" charge="0" boundaryCondition="false"/>
	<species id="M_hxan_e" name="M_Hypoxanthine_C5H4N4O" compartment="Extra_organism" charge="0" boundaryCondition="false"/>
	<species id="M_hxc2coa_x" name="M_trans_Hexacos_2_enoyl_CoA_C47H80N7O17P3S" compartment="Peroxisome" charge="-4" boundaryCondition="false"/>
	<species id="M_hxdcal_c" name="M_Hexadecanal_C16H32O" compartment="Cytosol" charge="0" boundaryCondition="false"/>
	<species id="M_iad_c" name="M_Indole_3_acetamide_C10H10N2O" compartment="Cytosol" charge="0" boundaryCondition="false"/>
	<species id="M_iamac_c" name="M_isoamyl_acetate_C7H14O2" compartment="Cytosol" charge="0" boundaryCondition="false"/>
	<species id="M_iamac_e" name="M_isoamyl_acetate_C7H14O2" compartment="Extra_organism" charge="0" boundaryCondition="false"/>
	<species id="M_iamoh_c" name="M_Isoamyl_alcohol_C5H12O" compartment="Cytosol" charge="0" boundaryCondition="false"/>
	<species id="M_iamoh_e" name="M_Isoamyl_alcohol_C5H12O" compartment="Extra_organism" charge="0" boundaryCondition="false"/>
	<species id="M_iamoh_m" name="M_Isoamyl_alcohol_C5H12O" compartment="Mitochondria" charge="0" boundaryCondition="false"/>
	<species id="M_iasp_c" name="M_Iminoaspartate_C4H3NO4" compartment="Cytosol" charge="-2" boundaryCondition="false"/>
	<species id="M_ibutac_c" name="M_isobutyl_acetate_C6H12O2" compartment="Cytosol" charge="0" boundaryCondition="false"/>
	<species id="M_ibutac_e" name="M_isobutyl_acetate_C6H12O2" compartment="Extra_organism" charge="0" boundaryCondition="false"/>
	<species id="M_ibutoh_c" name="M_isobutyl_alcohol_C4H10O" compartment="Cytosol" charge="0" boundaryCondition="false"/>
	<species id="M_ibutoh_e" name="M_isobutyl_alcohol_C4H10O" compartment="Extra_organism" charge="0" boundaryCondition="false"/>
	<species id="M_ibutoh_m" name="M_isobutyl_alcohol_C4H10O" compartment="Mitochondria" charge="0" boundaryCondition="false"/>
	<species id="M_icit_c" name="M_Isocitrate_C6H5O7" compartment="Cytosol" charge="-3" boundaryCondition="false"/>
	<species id="M_icit_m" name="M_Isocitrate_C6H5O7" compartment="Mitochondria" charge="-3" boundaryCondition="false"/>
	<species id="M_icit_x" name="M_Isocitrate_C6H5O7" compartment="Peroxisome" charge="-3" boundaryCondition="false"/>
	<species id="M_id3acald_c" name="M_Indole_3_acetaldehyde_C10H9NO" compartment="Cytosol" charge="0" boundaryCondition="false"/>
	<species id="M_id3acald_e" name="M_Indole_3_acetaldehyde_C10H9NO" compartment="Extra_organism" charge="0" boundaryCondition="false"/>
	<species id="M_id3acald_m" name="M_Indole_3_acetaldehyde_C10H9NO" compartment="Mitochondria" charge="0" boundaryCondition="false"/>
	<species id="M_idp_c" name="M_IDP_C10H11N4O11P2" compartment="Cytosol" charge="-3" boundaryCondition="false"/>
	<species id="M_idp_m" name="M_IDP_C10H11N4O11P2" compartment="Mitochondria" charge="-3" boundaryCondition="false"/>
	<species id="M_ile_L_c" name="M_L_Isoleucine_C6H13NO2" compartment="Cytosol" charge="0" boundaryCondition="false"/>
	<species id="M_ile_L_e" name="M_L_Isoleucine_C6H13NO2" compartment="Extra_organism" charge="0" boundaryCondition="false"/>
	<species id="M_ile_L_m" name="M_L_Isoleucine_C6H13NO2" compartment="Mitochondria" charge="0" boundaryCondition="false"/>
	<species id="M_ile_L_v" name="M_L_Isoleucine_C6H13NO2" compartment="Vacuole" charge="0" boundaryCondition="false"/>
	<species id="M_iletrna_c" name="M_L_Isoleucyl_tRNA_Ile__C6H12NOR" compartment="Cytosol" charge="1" boundaryCondition="false"/>
	<species id="M_iletrna_m" name="M_L_Isoleucyl_tRNA_Ile__C6H12NOR" compartment="Mitochondria" charge="1" boundaryCondition="false"/>
	<species id="M_imacp_c" name="M_3__Imidazol_4_yl__2_oxopropyl_phosphate_C6H7N2O5P" compartment="Cytosol" charge="-2" boundaryCondition="false"/>
	<species id="M_imp_c" name="M_IMP_C10H11N4O8P" compartment="Cytosol" charge="-2" boundaryCondition="false"/>
	<species id="M_ind3ac_c" name="M_Indole_3_acetate_C10H8NO2" compartment="Cytosol" charge="-1" boundaryCondition="false"/>
	<species id="M_ind3ac_m" name="M_Indole_3_acetate_C10H8NO2" compartment="Mitochondria" charge="-1" boundaryCondition="false"/>
	<species id="M_ind3acnl_c" name="M_Indole_3_acetonitrile_C10H8N2" compartment="Cytosol" charge="0" boundaryCondition="false"/>
	<species id="M_ind3eth_c" name="M_Indole_3_ethanol_C10H11NO" compartment="Cytosol" charge="0" boundaryCondition="false"/>
	<species id="M_ind3eth_e" name="M_Indole_3_ethanol_C10H11NO" compartment="Extra_organism" charge="0" boundaryCondition="false"/>
	<species id="M_ind3eth_m" name="M_Indole_3_ethanol_C10H11NO" compartment="Mitochondria" charge="0" boundaryCondition="false"/>
	<species id="M_indpyr_c" name="M_Indolepyruvate_C11H8NO3" compartment="Cytosol" charge="-1" boundaryCondition="false"/>
	<species id="M_inost_c" name="M_myo_Inositol_C6H12O6" compartment="Cytosol" charge="0" boundaryCondition="false"/>
	<species id="M_inost_e" name="M_myo_Inositol_C6H12O6" compartment="Extra_organism" charge="0" boundaryCondition="false"/>
	<species id="M_ins_c" name="M_Inosine_C10H12N4O5" compartment="Cytosol" charge="0" boundaryCondition="false"/>
	<species id="M_ins_e" name="M_Inosine_C10H12N4O5" compartment="Extra_organism" charge="0" boundaryCondition="false"/>
	<species id="M_ipc124_SC_c" name="M_Inositol_phosphorylceramide__ceramide_1__24C___yeast_specific_C4800H9500N100O1100P100" compartment="Cytosol" charge="-100" boundaryCondition="false"/>
	<species id="M_ipc126_SC_c" name="M_Inositol_phosphorylceramide__ceramide_1__26C___yeast_specific_C5000H9900N100O1100P100" compartment="Cytosol" charge="-100" boundaryCondition="false"/>
	<species id="M_ipc224_SC_c" name="M_Inositol_phosphorylceramide__ceramide_2__24C___yeast_specific_C4800H9500N100O1200P100" compartment="Cytosol" charge="-100" boundaryCondition="false"/>
	<species id="M_ipc226_SC_c" name="M_Inositol_phosphorylceramide__ceramide_2__26C___yeast_specific_C5000H9900N100O1200P100" compartment="Cytosol" charge="-100" boundaryCondition="false"/>
	<species id="M_ipc324_SC_c" name="M_Inositol_phosphorylceramide__ceramide_3__24C___yeast_specific_C4800H9500N100O1300P100" compartment="Cytosol" charge="-100" boundaryCondition="false"/>
	<species id="M_ipc326_SC_c" name="M_Inositol_phosphorylceramide__ceramide_3__26C___yeast_specific_C5000H9900N100O1300P100" compartment="Cytosol" charge="-100" boundaryCondition="false"/>
	<species id="M_ipdp_c" name="M_Isopentenyl_diphosphate_C5H9O7P2" compartment="Cytosol" charge="-3" boundaryCondition="false"/>
	<species id="M_ipdp_m" name="M_Isopentenyl_diphosphate_C5H9O7P2" compartment="Mitochondria" charge="-3" boundaryCondition="false"/>
	<species id="M_itaccoa_m" name="M_Itaconyl_CoA_C26H35N7O19P3S" compartment="Mitochondria" charge="-5" boundaryCondition="false"/>
	<species id="M_itacon_m" name="M_Itaconate_C5H4O4" compartment="Mitochondria" charge="-2" boundaryCondition="false"/>
	<species id="M_itp_c" name="M_ITP_C10H11N4O14P3" compartment="Cytosol" charge="-4" boundaryCondition="false"/>
	<species id="M_itp_m" name="M_ITP_C10H11N4O14P3" compartment="Mitochondria" charge="-4" boundaryCondition="false"/>
	<species id="M_k_c" name="M_potassium_K" compartment="Cytosol" charge="1" boundaryCondition="false"/>
	<species id="M_k_e" name="M_potassium_K" compartment="Extra_organism" charge="1" boundaryCondition="false"/>
	<species id="M_lac_D_c" name="M_D_Lactate_C3H5O3" compartment="Cytosol" charge="-1" boundaryCondition="false"/>
	<species id="M_lac_D_e" name="M_D_Lactate_C3H5O3" compartment="Extra_organism" charge="-1" boundaryCondition="false"/>
	<species id="M_lac_D_m" name="M_D_Lactate_C3H5O3" compartment="Mitochondria" charge="-1" boundaryCondition="false"/>
	<species id="M_lac_L_c" name="M_L_Lactate_C3H5O3" compartment="Cytosol" charge="-1" boundaryCondition="false"/>
	<species id="M_lac_L_e" name="M_L_Lactate_C3H5O3" compartment="Extra_organism" charge="-1" boundaryCondition="false"/>
	<species id="M_lac_L_m" name="M_L_Lactate_C3H5O3" compartment="Mitochondria" charge="-1" boundaryCondition="false"/>
	<species id="M_lald_L_c" name="M_L_Lactaldehyde_C3H6O2" compartment="Cytosol" charge="0" boundaryCondition="false"/>
	<species id="M_lanost_c" name="M_Lanosterol_C30H50O" compartment="Cytosol" charge="0" boundaryCondition="false"/>
	<species id="M_lanost_e" name="M_Lanosterol_C30H50O" compartment="Extra_organism" charge="0" boundaryCondition="false"/>
	<species id="M_lanostest_SC_c" name="M_lanosterol_ester__yeast_specific_C1697H2999O101" compartment="Cytosol" charge="0" boundaryCondition="false"/>
	<species id="M_lanostest_SC_e" name="M_lanosterol_ester__yeast_specific_C1697H2999O101" compartment="Extra_organism" charge="0" boundaryCondition="false"/>
	<species id="M_leu_L_c" name="M_L_Leucine_C6H13NO2" compartment="Cytosol" charge="0" boundaryCondition="false"/>
	<species id="M_leu_L_e" name="M_L_Leucine_C6H13NO2" compartment="Extra_organism" charge="0" boundaryCondition="false"/>
	<species id="M_leu_L_m" name="M_L_Leucine_C6H13NO2" compartment="Mitochondria" charge="0" boundaryCondition="false"/>
	<species id="M_leu_L_v" name="M_L_Leucine_C6H13NO2" compartment="Vacuole" charge="0" boundaryCondition="false"/>
	<species id="M_leutrna_c" name="M_L_Leucyl_tRNA_Leu__C6H12NOR" compartment="Cytosol" charge="1" boundaryCondition="false"/>
	<species id="M_leutrna_m" name="M_L_Leucyl_tRNA_Leu__C6H12NOR" compartment="Mitochondria" charge="1" boundaryCondition="false"/>
	<species id="M_lgt_S_c" name="M__R__S_Lactoylglutathione_C13H20N3O8S" compartment="Cytosol" charge="-1" boundaryCondition="false"/>
	<species id="M_lgt_S_m" name="M__R__S_Lactoylglutathione_C13H20N3O8S" compartment="Mitochondria" charge="-1" boundaryCondition="false"/>
	<species id="M_lpam_m" name="M_Lipoamide_C8H15NOS2" compartment="Mitochondria" charge="0" boundaryCondition="false"/>
	<species id="M_lpro_m" name="M_Lipoylprotein_S2X" compartment="Mitochondria" charge="0" boundaryCondition="false"/>
	<species id="M_lys_L_c" name="M_L_Lysine_C6H15N2O2" compartment="Cytosol" charge="1" boundaryCondition="false"/>
	<species id="M_lys_L_e" name="M_L_Lysine_C6H15N2O2" compartment="Extra_organism" charge="1" boundaryCondition="false"/>
	<species id="M_lys_L_m" name="M_L_Lysine_C6H15N2O2" compartment="Mitochondria" charge="1" boundaryCondition="false"/>
	<species id="M_lys_L_v" name="M_L_Lysine_C6H15N2O2" compartment="Vacuole" charge="1" boundaryCondition="false"/>
	<species id="M_lystrna_c" name="M_L_Lysine_tRNA__Lys__C6H14N2OR" compartment="Cytosol" charge="2" boundaryCondition="false"/>
	<species id="M_lystrna_m" name="M_L_Lysine_tRNA__Lys__C6H14N2OR" compartment="Mitochondria" charge="2" boundaryCondition="false"/>
	<species id="M_m1macchitppdol_g" name="M_alpha_D_mannosyl_beta_D_mannosyl_diacylchitobiosyldiphosphodolichol_C43H74N2O27P2" compartment="Golgi_Apparatus" charge="-2" boundaryCondition="false"/>
	<species id="M_m2macchitppdol_g" name="M__alpha_D_mannosyl_2_beta_D_mannosyl_diacetylchitobiosyldiphosphodolichol_C49H84N2O32P2" compartment="Golgi_Apparatus" charge="-2" boundaryCondition="false"/>
	<species id="M_m3macchitppdol_g" name="M__alpha_D_mannosyl_3_beta_D_mannosyl_diacetylchitodiphosphodolichol_C55H94N2O37P2" compartment="Golgi_Apparatus" charge="-2" boundaryCondition="false"/>
	<species id="M_m4macchitppdol_g" name="M__alpha_D_Mannosyl_4_beta_D_mannosyl_diacetylchitobiosyldiphosphodolichol_C61H104N2O42P2" compartment="Golgi_Apparatus" charge="-2" boundaryCondition="false"/>
	<species id="M_macchitppdol_g" name="M_beta_D_Mannosyldiacetylchitobiosyldiphosphodolichol_C37H64N2O22P2" compartment="Golgi_Apparatus" charge="-2" boundaryCondition="false"/>
	<species id="M_malACP_c" name="M_Malonyl_acyl_carrier_protein_C14H22N2O10PRS" compartment="Cytosol" charge="-2" boundaryCondition="false"/>
	<species id="M_malACP_m" name="M_Malonyl_acyl_carrier_protein_C14H22N2O10PRS" compartment="Mitochondria" charge="-2" boundaryCondition="false"/>
	<species id="M_mal_L_c" name="M_L_Malate_C4H4O5" compartment="Cytosol" charge="-2" boundaryCondition="false"/>
	<species id="M_mal_L_e" name="M_L_Malate_C4H4O5" compartment="Extra_organism" charge="-2" boundaryCondition="false"/>
	<species id="M_mal_L_m" name="M_L_Malate_C4H4O5" compartment="Mitochondria" charge="-2" boundaryCondition="false"/>
	<species id="M_mal_L_x" name="M_L_Malate_C4H4O5" compartment="Peroxisome" charge="-2" boundaryCondition="false"/>
	<species id="M_malcoa_c" name="M_Malonyl_CoA_C24H33N7O19P3S" compartment="Cytosol" charge="-5" boundaryCondition="false"/>
	<species id="M_malcoa_m" name="M_Malonyl_CoA_C24H33N7O19P3S" compartment="Mitochondria" charge="-5" boundaryCondition="false"/>
	<species id="M_malt_c" name="M_Maltose_C12H22O11" compartment="Cytosol" charge="0" boundaryCondition="false"/>
	<species id="M_malt_e" name="M_Maltose_C12H22O11" compartment="Extra_organism" charge="0" boundaryCondition="false"/>
	<species id="M_man1p_c" name="M_D_Mannose_1_phosphate_C6H11O9P" compartment="Cytosol" charge="-2" boundaryCondition="false"/>
	<species id="M_man2mi1p_D_c" name="M_Mannose__inositol_P_2_C18H31O22P2" compartment="Cytosol" charge="-3" boundaryCondition="false"/>
	<species id="M_man6p_c" name="M_D_Mannose_6_phosphate_C6H11O9P" compartment="Cytosol" charge="-2" boundaryCondition="false"/>
	<species id="M_man_c" name="M_D_Mannose_C6H12O6" compartment="Cytosol" charge="0" boundaryCondition="false"/>
	<species id="M_man_e" name="M_D_Mannose_C6H12O6" compartment="Extra_organism" charge="0" boundaryCondition="false"/>
	<species id="M_manmi1p_D_c" name="M_mannose_1D_myo_Inositol_1_phosphate_C12H21O14P1" compartment="Cytosol" charge="-2" boundaryCondition="false"/>
	<species id="M_mannan_c" name="M_Mannan_C6H10O5" compartment="Cytosol" charge="0" boundaryCondition="false"/>
	<species id="M_mannan_r" name="M_Mannan_C6H10O5" compartment="Endoplasmic_Reticulum" charge="0" boundaryCondition="false"/>
	<species id="M_melib_c" name="M_Melibiose_C12H22O11" compartment="Cytosol" charge="0" boundaryCondition="false"/>
	<species id="M_melib_e" name="M_Melibiose_C12H22O11" compartment="Extra_organism" charge="0" boundaryCondition="false"/>
	<species id="M_melt_c" name="M_melibiitol_C12H24O11" compartment="Cytosol" charge="0" boundaryCondition="false"/>
	<species id="M_met_L_c" name="M_L_Methionine_C5H11NO2S" compartment="Cytosol" charge="0" boundaryCondition="false"/>
	<species id="M_met_L_e" name="M_L_Methionine_C5H11NO2S" compartment="Extra_organism" charge="0" boundaryCondition="false"/>
	<species id="M_met_L_m" name="M_L_Methionine_C5H11NO2S" compartment="Mitochondria" charge="0" boundaryCondition="false"/>
	<species id="M_methf_c" name="M_5_10_Methenyltetrahydrofolate_C20H20N7O6" compartment="Cytosol" charge="-1" boundaryCondition="false"/>
	<species id="M_methf_m" name="M_5_10_Methenyltetrahydrofolate_C20H20N7O6" compartment="Mitochondria" charge="-1" boundaryCondition="false"/>
	<species id="M_mettrna_c" name="M_L_Methionyl_tRNA__Met__C5H10NOSR" compartment="Cytosol" charge="1" boundaryCondition="false"/>
	<species id="M_mettrna_m" name="M_L_Methionyl_tRNA__Met__C5H10NOSR" compartment="Mitochondria" charge="1" boundaryCondition="false"/>
	<species id="M_mev_R_c" name="M__R__Mevalonate_C6H11O4" compartment="Cytosol" charge="-1" boundaryCondition="false"/>
	<species id="M_mev_R_e" name="M__R__Mevalonate_C6H11O4" compartment="Extra_organism" charge="-1" boundaryCondition="false"/>
	<species id="M_mhpglu_c" name="M_5_Methyltetrahydropteroyltri_L_glutamate_C25H36N8O12" compartment="Cytosol" charge="0" boundaryCondition="false"/>
	<species id="M_mi13456p_c" name="M_1D_myo_Inositol_1_3_4_5_6_pentakisphosphate_C6H7O21P5" compartment="Cytosol" charge="-10" boundaryCondition="false"/>
	<species id="M_mi13456p_n" name="M_1D_myo_Inositol_1_3_4_5_6_pentakisphosphate_C6H7O21P5" compartment="Nucleus" charge="-10" boundaryCondition="false"/>
	<species id="M_mi1345p_n" name="M_1D_myo_Inositol_1_3_4_5_tetrakisphosphate_C6H8O18P4" compartment="Nucleus" charge="-8" boundaryCondition="false"/>
	<species id="M_mi1456p_n" name="M_1D_myo_Inositol_1_4_5_6_tetrakisphosphate_C6H8O18P4" compartment="Nucleus" charge="-8" boundaryCondition="false"/>
	<species id="M_mi145p_c" name="M_1D_myo_Inositol_1_4_5_trisphosphate_C6H9O15P3" compartment="Cytosol" charge="-6" boundaryCondition="false"/>
	<species id="M_mi145p_n" name="M_1D_myo_Inositol_1_4_5_trisphosphate_C6H9O15P3" compartment="Nucleus" charge="-6" boundaryCondition="false"/>
	<species id="M_mi1p_D_c" name="M_1D_myo_Inositol_1_phosphate_C6H11O9P" compartment="Cytosol" charge="-2" boundaryCondition="false"/>
	<species id="M_micit_m" name="M_methylisocitrate_C7H7O7" compartment="Mitochondria" charge="-3" boundaryCondition="false"/>
	<species id="M_minohp_c" name="M_myo_Inositol_hexakisphosphate_C6H6O24P6" compartment="Cytosol" charge="-12" boundaryCondition="false"/>
	<species id="M_minohp_n" name="M_myo_Inositol_hexakisphosphate_C6H6O24P6" compartment="Nucleus" charge="-12" boundaryCondition="false"/>
	<species id="M_mip2c124_SC_c" name="M_mannose__inositol_P_2_ceramide__ceramide_1__24C___yeast_specific_C6000H11500N100O2400P200" compartment="Cytosol" charge="-200" boundaryCondition="false"/>
	<species id="M_mip2c126_SC_c" name="M_mannose__inositol_P_2_ceramide__ceramide_1__26C___yeast_specific_C6200H11900N100O2400P200" compartment="Cytosol" charge="-200" boundaryCondition="false"/>
	<species id="M_mip2c224_SC_c" name="M_mannose__inositol_P_2_ceramide__ceramide_2__24C___yeast_specific_C6000H11500N100O2500P200" compartment="Cytosol" charge="-200" boundaryCondition="false"/>
	<species id="M_mip2c226_SC_c" name="M_mannose__inositol_P_2_ceramide__ceramide_2__26C___yeast_specific_C6200H11900N100O2500P200" compartment="Cytosol" charge="-200" boundaryCondition="false"/>
	<species id="M_mip2c324_SC_c" name="M_mannose__inositol_P_2_ceramide__ceramide_3__24C___yeast_specific_C6000H11500N100O2600P200" compartment="Cytosol" charge="-200" boundaryCondition="false"/>
	<species id="M_mip2c326_SC_c" name="M_mannose__inositol_P_2_ceramide__ceramide_3__26C___yeast_specific_C6200H11900N100O2600P200" compartment="Cytosol" charge="-200" boundaryCondition="false"/>
	<species id="M_mipc124_SC_c" name="M_mannose_inositol_phosphorylceramide__ceramide_1__24C___yeast_specific_C5400H10500N100O1600P100" compartment="Cytosol" charge="-100" boundaryCondition="false"/>
	<species id="M_mipc126_SC_c" name="M_mannose_inositol_phosphorylceramide__ceramide_1__26C___yeast_specific_C5600H10900N100O1600P100" compartment="Cytosol" charge="-100" boundaryCondition="false"/>
	<species id="M_mipc224_SC_c" name="M_mannose_inositol_phosphorylceramide__ceramide_2__24C___yeast_specific_C5400H10500N100O1700P100" compartment="Cytosol" charge="-100" boundaryCondition="false"/>
	<species id="M_mipc226_SC_c" name="M_mannose_inositol_phosphorylceramide__ceramide_2__26C___yeast_specific_C5600H10900N100O1700P100" compartment="Cytosol" charge="-100" boundaryCondition="false"/>
	<species id="M_mipc324_SC_c" name="M_mannose_inositol_phosphorylceramide__ceramide_3__24C___yeast_specific_C5400H10500N100O1800P100" compartment="Cytosol" charge="-100" boundaryCondition="false"/>
	<species id="M_mipc326_SC_c" name="M_mannose_inositol_phosphorylceramide__ceramide_3__26C__C5600H10900N100O1800P100" compartment="Cytosol" charge="-100" boundaryCondition="false"/>
	<species id="M_mlthf_c" name="M_5_10_Methylenetetrahydrofolate_C20H21N7O6" compartment="Cytosol" charge="-2" boundaryCondition="false"/>
	<species id="M_mlthf_m" name="M_5_10_Methylenetetrahydrofolate_C20H21N7O6" compartment="Mitochondria" charge="-2" boundaryCondition="false"/>
	<species id="M_mmet_c" name="M_S_Methyl_L_methionine_C6H14NO2S" compartment="Cytosol" charge="1" boundaryCondition="false"/>
	<species id="M_mmet_e" name="M_S_Methyl_L_methionine_C6H14NO2S" compartment="Extra_organism" charge="1" boundaryCondition="false"/>
	<species id="M_mthgxl_c" name="M_Methylglyoxal_C3H4O2" compartment="Cytosol" charge="0" boundaryCondition="false"/>
	<species id="M_myrsACP_c" name="M_Myristoyl_ACP__n_C140ACP__C25H47N2O8PRS" compartment="Cytosol" charge="-1" boundaryCondition="false"/>
	<species id="M_myrsACP_m" name="M_Myristoyl_ACP__n_C140ACP__C25H47N2O8PRS" compartment="Mitochondria" charge="-1" boundaryCondition="false"/>
	<species id="M_n4abutn_c" name="M_N4_Acetylaminobutanal_C6H11NO2" compartment="Cytosol" charge="0" boundaryCondition="false"/>
	<species id="M_na1_c" name="M_Sodium_Na" compartment="Cytosol" charge="1" boundaryCondition="false"/>
	<species id="M_na1_e" name="M_Sodium_Na" compartment="Extra_organism" charge="1" boundaryCondition="false"/>
	<species id="M_nac_c" name="M_Nicotinate_C6H4NO2" compartment="Cytosol" charge="-1" boundaryCondition="false"/>
	<species id="M_nac_e" name="M_Nicotinate_C6H4NO2" compartment="Extra_organism" charge="-1" boundaryCondition="false"/>
	<species id="M_nac_m" name="M_Nicotinate_C6H4NO2" compartment="Mitochondria" charge="-1" boundaryCondition="false"/>
	<species id="M_nad_c" name="M_Nicotinamide_adenine_dinucleotide_C21H26N7O14P2" compartment="Cytosol" charge="-1" boundaryCondition="false"/>
	<species id="M_nad_m" name="M_Nicotinamide_adenine_dinucleotide_C21H26N7O14P2" compartment="Mitochondria" charge="-1" boundaryCondition="false"/>
	<species id="M_nad_n" name="M_Nicotinamide_adenine_dinucleotide_C21H26N7O14P2" compartment="Nucleus" charge="-1" boundaryCondition="false"/>
	<species id="M_nad_r" name="M_Nicotinamide_adenine_dinucleotide_C21H26N7O14P2" compartment="Endoplasmic_Reticulum" charge="-1" boundaryCondition="false"/>
	<species id="M_nad_x" name="M_Nicotinamide_adenine_dinucleotide_C21H26N7O14P2" compartment="Peroxisome" charge="-1" boundaryCondition="false"/>
	<species id="M_nadh_c" name="M_Nicotinamide_adenine_dinucleotide___reduced_C21H27N7O14P2" compartment="Cytosol" charge="-2" boundaryCondition="false"/>
	<species id="M_nadh_m" name="M_Nicotinamide_adenine_dinucleotide___reduced_C21H27N7O14P2" compartment="Mitochondria" charge="-2" boundaryCondition="false"/>
	<species id="M_nadh_r" name="M_Nicotinamide_adenine_dinucleotide___reduced_C21H27N7O14P2" compartment="Endoplasmic_Reticulum" charge="-2" boundaryCondition="false"/>
	<species id="M_nadh_x" name="M_Nicotinamide_adenine_dinucleotide___reduced_C21H27N7O14P2" compartment="Peroxisome" charge="-2" boundaryCondition="false"/>
	<species id="M_nadp_c" name="M_Nicotinamide_adenine_dinucleotide_phosphate_C21H25N7O17P3" compartment="Cytosol" charge="-3" boundaryCondition="false"/>
	<species id="M_nadp_e" name="M_Nicotinamide_adenine_dinucleotide_phosphate_C21H25N7O17P3" compartment="Extra_organism" charge="-3" boundaryCondition="false"/>
	<species id="M_nadp_m" name="M_Nicotinamide_adenine_dinucleotide_phosphate_C21H25N7O17P3" compartment="Mitochondria" charge="-3" boundaryCondition="false"/>
	<species id="M_nadp_r" name="M_Nicotinamide_adenine_dinucleotide_phosphate_C21H25N7O17P3" compartment="Endoplasmic_Reticulum" charge="-3" boundaryCondition="false"/>
	<species id="M_nadp_x" name="M_Nicotinamide_adenine_dinucleotide_phosphate_C21H25N7O17P3" compartment="Peroxisome" charge="-3" boundaryCondition="false"/>
	<species id="M_nadph_c" name="M_Nicotinamide_adenine_dinucleotide_phosphate___reduced_C21H26N7O17P3" compartment="Cytosol" charge="-4" boundaryCondition="false"/>
	<species id="M_nadph_m" name="M_Nicotinamide_adenine_dinucleotide_phosphate___reduced_C21H26N7O17P3" compartment="Mitochondria" charge="-4" boundaryCondition="false"/>
	<species id="M_nadph_r" name="M_Nicotinamide_adenine_dinucleotide_phosphate___reduced_C21H26N7O17P3" compartment="Endoplasmic_Reticulum" charge="-4" boundaryCondition="false"/>
	<species id="M_nadph_x" name="M_Nicotinamide_adenine_dinucleotide_phosphate___reduced_C21H26N7O17P3" compartment="Peroxisome" charge="-4" boundaryCondition="false"/>
	<species id="M_ncam_c" name="M_Nicotinamide_C6H6N2O" compartment="Cytosol" charge="0" boundaryCondition="false"/>
	<species id="M_ncam_m" name="M_Nicotinamide_C6H6N2O" compartment="Mitochondria" charge="0" boundaryCondition="false"/>
	<species id="M_nh4_c" name="M_Ammonium_H4N" compartment="Cytosol" charge="1" boundaryCondition="false"/>
	<species id="M_nh4_e" name="M_Ammonium_H4N" compartment="Extra_organism" charge="1" boundaryCondition="false"/>
	<species id="M_nh4_m" name="M_Ammonium_H4N" compartment="Mitochondria" charge="1" boundaryCondition="false"/>
	<species id="M_nh4_n" name="M_Ammonium_H4N" compartment="Nucleus" charge="1" boundaryCondition="false"/>
	<species id="M_nh4_x" name="M_Ammonium_H4N" compartment="Peroxisome" charge="1" boundaryCondition="false"/>
	<species id="M_nicrnt_c" name="M_Nicotinate_D_ribonucleotide_C11H12NO9P" compartment="Cytosol" charge="-2" boundaryCondition="false"/>
	<species id="M_nicrnt_m" name="M_Nicotinate_D_ribonucleotide_C11H12NO9P" compartment="Mitochondria" charge="-2" boundaryCondition="false"/>
	<species id="M_nmn_c" name="M_NMN_C11H14N2O8P" compartment="Cytosol" charge="-1" boundaryCondition="false"/>
	<species id="M_nmn_e" name="M_NMN_C11H14N2O8P" compartment="Extra_organism" charge="-1" boundaryCondition="false"/>
	<species id="M_nmn_m" name="M_NMN_C11H14N2O8P" compartment="Mitochondria" charge="-1" boundaryCondition="false"/>
	<species id="M_nmn_x" name="M_NMN_C11H14N2O8P" compartment="Peroxisome" charge="-1" boundaryCondition="false"/>
	<species id="M_o2_c" name="M_O2_O2" compartment="Cytosol" charge="0" boundaryCondition="false"/>
	<species id="M_o2_e" name="M_O2_O2" compartment="Extra_organism" charge="0" boundaryCondition="false"/>
	<species id="M_o2_m" name="M_O2_O2" compartment="Mitochondria" charge="0" boundaryCondition="false"/>
	<species id="M_o2_r" name="M_O2_O2" compartment="Endoplasmic_Reticulum" charge="0" boundaryCondition="false"/>
	<species id="M_o2_x" name="M_O2_O2" compartment="Peroxisome" charge="0" boundaryCondition="false"/>
	<species id="M_oaa_c" name="M_Oxaloacetate_C4H2O5" compartment="Cytosol" charge="-2" boundaryCondition="false"/>
	<species id="M_oaa_e" name="M_Oxaloacetate_C4H2O5" compartment="Extra_organism" charge="-2" boundaryCondition="false"/>
	<species id="M_oaa_m" name="M_Oxaloacetate_C4H2O5" compartment="Mitochondria" charge="-2" boundaryCondition="false"/>
	<species id="M_oaa_x" name="M_Oxaloacetate_C4H2O5" compartment="Peroxisome" charge="-2" boundaryCondition="false"/>
	<species id="M_ocACP_m" name="M_Octanoyl_ACP__n_C80ACP__C19H35N2O8PRS" compartment="Mitochondria" charge="-1" boundaryCondition="false"/>
	<species id="M_occoa_c" name="M_Octanoyl_CoA__n_C80CoA__C29H46N7O17P3S" compartment="Cytosol" charge="-4" boundaryCondition="false"/>
	<species id="M_occoa_x" name="M_Octanoyl_CoA__n_C80CoA__C29H46N7O17P3S" compartment="Peroxisome" charge="-4" boundaryCondition="false"/>
	<species id="M_ocdcaACP_c" name="M_Octadecanoyl_ACP__n_C180ACP__C29H55N2O8PRS" compartment="Cytosol" charge="-1" boundaryCondition="false"/>
	<species id="M_ocdcaACP_m" name="M_Octadecanoyl_ACP__n_C180ACP__C29H55N2O8PRS" compartment="Mitochondria" charge="-1" boundaryCondition="false"/>
	<species id="M_ocdca_c" name="M_octadecanoate__n_C180__C18H35O2" compartment="Cytosol" charge="-1" boundaryCondition="false"/>
	<species id="M_ocdca_e" name="M_octadecanoate__n_C180__C18H35O2" compartment="Extra_organism" charge="-1" boundaryCondition="false"/>
	<species id="M_ocdca_x" name="M_octadecanoate__n_C180__C18H35O2" compartment="Peroxisome" charge="-1" boundaryCondition="false"/>
	<species id="M_ocdcea_c" name="M_octadecenoate__n_C181__C18H33O2" compartment="Cytosol" charge="-1" boundaryCondition="false"/>
	<species id="M_ocdcea_e" name="M_octadecenoate__n_C181__C18H33O2" compartment="Extra_organism" charge="-1" boundaryCondition="false"/>
	<species id="M_ocdcyaACP_c" name="M_Octadecynoyl_ACP__n_C182ACP__C29H51N2O8PRS" compartment="Cytosol" charge="-1" boundaryCondition="false"/>
	<species id="M_ocdcyaACP_m" name="M_Octadecynoyl_ACP__n_C182ACP__C29H51N2O8PRS" compartment="Mitochondria" charge="-1" boundaryCondition="false"/>
	<species id="M_ocdcya_c" name="M_octadecadienoate__n_C182__C18H31O2" compartment="Cytosol" charge="-1" boundaryCondition="false"/>
	<species id="M_ocdcya_e" name="M_octadecadienoate__n_C182__C18H31O2" compartment="Extra_organism" charge="-1" boundaryCondition="false"/>
	<species id="M_ocdycacoa_c" name="M_Octadecynoyl_CoA__n_C182CoA__C39H62N7O17P3S" compartment="Cytosol" charge="-4" boundaryCondition="false"/>
	<species id="M_ocdycacoa_x" name="M_Octadecynoyl_CoA__n_C182CoA__C39H62N7O17P3S" compartment="Peroxisome" charge="-4" boundaryCondition="false"/>
	<species id="M_octa_c" name="M_octanoate__n_C80__C8H15O2" compartment="Cytosol" charge="-1" boundaryCondition="false"/>
	<species id="M_octa_x" name="M_octanoate__n_C80__C8H15O2" compartment="Peroxisome" charge="-1" boundaryCondition="false"/>
	<species id="M_octeACP_c" name="M_cis_octadec_11_enoyl_acyl_carrier_protein__n_C181__C29H53N2O8PRS" compartment="Cytosol" charge="-1" boundaryCondition="false"/>
	<species id="M_octeACP_m" name="M_cis_octadec_11_enoyl_acyl_carrier_protein__n_C181__C29H53N2O8PRS" compartment="Mitochondria" charge="-1" boundaryCondition="false"/>
	<species id="M_od2coa_x" name="M_trans_Octadec_2_enoyl_CoA_C39H64N7O17P3S" compartment="Peroxisome" charge="-4" boundaryCondition="false"/>
	<species id="M_odecoa_c" name="M_Octadecenoyl_CoA__n_C181CoA__C39H64N7O17P3S" compartment="Cytosol" charge="-4" boundaryCondition="false"/>
	<species id="M_odecoa_x" name="M_Octadecenoyl_CoA__n_C181CoA__C39H64N7O17P3S" compartment="Peroxisome" charge="-4" boundaryCondition="false"/>
	<species id="M_oh1_c" name="M_hydroxide_ion_HO" compartment="Cytosol" charge="-1" boundaryCondition="false"/>
	<species id="M_oh1_m" name="M_hydroxide_ion_HO" compartment="Mitochondria" charge="-1" boundaryCondition="false"/>
	<species id="M_ohpb_c" name="M_2_Oxo_3_hydroxy_4_phosphobutanoate_C4H4O8P" compartment="Cytosol" charge="-3" boundaryCondition="false"/>
	<species id="M_orn_c" name="M_Ornithine_C5H13N2O2" compartment="Cytosol" charge="1" boundaryCondition="false"/>
	<species id="M_orn_e" name="M_Ornithine_C5H13N2O2" compartment="Extra_organism" charge="1" boundaryCondition="false"/>
	<species id="M_orn_m" name="M_Ornithine_C5H13N2O2" compartment="Mitochondria" charge="1" boundaryCondition="false"/>
	<species id="M_orot5p_c" name="M_Orotidine_5__phosphate_C10H10N2O11P" compartment="Cytosol" charge="-3" boundaryCondition="false"/>
	<species id="M_orot_c" name="M_Orotate_C5H3N2O4" compartment="Cytosol" charge="-1" boundaryCondition="false"/>
	<species id="M_oxag_c" name="M_Oxaloglutarate_C7H5O7" compartment="Cytosol" charge="-3" boundaryCondition="false"/>
	<species id="M_oxag_m" name="M_Oxaloglutarate_C7H5O7" compartment="Mitochondria" charge="-3" boundaryCondition="false"/>
	<species id="M_pa_SC_c" name="M_Phosphatidate__yeast_specific_C3540H6544O800P100" compartment="Cytosol" charge="-200" boundaryCondition="false"/>
	<species id="M_pa_SC_m" name="M_Phosphatidate__yeast_specific_C3540H6544O800P100" compartment="Mitochondria" charge="-200" boundaryCondition="false"/>
	<species id="M_pac_c" name="M_Phenylacetic_acid_C8H7O2" compartment="Cytosol" charge="-1" boundaryCondition="false"/>
	<species id="M_pacald_c" name="M_Phenylacetaldehyde_C8H8O" compartment="Cytosol" charge="0" boundaryCondition="false"/>
	<species id="M_pacald_e" name="M_Phenylacetaldehyde_C8H8O" compartment="Extra_organism" charge="0" boundaryCondition="false"/>
	<species id="M_pacald_m" name="M_Phenylacetaldehyde_C8H8O" compartment="Mitochondria" charge="0" boundaryCondition="false"/>
	<species id="M_pad_c" name="M_2_Phenylacetamide_C8H9NO" compartment="Cytosol" charge="0" boundaryCondition="false"/>
	<species id="M_palmACP_c" name="M_Palmitoyl_ACP__n_C160ACP__C27H51N2O8PRS" compartment="Cytosol" charge="-1" boundaryCondition="false"/>
	<species id="M_palmACP_m" name="M_Palmitoyl_ACP__n_C160ACP__C27H51N2O8PRS" compartment="Mitochondria" charge="-1" boundaryCondition="false"/>
	<species id="M_pan4p_c" name="M_Pantetheine_4__phosphate_C11H21N2O7PS" compartment="Cytosol" charge="-2" boundaryCondition="false"/>
	<species id="M_pan4p_m" name="M_Pantetheine_4__phosphate_C11H21N2O7PS" compartment="Mitochondria" charge="-2" boundaryCondition="false"/>
	<species id="M_pan4p_x" name="M_Pantetheine_4__phosphate_C11H21N2O7PS" compartment="Peroxisome" charge="-2" boundaryCondition="false"/>
	<species id="M_pant_R_c" name="M__R__Pantoate_C6H11O4" compartment="Cytosol" charge="-1" boundaryCondition="false"/>
	<species id="M_pant_R_m" name="M__R__Pantoate_C6H11O4" compartment="Mitochondria" charge="-1" boundaryCondition="false"/>
	<species id="M_pap_c" name="M_Adenosine_3__5__bisphosphate_C10H11N5O10P2" compartment="Cytosol" charge="-4" boundaryCondition="false"/>
	<species id="M_pap_e" name="M_Adenosine_3__5__bisphosphate_C10H11N5O10P2" compartment="Extra_organism" charge="-4" boundaryCondition="false"/>
	<species id="M_pap_m" name="M_Adenosine_3__5__bisphosphate_C10H11N5O10P2" compartment="Mitochondria" charge="-4" boundaryCondition="false"/>
	<species id="M_pap_x" name="M_Adenosine_3__5__bisphosphate_C10H11N5O10P2" compartment="Peroxisome" charge="-4" boundaryCondition="false"/>
	<species id="M_paps_c" name="M_3__Phosphoadenylyl_sulfate_C10H11N5O13P2S" compartment="Cytosol" charge="-4" boundaryCondition="false"/>
	<species id="M_pc_SC_c" name="M_Phosphatidylcholine__yeast_specific_C4040H7844N100O800P100" compartment="Cytosol" charge="0" boundaryCondition="false"/>
	<species id="M_pc_SC_e" name="M_Phosphatidylcholine__yeast_specific_C4040H7844N100O800P100" compartment="Extra_organism" charge="0" boundaryCondition="false"/>
	<species id="M_pdx5p_c" name="M_Pyridoxine_5__phosphate_C8H10NO6P" compartment="Cytosol" charge="-2" boundaryCondition="false"/>
	<species id="M_pe_SC_c" name="M_phosphatidylethanolamine__yeast_specific_C3740H7244N100O800P100" compartment="Cytosol" charge="0" boundaryCondition="false"/>
	<species id="M_pe_SC_g" name="M_phosphatidylethanolamine__yeast_specific_C3740H7244N100O800P100" compartment="Golgi_Apparatus" charge="0" boundaryCondition="false"/>
	<species id="M_pe_SC_m" name="M_phosphatidylethanolamine__yeast_specific_C3740H7244N100O800P100" compartment="Mitochondria" charge="0" boundaryCondition="false"/>
	<species id="M_pe_SC_v" name="M_phosphatidylethanolamine__yeast_specific_C3740H7244N100O800P100" compartment="Vacuole" charge="0" boundaryCondition="false"/>
	<species id="M_pectin_e" name="M_Pectin_C6H7O6" compartment="Extra_organism" charge="-1" boundaryCondition="false"/>
	<species id="M_pendp_c" name="M_all_trans_Pentaprenyl_diphosphate_C25H41O7P2" compartment="Cytosol" charge="-3" boundaryCondition="false"/>
	<species id="M_pendp_m" name="M_all_trans_Pentaprenyl_diphosphate_C25H41O7P2" compartment="Mitochondria" charge="-3" boundaryCondition="false"/>
	<species id="M_pep_c" name="M_Phosphoenolpyruvate_C3H2O6P" compartment="Cytosol" charge="-3" boundaryCondition="false"/>
	<species id="M_pep_m" name="M_Phosphoenolpyruvate_C3H2O6P" compartment="Mitochondria" charge="-3" boundaryCondition="false"/>
	<species id="M_pepd_c" name="M_peptide_C2H4NO2RC2H2NOR" compartment="Cytosol" charge="0" boundaryCondition="false"/>
	<species id="M_pepd_e" name="M_peptide_C2H4NO2RC2H2NOR" compartment="Extra_organism" charge="0" boundaryCondition="false"/>
	<species id="M_pg_SC_m" name="M_Phosphatidylglycerol__yeast_specific_C3840H7244O1000P100" compartment="Mitochondria" charge="-100" boundaryCondition="false"/>
	<species id="M_pgp_SC_m" name="M_Phosphatidylglycerophosphate__yeast_specific_C3840H7144O1300P200" compartment="Mitochondria" charge="-300" boundaryCondition="false"/>
	<species id="M_phe_L_c" name="M_L_Phenylalanine_C9H11NO2" compartment="Cytosol" charge="0" boundaryCondition="false"/>
	<species id="M_phe_L_e" name="M_L_Phenylalanine_C9H11NO2" compartment="Extra_organism" charge="0" boundaryCondition="false"/>
	<species id="M_phe_L_m" name="M_L_Phenylalanine_C9H11NO2" compartment="Mitochondria" charge="0" boundaryCondition="false"/>
	<species id="M_pheac_c" name="M_Phenethyl_acetate_C10H12O2" compartment="Cytosol" charge="0" boundaryCondition="false"/>
	<species id="M_pheac_e" name="M_Phenethyl_acetate_C10H12O2" compartment="Extra_organism" charge="0" boundaryCondition="false"/>
	<species id="M_pheme_m" name="M_Protoheme_C34H30FeN4O4" compartment="Mitochondria" charge="-2" boundaryCondition="false"/>
	<species id="M_phetrna_c" name="M_L_Phenylalanyl_tRNA_Phe__C9H10NOR" compartment="Cytosol" charge="1" boundaryCondition="false"/>
	<species id="M_phetrna_m" name="M_L_Phenylalanyl_tRNA_Phe__C9H10NOR" compartment="Mitochondria" charge="1" boundaryCondition="false"/>
	<species id="M_phom_c" name="M_O_Phospho_L_homoserine_C4H8NO6P" compartment="Cytosol" charge="-2" boundaryCondition="false"/>
	<species id="M_phospholipid_c" name="M_Pohsopholipid_hypothetical_compound" compartment="Cytosol" charge="0" boundaryCondition="false"/>
	<species id="M_phpyr_c" name="M_Phenylpyruvate_C9H7O3" compartment="Cytosol" charge="-1" boundaryCondition="false"/>
	<species id="M_phthr_c" name="M_O_Phospho_4_hydroxy_L_threonine_C4H8NO7P" compartment="Cytosol" charge="-2" boundaryCondition="false"/>
	<species id="M_pi_c" name="M_Phosphate_HO4P" compartment="Cytosol" charge="-2" boundaryCondition="false"/>
	<species id="M_pi_e" name="M_Phosphate_HO4P" compartment="Extra_organism" charge="-2" boundaryCondition="false"/>
	<species id="M_pi_g" name="M_Phosphate_HO4P" compartment="Golgi_Apparatus" charge="-2" boundaryCondition="false"/>
	<species id="M_pi_m" name="M_Phosphate_HO4P" compartment="Mitochondria" charge="-2" boundaryCondition="false"/>
	<species id="M_pi_n" name="M_Phosphate_HO4P" compartment="Nucleus" charge="-2" boundaryCondition="false"/>
	<species id="M_pi_r" name="M_Phosphate_HO4P" compartment="Endoplasmic_Reticulum" charge="-2" boundaryCondition="false"/>
	<species id="M_pi_v" name="M_Phosphate_HO4P" compartment="Vacuole" charge="-2" boundaryCondition="false"/>
	<species id="M_pi_x" name="M_Phosphate_HO4P" compartment="Peroxisome" charge="-2" boundaryCondition="false"/>
	<species id="M_pmtcoa_c" name="M_Palmitoyl_CoA__n_C160CoA__C37H62N7O17P3S" compartment="Cytosol" charge="-4" boundaryCondition="false"/>
	<species id="M_pmtcoa_x" name="M_Palmitoyl_CoA__n_C160CoA__C37H62N7O17P3S" compartment="Peroxisome" charge="-4" boundaryCondition="false"/>
	<species id="M_pnto_R_c" name="M__R__Pantothenate_C9H16NO5" compartment="Cytosol" charge="-1" boundaryCondition="false"/>
	<species id="M_pnto_R_e" name="M__R__Pantothenate_C9H16NO5" compartment="Extra_organism" charge="-1" boundaryCondition="false"/>
	<species id="M_ppbng_c" name="M_Porphobilinogen_C10H13N2O4" compartment="Cytosol" charge="-1" boundaryCondition="false"/>
	<species id="M_ppcoa_m" name="M_Propanoyl_CoA_C24H36N7O17P3S" compartment="Mitochondria" charge="-4" boundaryCondition="false"/>
	<species id="M_pphn_c" name="M_Prephenate_C10H8O6" compartment="Cytosol" charge="-2" boundaryCondition="false"/>
	<species id="M_ppi_c" name="M_Diphosphate_HO7P2" compartment="Cytosol" charge="-3" boundaryCondition="false"/>
	<species id="M_ppi_m" name="M_Diphosphate_HO7P2" compartment="Mitochondria" charge="-3" boundaryCondition="false"/>
	<species id="M_ppi_n" name="M_Diphosphate_HO7P2" compartment="Nucleus" charge="-3" boundaryCondition="false"/>
	<species id="M_ppi_x" name="M_Diphosphate_HO7P2" compartment="Peroxisome" charge="-3" boundaryCondition="false"/>
	<species id="M_ppmi12346p_c" name="M_5_Diphosphoinositol_pentakisphosphate_C6H6O27P7" compartment="Cytosol" charge="-13" boundaryCondition="false"/>
	<species id="M_ppmi1346p_c" name="M_Diphosphoinositol_tetrakisphosphate_C6H7O24P6" compartment="Cytosol" charge="-11" boundaryCondition="false"/>
	<species id="M_ppp9_m" name="M_Protoporphyrin_C34H32N4O4" compartment="Mitochondria" charge="-2" boundaryCondition="false"/>
	<species id="M_pppg9_c" name="M_Protoporphyrinogen_IX_C34H38N4O4" compartment="Cytosol" charge="-2" boundaryCondition="false"/>
	<species id="M_pppg9_m" name="M_Protoporphyrinogen_IX_C34H38N4O4" compartment="Mitochondria" charge="-2" boundaryCondition="false"/>
	<species id="M_pram_c" name="M_5_Phospho_beta_D_ribosylamine_C5H11NO7P" compartment="Cytosol" charge="-1" boundaryCondition="false"/>
	<species id="M_pran_c" name="M_N__5_Phospho_D_ribosyl_anthranilate_C12H13NO9P" compartment="Cytosol" charge="-3" boundaryCondition="false"/>
	<species id="M_prbamp_c" name="M_1__5_Phosphoribosyl__AMP_C15H19N5O14P2" compartment="Cytosol" charge="-4" boundaryCondition="false"/>
	<species id="M_prbatp_c" name="M_1__5_Phosphoribosyl__ATP_C15H19N5O20P4" compartment="Cytosol" charge="-6" boundaryCondition="false"/>
	<species id="M_prfp_c" name="M_1__5_Phosphoribosyl__5__5_phosphoribosylamino_methylideneaminoimidazole_4_carboxamide_C15H21N5O15P2" compartment="Cytosol" charge="-4" boundaryCondition="false"/>
	<species id="M_prlp_c" name="M_5__5_phospho_1_deoxyribulos_1_ylamino_methylideneamino_1__5_phosphoribosyl_imidazole_4_carboxamide_C15H21N5O15P2" compartment="Cytosol" charge="-4" boundaryCondition="false"/>
	<species id="M_pro_L_c" name="M_L_Proline_C5H9NO2" compartment="Cytosol" charge="0" boundaryCondition="false"/>
	<species id="M_pro_L_e" name="M_L_Proline_C5H9NO2" compartment="Extra_organism" charge="0" boundaryCondition="false"/>
	<species id="M_pro_L_m" name="M_L_Proline_C5H9NO2" compartment="Mitochondria" charge="0" boundaryCondition="false"/>
	<species id="M_protrna_c" name="M_L_Prolyl_tRNA_Pro__C5H8NOR" compartment="Cytosol" charge="1" boundaryCondition="false"/>
	<species id="M_prpp_c" name="M_5_Phospho_alpha_D_ribose_1_diphosphate_C5H8O14P3" compartment="Cytosol" charge="-5" boundaryCondition="false"/>
	<species id="M_prpp_m" name="M_5_Phospho_alpha_D_ribose_1_diphosphate_C5H8O14P3" compartment="Mitochondria" charge="-5" boundaryCondition="false"/>
	<species id="M_ps_SC_c" name="M_phosphatidylserine__yeast_specific_C3840H7144N100O1000P100" compartment="Cytosol" charge="-100" boundaryCondition="false"/>
	<species id="M_ps_SC_g" name="M_phosphatidylserine__yeast_specific_C3840H7144N100O1000P100" compartment="Golgi_Apparatus" charge="-100" boundaryCondition="false"/>
	<species id="M_ps_SC_m" name="M_phosphatidylserine__yeast_specific_C3840H7144N100O1000P100" compartment="Mitochondria" charge="-100" boundaryCondition="false"/>
	<species id="M_ps_SC_v" name="M_phosphatidylserine__yeast_specific_C3840H7144N100O1000P100" compartment="Vacuole" charge="-100" boundaryCondition="false"/>
	<species id="M_psd5p_c" name="M_Pseudouridine_5__phosphate_C9H11N2O9P" compartment="Cytosol" charge="-2" boundaryCondition="false"/>
	<species id="M_pser_L_c" name="M_O_Phospho_L_serine_C3H6NO6P" compartment="Cytosol" charge="-2" boundaryCondition="false"/>
	<species id="M_psph1p_c" name="M_Phytosphingosine_1_phosphate_C18H39NO6P" compartment="Cytosol" charge="-1" boundaryCondition="false"/>
	<species id="M_psph1p_r" name="M_Phytosphingosine_1_phosphate_C18H39NO6P" compartment="Endoplasmic_Reticulum" charge="-1" boundaryCondition="false"/>
	<species id="M_psphings_c" name="M_Phytosphingosine_C18H40NO3" compartment="Cytosol" charge="1" boundaryCondition="false"/>
	<species id="M_psphings_r" name="M_Phytosphingosine_C18H40NO3" compartment="Endoplasmic_Reticulum" charge="1" boundaryCondition="false"/>
	<species id="M_ptd134bp_SC_c" name="M_phosphatidyl_1D_myo_inositol_3_4_bisphosphate__yeast_specific_C4140H7444O1900P300" compartment="Cytosol" charge="-500" boundaryCondition="false"/>
	<species id="M_ptd135bp_SC_c" name="M_1_Phosphatidyl_D_myo_inositol_3_5_bisphosphate__yeast_specific_C4140H7444O1900P300" compartment="Cytosol" charge="-500" boundaryCondition="false"/>
	<species id="M_ptd145bp_SC_c" name="M_1_Phosphatidyl_D_myo_inositol_4_5_bisphosphate__yeast_specific_C4140H7444O1900P300" compartment="Cytosol" charge="-500" boundaryCondition="false"/>
	<species id="M_ptd1ino_SC_c" name="M_phosphatidyl_1D_myo_inositol__yeast_specific_C4140H7644O1300P100" compartment="Cytosol" charge="-100" boundaryCondition="false"/>
	<species id="M_ptd1ino_SC_e" name="M_phosphatidyl_1D_myo_inositol__yeast_specific_C4140H7644O1300P100" compartment="Extra_organism" charge="-100" boundaryCondition="false"/>
	<species id="M_ptd1ino_SC_n" name="M_phosphatidyl_1D_myo_inositol__yeast_specific_C4140H7644O1300P100" compartment="Nucleus" charge="-100" boundaryCondition="false"/>
	<species id="M_ptd2meeta_SC_c" name="M_Phosphatidyl_N_dimethylethanolamine_C3940H7644N100O800P100" compartment="Cytosol" charge="0" boundaryCondition="false"/>
	<species id="M_ptd3ino_SC_c" name="M_phosphatidyl_1D_myo_3_inositol__yeast_specific_C4140H7544O1600P200" compartment="Cytosol" charge="-300" boundaryCondition="false"/>
	<species id="M_ptd4ino_SC_c" name="M_phosphatidyl_1D_myo_4_inositol__yeast_specific_C4140H7544O1600P200" compartment="Cytosol" charge="-300" boundaryCondition="false"/>
	<species id="M_ptd4ino_SC_n" name="M_phosphatidyl_1D_myo_4_inositol__yeast_specific_C4140H7544O1600P200" compartment="Nucleus" charge="-300" boundaryCondition="false"/>
	<species id="M_ptdmeeta_SC_c" name="M_Phosphatidyl_N_methylethanolamine__yeast_specific_C3840H7444N100O800P100" compartment="Cytosol" charge="0" boundaryCondition="false"/>
	<species id="M_ptrc_c" name="M_Putrescine_C4H14N2" compartment="Cytosol" charge="2" boundaryCondition="false"/>
	<species id="M_ptrc_e" name="M_Putrescine_C4H14N2" compartment="Extra_organism" charge="2" boundaryCondition="false"/>
	<species id="M_pyam5p_c" name="M_Pyridoxamine_5__phosphate_C8H12N2O5P" compartment="Cytosol" charge="-1" boundaryCondition="false"/>
	<species id="M_pydam_c" name="M_Pyridoxamine_C8H13N2O2" compartment="Cytosol" charge="1" boundaryCondition="false"/>
	<species id="M_pydx5p_c" name="M_Pyridoxal_5__phosphate_C8H8NO6P" compartment="Cytosol" charge="-2" boundaryCondition="false"/>
	<species id="M_pydx_c" name="M_Pyridoxal_C8H9NO3" compartment="Cytosol" charge="0" boundaryCondition="false"/>
	<species id="M_pydxn_c" name="M_Pyridoxine_C8H11NO3" compartment="Cytosol" charge="0" boundaryCondition="false"/>
	<species id="M_pyr_c" name="M_Pyruvate_C3H3O3" compartment="Cytosol" charge="-1" boundaryCondition="false"/>
	<species id="M_pyr_e" name="M_Pyruvate_C3H3O3" compartment="Extra_organism" charge="-1" boundaryCondition="false"/>
	<species id="M_pyr_m" name="M_Pyruvate_C3H3O3" compartment="Mitochondria" charge="-1" boundaryCondition="false"/>
	<species id="M_pyr_x" name="M_Pyruvate_C3H3O3" compartment="Peroxisome" charge="-1" boundaryCondition="false"/>
	<species id="M_q6_m" name="M_Ubiquinone_6_C39H58O4" compartment="Mitochondria" charge="0" boundaryCondition="false"/>
	<species id="M_q6h2_m" name="M_Ubiquinol_6_C39H60O4" compartment="Mitochondria" charge="0" boundaryCondition="false"/>
	<species id="M_quln_c" name="M_Quinolinate_C7H3NO4" compartment="Cytosol" charge="-2" boundaryCondition="false"/>
	<species id="M_quln_m" name="M_Quinolinate_C7H3NO4" compartment="Mitochondria" charge="-2" boundaryCondition="false"/>
	<species id="M_r1p_c" name="M_alpha_D_Ribose_1_phosphate_C5H9O8P" compartment="Cytosol" charge="-2" boundaryCondition="false"/>
	<species id="M_r1p_m" name="M_alpha_D_Ribose_1_phosphate_C5H9O8P" compartment="Mitochondria" charge="-2" boundaryCondition="false"/>
	<species id="M_r5p_c" name="M_alpha_D_Ribose_5_phosphate_C5H9O8P" compartment="Cytosol" charge="-2" boundaryCondition="false"/>
	<species id="M_raffin_c" name="M_Raffinose_C18H32O16" compartment="Cytosol" charge="0" boundaryCondition="false"/>
	<species id="M_rib_D_c" name="M_D_Ribose_C5H10O5" compartment="Cytosol" charge="0" boundaryCondition="false"/>
	<species id="M_rib_D_e" name="M_D_Ribose_C5H10O5" compartment="Extra_organism" charge="0" boundaryCondition="false"/>
	<species id="M_ribflv_c" name="M_Riboflavin_C17H20N4O6" compartment="Cytosol" charge="0" boundaryCondition="false"/>
	<species id="M_ribflv_e" name="M_Riboflavin_C17H20N4O6" compartment="Extra_organism" charge="0" boundaryCondition="false"/>
	<species id="M_ribflv_m" name="M_Riboflavin_C17H20N4O6" compartment="Mitochondria" charge="0" boundaryCondition="false"/>
	<species id="M_rnam_c" name="M_N_Ribosylnicotinamide_C11H15N2O5" compartment="Cytosol" charge="1" boundaryCondition="false"/>
	<species id="M_ru5p_D_c" name="M_D_Ribulose_5_phosphate_C5H9O8P" compartment="Cytosol" charge="-2" boundaryCondition="false"/>
	<species id="M_s17bp_c" name="M_Sedoheptulose_1_7_bisphosphate_C7H12O13P2" compartment="Cytosol" charge="-4" boundaryCondition="false"/>
	<species id="M_s7p_c" name="M_Sedoheptulose_7_phosphate_C7H13O10P" compartment="Cytosol" charge="-2" boundaryCondition="false"/>
	<species id="M_s_c" name="M_Sulfur_S" compartment="Cytosol" charge="0" boundaryCondition="false"/>
	<species id="M_saccrp_L_c" name="M_L_Saccharopine_C11H19N2O6" compartment="Cytosol" charge="-1" boundaryCondition="false"/>
	<species id="M_sbt_D_c" name="M_D_Sorbitol_C6H14O6" compartment="Cytosol" charge="0" boundaryCondition="false"/>
	<species id="M_sbt_D_e" name="M_D_Sorbitol_C6H14O6" compartment="Extra_organism" charge="0" boundaryCondition="false"/>
	<species id="M_sbt_L_c" name="M_L_Sorbitol_C6H14O6" compartment="Cytosol" charge="0" boundaryCondition="false"/>
	<species id="M_sbt_L_e" name="M_L_Sorbitol_C6H14O6" compartment="Extra_organism" charge="0" boundaryCondition="false"/>
	<species id="M_scl_c" name="M_sirohydrochlorin_C42H39N4O16" compartment="Cytosol" charge="-7" boundaryCondition="false"/>
	<species id="M_sdhlam_m" name="M_S_Succinyldihydrolipoamide_C12H20NO4S2" compartment="Mitochondria" charge="-1" boundaryCondition="false"/>
	<species id="M_ser_L_c" name="M_L_Serine_C3H7NO3" compartment="Cytosol" charge="0" boundaryCondition="false"/>
	<species id="M_ser_L_e" name="M_L_Serine_C3H7NO3" compartment="Extra_organism" charge="0" boundaryCondition="false"/>
	<species id="M_ser_L_m" name="M_L_Serine_C3H7NO3" compartment="Mitochondria" charge="0" boundaryCondition="false"/>
	<species id="M_sertrna_c" name="M_L_Seryl_tRNA_Ser__C3H6NO2R" compartment="Cytosol" charge="1" boundaryCondition="false"/>
	<species id="M_sheme_c" name="M_Siroheme_C42H36FeN4O16" compartment="Cytosol" charge="-8" boundaryCondition="false"/>
	<species id="M_skm5p_c" name="M_Shikimate_5_phosphate_C7H8O8P" compartment="Cytosol" charge="-3" boundaryCondition="false"/>
	<species id="M_skm_c" name="M_Shikimate_C7H9O5" compartment="Cytosol" charge="-1" boundaryCondition="false"/>
	<species id="M_so3_c" name="M_Sulfite_O3S" compartment="Cytosol" charge="-2" boundaryCondition="false"/>
	<species id="M_so3_e" name="M_Sulfite_O3S" compartment="Extra_organism" charge="-2" boundaryCondition="false"/>
	<species id="M_so4_c" name="M_Sulfate_O4S" compartment="Cytosol" charge="-2" boundaryCondition="false"/>
	<species id="M_so4_e" name="M_Sulfate_O4S" compartment="Extra_organism" charge="-2" boundaryCondition="false"/>
	<species id="M_sph1p_c" name="M_Sphinganine_1_phosphate_C18H39NO5P" compartment="Cytosol" charge="-1" boundaryCondition="false"/>
	<species id="M_sph1p_r" name="M_Sphinganine_1_phosphate_C18H39NO5P" compartment="Endoplasmic_Reticulum" charge="-1" boundaryCondition="false"/>
	<species id="M_sphgn_c" name="M_Sphinganine_C18H40NO2" compartment="Cytosol" charge="1" boundaryCondition="false"/>
	<species id="M_sphgn_r" name="M_Sphinganine_C18H40NO2" compartment="Endoplasmic_Reticulum" charge="1" boundaryCondition="false"/>
	<species id="M_spmd_c" name="M_Spermidine_C7H22N3" compartment="Cytosol" charge="3" boundaryCondition="false"/>
	<species id="M_spmd_e" name="M_Spermidine_C7H22N3" compartment="Extra_organism" charge="3" boundaryCondition="false"/>
	<species id="M_sprm_c" name="M_Spermine_C10H30N4" compartment="Cytosol" charge="4" boundaryCondition="false"/>
	<species id="M_sprm_e" name="M_Spermine_C10H30N4" compartment="Extra_organism" charge="4" boundaryCondition="false"/>
	<species id="M_sql_c" name="M_Squalene_C30H50" compartment="Cytosol" charge="0" boundaryCondition="false"/>
	<species id="M_sql_r" name="M_Squalene_C30H50" compartment="Endoplasmic_Reticulum" charge="0" boundaryCondition="false"/>
	<species id="M_srb_L_c" name="M_L_Sorbose_C6H12O6" compartment="Cytosol" charge="0" boundaryCondition="false"/>
	<species id="M_srb_L_e" name="M_L_Sorbose_C6H12O6" compartment="Extra_organism" charge="0" boundaryCondition="false"/>
	<species id="M_stcoa_c" name="M_Stearoyl_CoA__n_C180CoA__C39H66N7O17P3S" compartment="Cytosol" charge="-4" boundaryCondition="false"/>
	<species id="M_stcoa_x" name="M_Stearoyl_CoA__n_C180CoA__C39H66N7O17P3S" compartment="Peroxisome" charge="-4" boundaryCondition="false"/>
	<species id="M_sterol_c" name="M_Sterol_hypothetical_compound" compartment="Cytosol" charge="0" boundaryCondition="false"/>
	<species id="M_succ_c" name="M_Succinate_C4H4O4" compartment="Cytosol" charge="-2" boundaryCondition="false"/>
	<species id="M_succ_e" name="M_Succinate_C4H4O4" compartment="Extra_organism" charge="-2" boundaryCondition="false"/>
	<species id="M_succ_m" name="M_Succinate_C4H4O4" compartment="Mitochondria" charge="-2" boundaryCondition="false"/>
	<species id="M_succoa_m" name="M_Succinyl_CoA_C25H35N7O19P3S" compartment="Mitochondria" charge="-5" boundaryCondition="false"/>
	<species id="M_suchms_c" name="M_O_Succinyl_L_homoserine_C8H12NO6" compartment="Cytosol" charge="-1" boundaryCondition="false"/>
	<species id="M_sucr_c" name="M_Sucrose_C12H22O11" compartment="Cytosol" charge="0" boundaryCondition="false"/>
	<species id="M_sucr_e" name="M_Sucrose_C12H22O11" compartment="Extra_organism" charge="0" boundaryCondition="false"/>
	<species id="M_sucsal_c" name="M_Succinic_semialdehyde_C4H5O3" compartment="Cytosol" charge="-1" boundaryCondition="false"/>
	<species id="M_tag6p_D_c" name="M_D_Tagatose_6_phosphate_C6H11O9P" compartment="Cytosol" charge="-2" boundaryCondition="false"/>
	<species id="M_tagdp_D_c" name="M_D_Tagatose_1_6_biphosphate_C6H10O12P2" compartment="Cytosol" charge="-4" boundaryCondition="false"/>
	<species id="M_taur_c" name="M_Taurine_C2H7NO3S" compartment="Cytosol" charge="0" boundaryCondition="false"/>
	<species id="M_taur_e" name="M_Taurine_C2H7NO3S" compartment="Extra_organism" charge="0" boundaryCondition="false"/>
	<species id="M_tchola_c" name="M_taurocholic_acid_C26H45NO7S" compartment="Cytosol" charge="0" boundaryCondition="false"/>
	<species id="M_tchola_v" name="M_taurocholic_acid_C26H45NO7S" compartment="Vacuole" charge="0" boundaryCondition="false"/>
	<species id="M_td2coa_x" name="M_trans_Tetradec_2_enoyl_CoA_C35H56N7O17P3S" compartment="Peroxisome" charge="-4" boundaryCondition="false"/>
	<species id="M_tdcoa_c" name="M_Tetradecanoyl_CoA__n_C140CoA__C35H58N7O17P3S" compartment="Cytosol" charge="-4" boundaryCondition="false"/>
	<species id="M_tdcoa_x" name="M_Tetradecanoyl_CoA__n_C140CoA__C35H58N7O17P3S" compartment="Peroxisome" charge="-4" boundaryCondition="false"/>
	<species id="M_tdeACP_c" name="M_cis_tetradec_7_enoyl_acyl_carrier_protein__n_C141__C25H45N2O8PRS" compartment="Cytosol" charge="-1" boundaryCondition="false"/>
	<species id="M_tdeACP_m" name="M_cis_tetradec_7_enoyl_acyl_carrier_protein__n_C141__C25H45N2O8PRS" compartment="Mitochondria" charge="-1" boundaryCondition="false"/>
	<species id="M_tdecoa_c" name="M_Tetradecenoyl_CoA__n_C141CoA__C35H56N7O17P3S" compartment="Cytosol" charge="-4" boundaryCondition="false"/>
	<species id="M_tdecoa_x" name="M_Tetradecenoyl_CoA__n_C141CoA__C35H56N7O17P3S" compartment="Peroxisome" charge="-4" boundaryCondition="false"/>
	<species id="M_tglp_c" name="M_N_Tetradecanoylglycylpeptide_C18H32N2O4R" compartment="Cytosol" charge="0" boundaryCondition="false"/>
	<species id="M_thf_c" name="M_5_6_7_8_Tetrahydrofolate_C19H21N7O6" compartment="Cytosol" charge="-2" boundaryCondition="false"/>
	<species id="M_thf_m" name="M_5_6_7_8_Tetrahydrofolate_C19H21N7O6" compartment="Mitochondria" charge="-2" boundaryCondition="false"/>
	<species id="M_thfglu_c" name="M_Tetrahydrofolyl_Glu_2__C24H27N8O9" compartment="Cytosol" charge="-3" boundaryCondition="false"/>
	<species id="M_thm_c" name="M_Thiamin_C12H17N4OS" compartment="Cytosol" charge="1" boundaryCondition="false"/>
	<species id="M_thm_e" name="M_Thiamin_C12H17N4OS" compartment="Extra_organism" charge="1" boundaryCondition="false"/>
	<species id="M_thmmp_c" name="M_Thiamin_monophosphate_C12H16N4O4PS" compartment="Cytosol" charge="-1" boundaryCondition="false"/>
	<species id="M_thmmp_e" name="M_Thiamin_monophosphate_C12H16N4O4PS" compartment="Extra_organism" charge="-1" boundaryCondition="false"/>
	<species id="M_thmpp_c" name="M_Thiamine_diphosphate_C12H16N4O7P2S" compartment="Cytosol" charge="-2" boundaryCondition="false"/>
	<species id="M_thmpp_e" name="M_Thiamine_diphosphate_C12H16N4O7P2S" compartment="Extra_organism" charge="-2" boundaryCondition="false"/>
	<species id="M_thmpp_m" name="M_Thiamine_diphosphate_C12H16N4O7P2S" compartment="Mitochondria" charge="-2" boundaryCondition="false"/>
	<species id="M_thmtp_c" name="M_Thiamin_triphosphate_C12H16N4O10P3S" compartment="Cytosol" charge="-3" boundaryCondition="false"/>
	<species id="M_thr_L_c" name="M_L_Threonine_C4H9NO3" compartment="Cytosol" charge="0" boundaryCondition="false"/>
	<species id="M_thr_L_e" name="M_L_Threonine_C4H9NO3" compartment="Extra_organism" charge="0" boundaryCondition="false"/>
	<species id="M_thr_L_m" name="M_L_Threonine_C4H9NO3" compartment="Mitochondria" charge="0" boundaryCondition="false"/>
	<species id="M_thrtrna_c" name="M_L_Threonyl_tRNA_Thr__C4H8NO2R" compartment="Cytosol" charge="1" boundaryCondition="false"/>
	<species id="M_thrtrna_m" name="M_L_Threonyl_tRNA_Thr__C4H8NO2R" compartment="Mitochondria" charge="1" boundaryCondition="false"/>
	<species id="M_thym_c" name="M_Thymine_C5H6N2O2" compartment="Cytosol" charge="0" boundaryCondition="false"/>
	<species id="M_thym_e" name="M_Thymine_C5H6N2O2" compartment="Extra_organism" charge="0" boundaryCondition="false"/>
	<species id="M_thymd_c" name="M_Thymidine_C10H14N2O5" compartment="Cytosol" charge="0" boundaryCondition="false"/>
	<species id="M_thymd_e" name="M_Thymidine_C10H14N2O5" compartment="Extra_organism" charge="0" boundaryCondition="false"/>
	<species id="M_trdox_c" name="M_Oxidized_thioredoxin_X" compartment="Cytosol" charge="0" boundaryCondition="false"/>
	<species id="M_trdox_m" name="M_Oxidized_thioredoxin_X" compartment="Mitochondria" charge="0" boundaryCondition="false"/>
	<species id="M_trdox_n" name="M_Oxidized_thioredoxin_X" compartment="Nucleus" charge="0" boundaryCondition="false"/>
	<species id="M_trdox_x" name="M_Oxidized_thioredoxin_X" compartment="Peroxisome" charge="0" boundaryCondition="false"/>
	<species id="M_trdrd_c" name="M_Reduced_thioredoxin_XH2" compartment="Cytosol" charge="0" boundaryCondition="false"/>
	<species id="M_trdrd_m" name="M_Reduced_thioredoxin_XH2" compartment="Mitochondria" charge="0" boundaryCondition="false"/>
	<species id="M_trdrd_n" name="M_Reduced_thioredoxin_XH2" compartment="Nucleus" charge="0" boundaryCondition="false"/>
	<species id="M_trdrd_x" name="M_Reduced_thioredoxin_XH2" compartment="Peroxisome" charge="0" boundaryCondition="false"/>
	<species id="M_tre6p_c" name="M_alpha_alpha__Trehalose_6_phosphate_C12H21O14P" compartment="Cytosol" charge="-2" boundaryCondition="false"/>
	<species id="M_tre_c" name="M_Trehalose_C12H22O11" compartment="Cytosol" charge="0" boundaryCondition="false"/>
	<species id="M_tre_e" name="M_Trehalose_C12H22O11" compartment="Extra_organism" charge="0" boundaryCondition="false"/>
	<species id="M_tre_v" name="M_Trehalose_C12H22O11" compartment="Vacuole" charge="0" boundaryCondition="false"/>
	<species id="M_triglyc_SC_c" name="M_triglyceride__yeast_specific_C5160H9566O600" compartment="Cytosol" charge="0" boundaryCondition="false"/>
	<species id="M_trnaala_c" name="M_tRNA_Ala__R" compartment="Cytosol" charge="0" boundaryCondition="false"/>
	<species id="M_trnaarg_c" name="M_tRNA_Arg__R" compartment="Cytosol" charge="0" boundaryCondition="false"/>
	<species id="M_trnaarg_m" name="M_tRNA_Arg__R" compartment="Mitochondria" charge="0" boundaryCondition="false"/>
	<species id="M_trnaasn_c" name="M_tRNA_Asn__C10H17O10PR2" compartment="Cytosol" charge="0" boundaryCondition="false"/>
	<species id="M_trnaasn_m" name="M_tRNA_Asn__C10H17O10PR2" compartment="Mitochondria" charge="0" boundaryCondition="false"/>
	<species id="M_trnaasp_c" name="M_tRNA_Asp__R" compartment="Cytosol" charge="0" boundaryCondition="false"/>
	<species id="M_trnaasp_m" name="M_tRNA_Asp__R" compartment="Mitochondria" charge="0" boundaryCondition="false"/>
	<species id="M_trnacys_c" name="M_tRNA_Cys__R" compartment="Cytosol" charge="0" boundaryCondition="false"/>
	<species id="M_trnagln_c" name="M_tRNA_Gln__R" compartment="Cytosol" charge="0" boundaryCondition="false"/>
	<species id="M_trnaglu_c" name="M_tRNA__Glu__R" compartment="Cytosol" charge="0" boundaryCondition="false"/>
	<species id="M_trnaglu_m" name="M_tRNA__Glu__R" compartment="Mitochondria" charge="0" boundaryCondition="false"/>
	<species id="M_trnagly_c" name="M_tRNA_Gly__R" compartment="Cytosol" charge="0" boundaryCondition="false"/>
	<species id="M_trnahis_c" name="M_tRNA_His__R" compartment="Cytosol" charge="0" boundaryCondition="false"/>
	<species id="M_trnahis_m" name="M_tRNA_His__R" compartment="Mitochondria" charge="0" boundaryCondition="false"/>
	<species id="M_trnaile_c" name="M_tRNA_Ile__R" compartment="Cytosol" charge="0" boundaryCondition="false"/>
	<species id="M_trnaile_m" name="M_tRNA_Ile__R" compartment="Mitochondria" charge="0" boundaryCondition="false"/>
	<species id="M_trnaleu_c" name="M_tRNA_Leu__R" compartment="Cytosol" charge="0" boundaryCondition="false"/>
	<species id="M_trnaleu_m" name="M_tRNA_Leu__R" compartment="Mitochondria" charge="0" boundaryCondition="false"/>
	<species id="M_trnalys_c" name="M_tRNA_Lys__R" compartment="Cytosol" charge="0" boundaryCondition="false"/>
	<species id="M_trnalys_m" name="M_tRNA_Lys__R" compartment="Mitochondria" charge="0" boundaryCondition="false"/>
	<species id="M_trnamet_c" name="M_tRNA_Met__R" compartment="Cytosol" charge="0" boundaryCondition="false"/>
	<species id="M_trnamet_m" name="M_tRNA_Met__R" compartment="Mitochondria" charge="0" boundaryCondition="false"/>
	<species id="M_trnaphe_c" name="M_tRNA_Phe__R" compartment="Cytosol" charge="0" boundaryCondition="false"/>
	<species id="M_trnaphe_m" name="M_tRNA_Phe__R" compartment="Mitochondria" charge="0" boundaryCondition="false"/>
	<species id="M_trnapro_c" name="M_tRNA_Pro__R" compartment="Cytosol" charge="0" boundaryCondition="false"/>
	<species id="M_trnaser_c" name="M_tRNA_Ser__R" compartment="Cytosol" charge="0" boundaryCondition="false"/>
	<species id="M_trnathr_c" name="M_tRNA_Thr__R" compartment="Cytosol" charge="0" boundaryCondition="false"/>
	<species id="M_trnathr_m" name="M_tRNA_Thr__R" compartment="Mitochondria" charge="0" boundaryCondition="false"/>
	<species id="M_trnatrp_c" name="M_tRNA_Trp__R" compartment="Cytosol" charge="0" boundaryCondition="false"/>
	<species id="M_trnatrp_m" name="M_tRNA_Trp__R" compartment="Mitochondria" charge="0" boundaryCondition="false"/>
	<species id="M_trnatyr_c" name="M_tRNA_Tyr__R" compartment="Cytosol" charge="0" boundaryCondition="false"/>
	<species id="M_trnatyr_m" name="M_tRNA_Tyr__R" compartment="Mitochondria" charge="0" boundaryCondition="false"/>
	<species id="M_trnaval_c" name="M_tRNA_Val__R" compartment="Cytosol" charge="0" boundaryCondition="false"/>
	<species id="M_trnaval_m" name="M_tRNA_Val__R" compartment="Mitochondria" charge="0" boundaryCondition="false"/>
	<species id="M_trp_L_c" name="M_L_Tryptophan_C11H12N2O2" compartment="Cytosol" charge="0" boundaryCondition="false"/>
	<species id="M_trp_L_e" name="M_L_Tryptophan_C11H12N2O2" compartment="Extra_organism" charge="0" boundaryCondition="false"/>
	<species id="M_trp_L_m" name="M_L_Tryptophan_C11H12N2O2" compartment="Mitochondria" charge="0" boundaryCondition="false"/>
	<species id="M_trptrna_c" name="M_L_Tryptophanyl_tRNA_Trp__C11H11N2OR" compartment="Cytosol" charge="1" boundaryCondition="false"/>
	<species id="M_trptrna_m" name="M_L_Tryptophanyl_tRNA_Trp__C11H11N2OR" compartment="Mitochondria" charge="1" boundaryCondition="false"/>
	<species id="M_ttc_c" name="M_tetracosanoate__n_C240__C24H47O2" compartment="Cytosol" charge="-1" boundaryCondition="false"/>
	<species id="M_ttc_x" name="M_tetracosanoate__n_C240__C24H47O2" compartment="Peroxisome" charge="-1" boundaryCondition="false"/>
	<species id="M_ttccoa_c" name="M_tetracosanoyl_CoA___n_C240CoA__C45H78N7O17P3S" compartment="Cytosol" charge="-4" boundaryCondition="false"/>
	<species id="M_ttccoa_r" name="M_tetracosanoyl_CoA___n_C240CoA__C45H78N7O17P3S" compartment="Endoplasmic_Reticulum" charge="-4" boundaryCondition="false"/>
	<species id="M_ttccoa_x" name="M_tetracosanoyl_CoA___n_C240CoA__C45H78N7O17P3S" compartment="Peroxisome" charge="-4" boundaryCondition="false"/>
	<species id="M_ttdca_c" name="M_tetradecanoate__n_C140__C14H27O2" compartment="Cytosol" charge="-1" boundaryCondition="false"/>
	<species id="M_ttdca_e" name="M_tetradecanoate__n_C140__C14H27O2" compartment="Extra_organism" charge="-1" boundaryCondition="false"/>
	<species id="M_ttdca_x" name="M_tetradecanoate__n_C140__C14H27O2" compartment="Peroxisome" charge="-1" boundaryCondition="false"/>
	<species id="M_ttdcea_c" name="M_tetradecenoate__n_C141__C14H25O2" compartment="Cytosol" charge="-1" boundaryCondition="false"/>
	<species id="M_ttdcea_x" name="M_tetradecenoate__n_C141__C14H25O2" compartment="Peroxisome" charge="-1" boundaryCondition="false"/>
	<species id="M_tyr_L_c" name="M_L_Tyrosine_C9H11NO3" compartment="Cytosol" charge="0" boundaryCondition="false"/>
	<species id="M_tyr_L_e" name="M_L_Tyrosine_C9H11NO3" compartment="Extra_organism" charge="0" boundaryCondition="false"/>
	<species id="M_tyr_L_m" name="M_L_Tyrosine_C9H11NO3" compartment="Mitochondria" charge="0" boundaryCondition="false"/>
	<species id="M_tyr_L_v" name="M_L_Tyrosine_C9H11NO3" compartment="Vacuole" charge="0" boundaryCondition="false"/>
	<species id="M_tyr_L_x" name="M_L_Tyrosine_C9H11NO3" compartment="Peroxisome" charge="0" boundaryCondition="false"/>
	<species id="M_tyrtrna_c" name="M_L_Tyrosyl_tRNA_Tyr__C9H10NO2R" compartment="Cytosol" charge="1" boundaryCondition="false"/>
	<species id="M_tyrtrna_m" name="M_L_Tyrosyl_tRNA_Tyr__C9H10NO2R" compartment="Mitochondria" charge="1" boundaryCondition="false"/>
	<species id="M_udp_c" name="M_UDP_C9H11N2O12P2" compartment="Cytosol" charge="-3" boundaryCondition="false"/>
	<species id="M_udp_n" name="M_UDP_C9H11N2O12P2" compartment="Nucleus" charge="-3" boundaryCondition="false"/>
	<species id="M_udpacgal_c" name="M_UDP_N_acetyl_D_galactosamine_C17H25N3O17P2" compartment="Cytosol" charge="-2" boundaryCondition="false"/>
	<species id="M_udpg_c" name="M_UDPglucose_C15H22N2O17P2" compartment="Cytosol" charge="-2" boundaryCondition="false"/>
	<species id="M_udpgal_c" name="M_UDPgalactose_C15H22N2O17P2" compartment="Cytosol" charge="-2" boundaryCondition="false"/>
	<species id="M_udpgal_g" name="M_UDPgalactose_C15H22N2O17P2" compartment="Golgi_Apparatus" charge="-2" boundaryCondition="false"/>
	<species id="M_ump_c" name="M_UMP_C9H11N2O9P" compartment="Cytosol" charge="-2" boundaryCondition="false"/>
	<species id="M_ump_m" name="M_UMP_C9H11N2O9P" compartment="Mitochondria" charge="-2" boundaryCondition="false"/>
	<species id="M_ump_n" name="M_UMP_C9H11N2O9P" compartment="Nucleus" charge="-2" boundaryCondition="false"/>
	<species id="M_uppg3_c" name="M_Uroporphyrinogen_III_C40H36N4O16" compartment="Cytosol" charge="-8" boundaryCondition="false"/>
	<species id="M_ura_c" name="M_Uracil_C4H4N2O2" compartment="Cytosol" charge="0" boundaryCondition="false"/>
	<species id="M_ura_e" name="M_Uracil_C4H4N2O2" compartment="Extra_organism" charge="0" boundaryCondition="false"/>
	<species id="M_urdglyc_c" name="M_____Ureidoglycolate_C3H5N2O4" compartment="Cytosol" charge="-1" boundaryCondition="false"/>
	<species id="M_urea_c" name="M_Urea_CH4N2O" compartment="Cytosol" charge="0" boundaryCondition="false"/>
	<species id="M_urea_e" name="M_Urea_CH4N2O" compartment="Extra_organism" charge="0" boundaryCondition="false"/>
	<species id="M_uri_c" name="M_Uridine_C9H12N2O6" compartment="Cytosol" charge="0" boundaryCondition="false"/>
	<species id="M_uri_e" name="M_Uridine_C9H12N2O6" compartment="Extra_organism" charge="0" boundaryCondition="false"/>
	<species id="M_utp_c" name="M_UTP_C9H11N2O15P3" compartment="Cytosol" charge="-4" boundaryCondition="false"/>
	<species id="M_utp_m" name="M_UTP_C9H11N2O15P3" compartment="Mitochondria" charge="-4" boundaryCondition="false"/>
	<species id="M_val_L_c" name="M_L_Valine_C5H11NO2" compartment="Cytosol" charge="0" boundaryCondition="false"/>
	<species id="M_val_L_e" name="M_L_Valine_C5H11NO2" compartment="Extra_organism" charge="0" boundaryCondition="false"/>
	<species id="M_val_L_m" name="M_L_Valine_C5H11NO2" compartment="Mitochondria" charge="0" boundaryCondition="false"/>
	<species id="M_valtrna_c" name="M_L_Valyl_tRNA_Val__C5H10NOR" compartment="Cytosol" charge="1" boundaryCondition="false"/>
	<species id="M_valtrna_m" name="M_L_Valyl_tRNA_Val__C5H10NOR" compartment="Mitochondria" charge="1" boundaryCondition="false"/>
	<species id="M_xan_c" name="M_Xanthine_C5H4N4O2" compartment="Cytosol" charge="0" boundaryCondition="false"/>
	<species id="M_xan_e" name="M_Xanthine_C5H4N4O2" compartment="Extra_organism" charge="0" boundaryCondition="false"/>
	<species id="M_xmp_c" name="M_Xanthosine_5__phosphate_C10H11N4O9P" compartment="Cytosol" charge="-2" boundaryCondition="false"/>
	<species id="M_xtsn_c" name="M_Xanthosine_C10H12N4O6" compartment="Cytosol" charge="0" boundaryCondition="false"/>
	<species id="M_xtsn_e" name="M_Xanthosine_C10H12N4O6" compartment="Extra_organism" charge="0" boundaryCondition="false"/>
	<species id="M_xu5p_D_c" name="M_D_Xylulose_5_phosphate_C5H9O8P" compartment="Cytosol" charge="-2" boundaryCondition="false"/>
	<species id="M_xyl_D_c" name="M_D_Xylose_C5H10O5" compartment="Cytosol" charge="0" boundaryCondition="false"/>
	<species id="M_xyl_D_e" name="M_D_Xylose_C5H10O5" compartment="Extra_organism" charge="0" boundaryCondition="false"/>
	<species id="M_xylt_c" name="M_Xylitol_C5H12O5" compartment="Cytosol" charge="0" boundaryCondition="false"/>
	<species id="M_xylt_e" name="M_Xylitol_C5H12O5" compartment="Extra_organism" charge="0" boundaryCondition="false"/>
	<species id="M_xylu_D_c" name="M_D_Xylulose_C5H10O5" compartment="Cytosol" charge="0" boundaryCondition="false"/>
	<species id="M_zym_int1_c" name="M_zymosterol_intermediate_1_C28H44O3" compartment="Cytosol" charge="0" boundaryCondition="false"/>
	<species id="M_zym_int2_c" name="M_zymosterol_intermediate_2_C27H42O" compartment="Cytosol" charge="0" boundaryCondition="false"/>
	<species id="M_zymst_c" name="M_zymosterol_C27H44O" compartment="Cytosol" charge="0" boundaryCondition="false"/>
	<species id="M_zymst_e" name="M_zymosterol_C27H44O" compartment="Extra_organism" charge="0" boundaryCondition="false"/>
	<species id="M_zymstest_SC_c" name="M_zymosterol_ester__yeast_specific_C1694H2993O101" compartment="Cytosol" charge="0" boundaryCondition="false"/>
	<species id="M_zymstest_SC_e" name="M_zymosterol_ester__yeast_specific_C1694H2993O101" compartment="Extra_organism" charge="0" boundaryCondition="false"/>
	<species id="M_13BDglcn_b" name="M_1_3_beta_D_Glucan_C6H10O5" compartment="Extra_organism" charge="0" boundaryCondition="true"/>
	<species id="M_2hb_b" name="M_2_Hydroxybutyrate_C4H7O3" compartment="Extra_organism" charge="-1" boundaryCondition="true"/>
	<species id="M_2mbac_b" name="M_2_methylbutyl_acetate_C7H14O2" compartment="Extra_organism" charge="0" boundaryCondition="true"/>
	<species id="M_2mbald_b" name="M_2_methylbutyraldehyde_C5H10O" compartment="Extra_organism" charge="0" boundaryCondition="true"/>
	<species id="M_2mbtoh_b" name="M_2_methyl_1_butanol_C5H12O" compartment="Extra_organism" charge="0" boundaryCondition="true"/>
	<species id="M_2mppal_b" name="M_2_methylpropanal_C4H8O" compartment="Extra_organism" charge="0" boundaryCondition="true"/>
	<species id="M_2phetoh_b" name="M_2_phenylethanol_C8H10O" compartment="Extra_organism" charge="0" boundaryCondition="true"/>
	<species id="M_3c3hmp_b" name="M_3_Carboxy_3_hydroxy_4_methylpentanoate_C7H10O5" compartment="Extra_organism" charge="-2" boundaryCondition="true"/>
	<species id="M_3mbald_b" name="M_3_Methylbutanal_C5H10O" compartment="Extra_organism" charge="0" boundaryCondition="true"/>
	<species id="M_3mop_b" name="M__S__3_Methyl_2_oxopentanoate_C6H9O3" compartment="Extra_organism" charge="-1" boundaryCondition="true"/>
	<species id="M_4abut_b" name="M_4_Aminobutanoate_C4H9NO2" compartment="Extra_organism" charge="0" boundaryCondition="true"/>
	<species id="M_4abz_b" name="M_4_Aminobenzoate_C7H6NO2" compartment="Extra_organism" charge="-1" boundaryCondition="true"/>
	<species id="M_5aop_b" name="M_5_Amino_4_oxopentanoate_C5H9NO3" compartment="Extra_organism" charge="0" boundaryCondition="true"/>
	<species id="M_8aonn_b" name="M_8_Amino_7_oxononanoate_C9H17NO3" compartment="Extra_organism" charge="0" boundaryCondition="true"/>
	<species id="M_Nbfortyr_b" name="M_N_N_bisformyl_dityrosine_C20H22N2O8" compartment="Extra_organism" charge="-2" boundaryCondition="true"/>
	<species id="M_abt_b" name="M_L_Arabinitol_C5H12O5" compartment="Extra_organism" charge="0" boundaryCondition="true"/>
	<species id="M_ac_b" name="M_Acetate_C2H3O2" compartment="Extra_organism" charge="-1" boundaryCondition="true"/>
	<species id="M_acald_b" name="M_Acetaldehyde_C2H4O" compartment="Extra_organism" charge="0" boundaryCondition="true"/>
	<species id="M_aces_b" name="M_Acetic_ester_C4H8O2" compartment="Extra_organism" charge="0" boundaryCondition="true"/>
	<species id="M_ade_b" name="M_Adenine_C5H5N5" compartment="Extra_organism" charge="0" boundaryCondition="true"/>
	<species id="M_adn_b" name="M_Adenosine_C10H13N5O4" compartment="Extra_organism" charge="0" boundaryCondition="true"/>
	<species id="M_akg_b" name="M_2_Oxoglutarate_C5H4O5" compartment="Extra_organism" charge="-2" boundaryCondition="true"/>
	<species id="M_ala_L_b" name="M_L_Alanine_C3H7NO2" compartment="Extra_organism" charge="0" boundaryCondition="true"/>
	<species id="M_alltn_b" name="M_Allantoin_C4H6N4O3" compartment="Extra_organism" charge="0" boundaryCondition="true"/>
	<species id="M_alltt_b" name="M_Allantoate_C4H7N4O4" compartment="Extra_organism" charge="-1" boundaryCondition="true"/>
	<species id="M_amet_b" name="M_S_Adenosyl_L_methionine_C15H23N6O5S" compartment="Extra_organism" charge="1" boundaryCondition="true"/>
	<species id="M_arab_D_b" name="M_D_Arabinose_C5H10O5" compartment="Extra_organism" charge="0" boundaryCondition="true"/>
	<species id="M_arab_L_b" name="M_L_Arabinose_C5H10O5" compartment="Extra_organism" charge="0" boundaryCondition="true"/>
	<species id="M_arg_L_b" name="M_L_Arginine_C6H15N4O2" compartment="Extra_organism" charge="1" boundaryCondition="true"/>
	<species id="M_asn_L_b" name="M_L_Asparagine_C4H8N2O3" compartment="Extra_organism" charge="0" boundaryCondition="true"/>
	<species id="M_asp_L_b" name="M_L_Aspartate_C4H6NO4" compartment="Extra_organism" charge="-1" boundaryCondition="true"/>
	<species id="M_btd_RR_b" name="M__R_R__2_3_Butanediol_C4H10O2" compartment="Extra_organism" charge="0" boundaryCondition="true"/>
	<species id="M_btn_b" name="M_Biotin_C10H15N2O3S" compartment="Extra_organism" charge="-1" boundaryCondition="true"/>
	<species id="M_chol_b" name="M_Choline_C5H14NO" compartment="Extra_organism" charge="1" boundaryCondition="true"/>
	<species id="M_cit_b" name="M_Citrate_C6H5O7" compartment="Extra_organism" charge="-3" boundaryCondition="true"/>
	<species id="M_co2_b" name="M_CO2_CO2" compartment="Extra_organism" charge="0" boundaryCondition="true"/>
	<species id="M_crn_b" name="M_L_Carnitine_C7H15NO3" compartment="Extra_organism" charge="0" boundaryCondition="true"/>
	<species id="M_csn_b" name="M_Cytosine_C4H5N3O" compartment="Extra_organism" charge="0" boundaryCondition="true"/>
	<species id="M_cys_L_b" name="M_L_Cysteine_C3H7NO2S" compartment="Extra_organism" charge="0" boundaryCondition="true"/>
	<species id="M_cytd_b" name="M_Cytidine_C9H13N3O5" compartment="Extra_organism" charge="0" boundaryCondition="true"/>
	<species id="M_dad_2_b" name="M_Deoxyadenosine_C10H13N5O3" compartment="Extra_organism" charge="0" boundaryCondition="true"/>
	<species id="M_dann_b" name="M_7_8_Diaminononanoate_C9H21N2O2" compartment="Extra_organism" charge="1" boundaryCondition="true"/>
	<species id="M_dca_b" name="M_Decanoate__n_C100__C10H19O2" compartment="Extra_organism" charge="-1" boundaryCondition="true"/>
	<species id="M_dcyt_b" name="M_Deoxycytidine_C9H13N3O4" compartment="Extra_organism" charge="0" boundaryCondition="true"/>
	<species id="M_ddca_b" name="M_Dodecanoate__n_C120__C12H23O2" compartment="Extra_organism" charge="-1" boundaryCondition="true"/>
	<species id="M_dgsn_b" name="M_Deoxyguanosine_C10H13N5O4" compartment="Extra_organism" charge="0" boundaryCondition="true"/>
	<species id="M_din_b" name="M_Deoxyinosine_C10H12N4O4" compartment="Extra_organism" charge="0" boundaryCondition="true"/>
	<species id="M_dttp_b" name="M_dTTP_C10H13N2O14P3" compartment="Extra_organism" charge="-4" boundaryCondition="true"/>
	<species id="M_duri_b" name="M_Deoxyuridine_C9H12N2O5" compartment="Extra_organism" charge="0" boundaryCondition="true"/>
	<species id="M_epist_b" name="M_episterol_C28H46O" compartment="Extra_organism" charge="0" boundaryCondition="true"/>
	<species id="M_epistest_SC_b" name="M_episterol_ester__yeast_specific_C1695H2995O101" compartment="Extra_organism" charge="0" boundaryCondition="true"/>
	<species id="M_ergst_b" name="M_Ergosterol_C28H44O" compartment="Extra_organism" charge="0" boundaryCondition="true"/>
	<species id="M_ergstest_SC_b" name="M_ergosterol_ester__yeast_specific_C1695H2993O101" compartment="Extra_organism" charge="0" boundaryCondition="true"/>
	<species id="M_etha_b" name="M_Ethanolamine_C2H8NO" compartment="Extra_organism" charge="1" boundaryCondition="true"/>
	<species id="M_etoh_b" name="M_Ethanol_C2H6O" compartment="Extra_organism" charge="0" boundaryCondition="true"/>
	<species id="M_fe2_b" name="M_Fe2_Fe" compartment="Extra_organism" charge="2" boundaryCondition="true"/>
	<species id="M_fecost_b" name="M_fecosterol_C28H46O" compartment="Extra_organism" charge="0" boundaryCondition="true"/>
	<species id="M_fecostest_SC_b" name="M_fecosterol_ester__yeast_specific_C1695H2995O101" compartment="Extra_organism" charge="0" boundaryCondition="true"/>
	<species id="M_fmn_b" name="M_FMN_C17H19N4O9P" compartment="Extra_organism" charge="-2" boundaryCondition="true"/>
	<species id="M_for_b" name="M_Formate_CH1O2" compartment="Extra_organism" charge="-1" boundaryCondition="true"/>
	<species id="M_fru_b" name="M_D_Fructose_C6H12O6" compartment="Extra_organism" charge="0" boundaryCondition="true"/>
	<species id="M_fum_b" name="M_Fumarate_C4H2O4" compartment="Extra_organism" charge="-2" boundaryCondition="true"/>
	<species id="M_g3pc_b" name="M_sn_Glycero_3_phosphocholine_C8H20NO6P" compartment="Extra_organism" charge="0" boundaryCondition="true"/>
	<species id="M_g3pi_b" name="M_sn_Glycero_3_phospho_1_inositol_C9H18O11P" compartment="Extra_organism" charge="-1" boundaryCondition="true"/>
	<species id="M_gal_b" name="M_D_Galactose_C6H12O6" compartment="Extra_organism" charge="0" boundaryCondition="true"/>
	<species id="M_galur_b" name="M_D_Galacturonate_C6H9O7" compartment="Extra_organism" charge="-1" boundaryCondition="true"/>
	<species id="M_gam6p_b" name="M_D_Glucosamine_6_phosphate_C6H13NO8P" compartment="Extra_organism" charge="-1" boundaryCondition="true"/>
	<species id="M_gcald_b" name="M_Glycolaldehyde_C2H4O2" compartment="Extra_organism" charge="0" boundaryCondition="true"/>
	<species id="M_glc_D_b" name="M_D_Glucose_C6H12O6" compartment="Extra_organism" charge="0" boundaryCondition="true"/>
	<species id="M_gln_L_b" name="M_L_Glutamine_C5H10N2O3" compartment="Extra_organism" charge="0" boundaryCondition="true"/>
	<species id="M_glu_L_b" name="M_L_Glutamate_C5H8NO4" compartment="Extra_organism" charge="-1" boundaryCondition="true"/>
	<species id="M_glx_b" name="M_Glyoxylate_C2H1O3" compartment="Extra_organism" charge="-1" boundaryCondition="true"/>
	<species id="M_gly_b" name="M_Glycine_C2H5NO2" compartment="Extra_organism" charge="0" boundaryCondition="true"/>
	<species id="M_glyc_b" name="M_Glycerol_C3H8O3" compartment="Extra_organism" charge="0" boundaryCondition="true"/>
	<species id="M_gsn_b" name="M_Guanosine_C10H13N5O5" compartment="Extra_organism" charge="0" boundaryCondition="true"/>
	<species id="M_gthox_b" name="M_Oxidized_glutathione_C20H30N6O12S2" compartment="Extra_organism" charge="-2" boundaryCondition="true"/>
	<species id="M_gthrd_b" name="M_Reduced_glutathione_C10H16N3O6S" compartment="Extra_organism" charge="-1" boundaryCondition="true"/>
	<species id="M_gua_b" name="M_Guanine_C5H5N5O" compartment="Extra_organism" charge="0" boundaryCondition="true"/>
	<species id="M_h2o_b" name="M_H2O_H2O" compartment="Extra_organism" charge="0" boundaryCondition="true"/>
	<species id="M_h_b" name="M_H_H" compartment="Extra_organism" charge="1" boundaryCondition="true"/>
	<species id="M_hdca_b" name="M_Hexadecanoate__n_C160__C16H31O2" compartment="Extra_organism" charge="-1" boundaryCondition="true"/>
	<species id="M_hdcea_b" name="M_Hexadecenoate__n_C161__C16H29O2" compartment="Extra_organism" charge="-1" boundaryCondition="true"/>
	<species id="M_hexc_b" name="M_hexacosanoate__n_C260__C26H51O2" compartment="Extra_organism" charge="-1" boundaryCondition="true"/>
	<species id="M_his_L_b" name="M_L_Histidine_C6H9N3O2" compartment="Extra_organism" charge="0" boundaryCondition="true"/>
	<species id="M_hxan_b" name="M_Hypoxanthine_C5H4N4O" compartment="Extra_organism" charge="0" boundaryCondition="true"/>
	<species id="M_iamac_b" name="M_isoamyl_acetate_C7H14O2" compartment="Extra_organism" charge="0" boundaryCondition="true"/>
	<species id="M_iamoh_b" name="M_Isoamyl_alcohol_C5H12O" compartment="Extra_organism" charge="0" boundaryCondition="true"/>
	<species id="M_ibutac_b" name="M_isobutyl_acetate_C6H12O2" compartment="Extra_organism" charge="0" boundaryCondition="true"/>
	<species id="M_ibutoh_b" name="M_isobutyl_alcohol_C4H10O" compartment="Extra_organism" charge="0" boundaryCondition="true"/>
	<species id="M_id3acald_b" name="M_Indole_3_acetaldehyde_C10H9NO" compartment="Extra_organism" charge="0" boundaryCondition="true"/>
	<species id="M_ile_L_b" name="M_L_Isoleucine_C6H13NO2" compartment="Extra_organism" charge="0" boundaryCondition="true"/>
	<species id="M_ind3eth_b" name="M_Indole_3_ethanol_C10H11NO" compartment="Extra_organism" charge="0" boundaryCondition="true"/>
	<species id="M_inost_b" name="M_myo_Inositol_C6H12O6" compartment="Extra_organism" charge="0" boundaryCondition="true"/>
	<species id="M_ins_b" name="M_Inosine_C10H12N4O5" compartment="Extra_organism" charge="0" boundaryCondition="true"/>
	<species id="M_k_b" name="M_potassium_K" compartment="Extra_organism" charge="1" boundaryCondition="true"/>
	<species id="M_lac_D_b" name="M_D_Lactate_C3H5O3" compartment="Extra_organism" charge="-1" boundaryCondition="true"/>
	<species id="M_lac_L_b" name="M_L_Lactate_C3H5O3" compartment="Extra_organism" charge="-1" boundaryCondition="true"/>
	<species id="M_lanost_b" name="M_Lanosterol_C30H50O" compartment="Extra_organism" charge="0" boundaryCondition="true"/>
	<species id="M_lanostest_SC_b" name="M_lanosterol_ester__yeast_specific_C1697H2999O101" compartment="Extra_organism" charge="0" boundaryCondition="true"/>
	<species id="M_leu_L_b" name="M_L_Leucine_C6H13NO2" compartment="Extra_organism" charge="0" boundaryCondition="true"/>
	<species id="M_lys_L_b" name="M_L_Lysine_C6H15N2O2" compartment="Extra_organism" charge="1" boundaryCondition="true"/>
	<species id="M_mal_L_b" name="M_L_Malate_C4H4O5" compartment="Extra_organism" charge="-2" boundaryCondition="true"/>
	<species id="M_malt_b" name="M_Maltose_C12H22O11" compartment="Extra_organism" charge="0" boundaryCondition="true"/>
	<species id="M_man_b" name="M_D_Mannose_C6H12O6" compartment="Extra_organism" charge="0" boundaryCondition="true"/>
	<species id="M_melib_b" name="M_Melibiose_C12H22O11" compartment="Extra_organism" charge="0" boundaryCondition="true"/>
	<species id="M_met_L_b" name="M_L_Methionine_C5H11NO2S" compartment="Extra_organism" charge="0" boundaryCondition="true"/>
	<species id="M_mmet_b" name="M_S_Methyl_L_methionine_C6H14NO2S" compartment="Extra_organism" charge="1" boundaryCondition="true"/>
	<species id="M_na1_b" name="M_Sodium_Na" compartment="Extra_organism" charge="1" boundaryCondition="true"/>
	<species id="M_nac_b" name="M_Nicotinate_C6H4NO2" compartment="Extra_organism" charge="-1" boundaryCondition="true"/>
	<species id="M_nadp_b" name="M_Nicotinamide_adenine_dinucleotide_phosphate_C21H25N7O17P3" compartment="Extra_organism" charge="-3" boundaryCondition="true"/>
	<species id="M_nh4_b" name="M_Ammonium_H4N" compartment="Extra_organism" charge="1" boundaryCondition="true"/>
	<species id="M_nmn_b" name="M_NMN_C11H14N2O8P" compartment="Extra_organism" charge="-1" boundaryCondition="true"/>
	<species id="M_o2_b" name="M_O2_O2" compartment="Extra_organism" charge="0" boundaryCondition="true"/>
	<species id="M_oaa_b" name="M_Oxaloacetate_C4H2O5" compartment="Extra_organism" charge="-2" boundaryCondition="true"/>
	<species id="M_ocdca_b" name="M_octadecanoate__n_C180__C18H35O2" compartment="Extra_organism" charge="-1" boundaryCondition="true"/>
	<species id="M_ocdcea_b" name="M_octadecenoate__n_C181__C18H33O2" compartment="Extra_organism" charge="-1" boundaryCondition="true"/>
	<species id="M_ocdcya_b" name="M_octadecadienoate__n_C182__C18H31O2" compartment="Extra_organism" charge="-1" boundaryCondition="true"/>
	<species id="M_orn_b" name="M_Ornithine_C5H13N2O2" compartment="Extra_organism" charge="1" boundaryCondition="true"/>
	<species id="M_pacald_b" name="M_Phenylacetaldehyde_C8H8O" compartment="Extra_organism" charge="0" boundaryCondition="true"/>
	<species id="M_pap_b" name="M_Adenosine_3__5__bisphosphate_C10H11N5O10P2" compartment="Extra_organism" charge="-4" boundaryCondition="true"/>
	<species id="M_pc_SC_b" name="M_Phosphatidylcholine__yeast_specific_C4040H7844N100O800P100" compartment="Extra_organism" charge="0" boundaryCondition="true"/>
	<species id="M_pectin_b" name="M_Pectin_C6H7O6" compartment="Extra_organism" charge="-1" boundaryCondition="true"/>
	<species id="M_pepd_b" name="M_peptide_C2H4NO2RC2H2NOR" compartment="Extra_organism" charge="0" boundaryCondition="true"/>
	<species id="M_phe_L_b" name="M_L_Phenylalanine_C9H11NO2" compartment="Extra_organism" charge="0" boundaryCondition="true"/>
	<species id="M_pheac_b" name="M_Phenethyl_acetate_C10H12O2" compartment="Extra_organism" charge="0" boundaryCondition="true"/>
	<species id="M_pi_b" name="M_Phosphate_HO4P" compartment="Extra_organism" charge="-2" boundaryCondition="true"/>
	<species id="M_pnto_R_b" name="M__R__Pantothenate_C9H16NO5" compartment="Extra_organism" charge="-1" boundaryCondition="true"/>
	<species id="M_pro_L_b" name="M_L_Proline_C5H9NO2" compartment="Extra_organism" charge="0" boundaryCondition="true"/>
	<species id="M_ptd1ino_SC_b" name="M_phosphatidyl_1D_myo_inositol__yeast_specific_C4140H7644O1300P100" compartment="Extra_organism" charge="-100" boundaryCondition="true"/>
	<species id="M_ptrc_b" name="M_Putrescine_C4H14N2" compartment="Extra_organism" charge="2" boundaryCondition="true"/>
	<species id="M_pyr_b" name="M_Pyruvate_C3H3O3" compartment="Extra_organism" charge="-1" boundaryCondition="true"/>
	<species id="M_rib_D_b" name="M_D_Ribose_C5H10O5" compartment="Extra_organism" charge="0" boundaryCondition="true"/>
	<species id="M_ribflv_b" name="M_Riboflavin_C17H20N4O6" compartment="Extra_organism" charge="0" boundaryCondition="true"/>
	<species id="M_sbt_D_b" name="M_D_Sorbitol_C6H14O6" compartment="Extra_organism" charge="0" boundaryCondition="true"/>
	<species id="M_sbt_L_b" name="M_L_Sorbitol_C6H14O6" compartment="Extra_organism" charge="0" boundaryCondition="true"/>
	<species id="M_ser_L_b" name="M_L_Serine_C3H7NO3" compartment="Extra_organism" charge="0" boundaryCondition="true"/>
	<species id="M_so3_b" name="M_Sulfite_O3S" compartment="Extra_organism" charge="-2" boundaryCondition="true"/>
	<species id="M_so4_b" name="M_Sulfate_O4S" compartment="Extra_organism" charge="-2" boundaryCondition="true"/>
	<species id="M_spmd_b" name="M_Spermidine_C7H22N3" compartment="Extra_organism" charge="3" boundaryCondition="true"/>
	<species id="M_sprm_b" name="M_Spermine_C10H30N4" compartment="Extra_organism" charge="4" boundaryCondition="true"/>
	<species id="M_srb_L_b" name="M_L_Sorbose_C6H12O6" compartment="Extra_organism" charge="0" boundaryCondition="true"/>
	<species id="M_succ_b" name="M_Succinate_C4H4O4" compartment="Extra_organism" charge="-2" boundaryCondition="true"/>
	<species id="M_sucr_b" name="M_Sucrose_C12H22O11" compartment="Extra_organism" charge="0" boundaryCondition="true"/>
	<species id="M_taur_b" name="M_Taurine_C2H7NO3S" compartment="Extra_organism" charge="0" boundaryCondition="true"/>
	<species id="M_thm_b" name="M_Thiamin_C12H17N4OS" compartment="Extra_organism" charge="1" boundaryCondition="true"/>
	<species id="M_thmmp_b" name="M_Thiamin_monophosphate_C12H16N4O4PS" compartment="Extra_organism" charge="-1" boundaryCondition="true"/>
	<species id="M_thmpp_b" name="M_Thiamine_diphosphate_C12H16N4O7P2S" compartment="Extra_organism" charge="-2" boundaryCondition="true"/>
	<species id="M_thr_L_b" name="M_L_Threonine_C4H9NO3" compartment="Extra_organism" charge="0" boundaryCondition="true"/>
	<species id="M_thym_b" name="M_Thymine_C5H6N2O2" compartment="Extra_organism" charge="0" boundaryCondition="true"/>
	<species id="M_thymd_b" name="M_Thymidine_C10H14N2O5" compartment="Extra_organism" charge="0" boundaryCondition="true"/>
	<species id="M_tre_b" name="M_Trehalose_C12H22O11" compartment="Extra_organism" charge="0" boundaryCondition="true"/>
	<species id="M_trp_L_b" name="M_L_Tryptophan_C11H12N2O2" compartment="Extra_organism" charge="0" boundaryCondition="true"/>
	<species id="M_ttdca_b" name="M_tetradecanoate__n_C140__C14H27O2" compartment="Extra_organism" charge="-1" boundaryCondition="true"/>
	<species id="M_tyr_L_b" name="M_L_Tyrosine_C9H11NO3" compartment="Extra_organism" charge="0" boundaryCondition="true"/>
	<species id="M_ura_b" name="M_Uracil_C4H4N2O2" compartment="Extra_organism" charge="0" boundaryCondition="true"/>
	<species id="M_urea_b" name="M_Urea_CH4N2O" compartment="Extra_organism" charge="0" boundaryCondition="true"/>
	<species id="M_uri_b" name="M_Uridine_C9H12N2O6" compartment="Extra_organism" charge="0" boundaryCondition="true"/>
	<species id="M_val_L_b" name="M_L_Valine_C5H11NO2" compartment="Extra_organism" charge="0" boundaryCondition="true"/>
	<species id="M_xan_b" name="M_Xanthine_C5H4N4O2" compartment="Extra_organism" charge="0" boundaryCondition="true"/>
	<species id="M_xtsn_b" name="M_Xanthosine_C10H12N4O6" compartment="Extra_organism" charge="0" boundaryCondition="true"/>
	<species id="M_xyl_D_b" name="M_D_Xylose_C5H10O5" compartment="Extra_organism" charge="0" boundaryCondition="true"/>
	<species id="M_xylt_b" name="M_Xylitol_C5H12O5" compartment="Extra_organism" charge="0" boundaryCondition="true"/>
	<species id="M_zymst_b" name="M_zymosterol_C27H44O" compartment="Extra_organism" charge="0" boundaryCondition="true"/>
	<species id="M_zymstest_SC_b" name="M_zymosterol_ester__yeast_specific_C1694H2993O101" compartment="Extra_organism" charge="0" boundaryCondition="true"/>
</listOfSpecies>
<listOfReactions>
	<reaction id="R_13BGH" name="R_Endo_1_3_beta_glucan_glucohydrase" reversible="false">
		<notes>
			<html:p>GENE_ASSOCIATION: YGR282C</html:p>
			<html:p>PROTEIN_ASSOCIATION: Bgl2-e"</html:p>
			<html:p>SUBSYSTEM: S_Starch_and_Sucrose_Metabolism</html:p>
			<html:p>PROTEIN_CLASS: 3.2.1.58</html:p>
		</notes>
		<listOfReactants>
			<speciesReference species="M_13BDglcn_c" stoichiometry="1.000000"/>
			<speciesReference species="M_h2o_c" stoichiometry="1.000000"/>
		</listOfReactants>
		<listOfProducts>
			<speciesReference species="M_glc_D_c" stoichiometry="1.000000"/>
		</listOfProducts>
	</reaction>
	<reaction id="R_13BGHe" name="R_Exo_1_3_beta_glucan_glucohydrase" reversible="false">
		<notes>
			<html:p>GENE_ASSOCIATION: ( YOR190W  or  YDR261C  or  YLR300W )</html:p>
			<html:p>PROTEIN_ASSOCIATION: ( Spr1-e ) or ( Exg2-e ) or ( Exg1-e )"</html:p>
			<html:p>SUBSYSTEM: S_Starch_and_Sucrose_Metabolism</html:p>
			<html:p>PROTEIN_CLASS: 3.2.1.58</html:p>
		</notes>
		<listOfReactants>
			<speciesReference species="M_13BDglcn_e" stoichiometry="1.000000"/>
			<speciesReference species="M_h2o_e" stoichiometry="1.000000"/>
		</listOfReactants>
		<listOfProducts>
			<speciesReference species="M_glc_D_e" stoichiometry="1.000000"/>
		</listOfProducts>
	</reaction>
	<reaction id="R_13GS" name="R_1_3_beta_glucan_synthase" reversible="false">
		<notes>
			<html:p>GENE_ASSOCIATION: ( ( YCR034W and YGR032W ) and YMR307W )  or  ( ( YCR034W and YGR032W ) and YLR343W )  or  ( ( YCR034W and YGR032W ) and YMR215W )  or  ( ( YCR034W and YGR032W ) and YOL132W )  or  ( ( YCR034W and YGR032W ) and YOL030W )  or  ( ( YCR034W and YLR342W ) and YMR307W )  or  ( ( YCR034W and YLR342W ) and YLR343W )  or  ( ( YCR034W and YLR342W ) and YMR215W )  or  ( ( YCR034W and YLR342W ) and YOL132W )  or  ( ( YCR034W and YLR342W ) and YOL030W )  or  ( ( YLR372W and YGR032W ) and YMR307W )  or  ( ( YLR372W and YGR032W ) and YLR343W )  or  ( ( YLR372W and YGR032W ) and YMR215W )  or  ( ( YLR372W and YGR032W ) and YOL132W )  or  ( ( YLR372W and YGR032W ) and YOL030W )  or  ( ( YLR372W and YLR342W ) and YMR307W ) or  ( ( YLR372W and YLR342W ) and YLR343W )  or  ( ( YLR372W and YLR342W ) and YMR215W )  or  ( ( YLR372W and YLR342W ) and YOL132W ) or  ( ( YLR372W and YLR342W ) and YOL030W )</html:p>
			<html:p>PROTEIN_ASSOCIATION: ( ( Elo2 and Gsc2 ) and Gas1 )  or  ( ( Elo2 and Gsc2 ) and Gas2 )  or  ( ( Elo2 and Gsc2 ) and Gas3 )  or  ( ( Elo2 and Gsc2 ) and Gas4 )  or  ( ( Elo2 and Gsc2 ) and Gas5 )  or  ( ( Elo2 and Gsc1 ) and Gas1 )  or  ( ( Elo2 and Gsc1 ) and Gas2 )  or  ( ( Elo2 and Gsc1 ) and Gas3 )  or  ( ( Elo2 and Gsc1 ) and Gas4 )  or  ( ( Elo2 and Gsc1 ) and Gas5 )  or  ( ( Elo3 and Gsc2 ) and Gas1 )  or  ( ( Elo3 and Gsc2 ) and Gas2 )  or  ( ( Elo3 and Gsc2 ) and Gas3 )  or  ( ( Elo3 and Gsc2 ) and Gas4 )  or  ( ( Elo3 and Gsc2 ) and Gas5 )  or  ( ( Elo3 and Gsc1 ) and Gas1 )  or  ( ( Elo3 and Gsc1 ) and Gas2 )  or  ( ( Elo3 and Gsc1 ) and Gas3 )  or  ( ( Elo3 and Gsc1 ) and Gas4 )  or  ( ( Elo3 and Gsc1 ) and Gas5 )"</html:p>
			<html:p>SUBSYSTEM: S_Alternate_Carbon_Metabolism</html:p>
			<html:p>PROTEIN_CLASS: 2.4.1.34</html:p>
		</notes>
		<listOfReactants>
			<speciesReference species="M_udpg_c" stoichiometry="1.000000"/>
		</listOfReactants>
		<listOfProducts>
			<speciesReference species="M_13BDglcn_c" stoichiometry="1.000000"/>
			<speciesReference species="M_h_c" stoichiometry="1.000000"/>
			<speciesReference species="M_udp_c" stoichiometry="1.000000"/>
		</listOfProducts>
	</reaction>
	<reaction id="R_16GS" name="R_1_6_beta_glucan_synthase" reversible="false">
		<notes>
			<html:p>GENE_ASSOCIATION: ( YPR159W  or  YGR143W )</html:p>
			<html:p>PROTEIN_ASSOCIATION: ( Kre6 ) or ( Skn1 )"</html:p>
			<html:p>SUBSYSTEM: S_Alternate_Carbon_Metabolism</html:p>
			<html:p>PROTEIN_CLASS: </html:p>
		</notes>
		<listOfReactants>
			<speciesReference species="M_udpg_c" stoichiometry="1.000000"/>
		</listOfReactants>
		<listOfProducts>
			<speciesReference species="M_16BDglcn_c" stoichiometry="1.000000"/>
			<speciesReference species="M_h_c" stoichiometry="1.000000"/>
			<speciesReference species="M_udp_c" stoichiometry="1.000000"/>
		</listOfProducts>
	</reaction>
	<reaction id="R_23CAPPD" name="R_ADP_ribose_2_3_cyclic_phosphodiesterase" reversible="false">
		<notes>
			<html:p>GENE_ASSOCIATION: YGR247W</html:p>
			<html:p>PROTEIN_ASSOCIATION: Cpd1"</html:p>
			<html:p>SUBSYSTEM: S_Other</html:p>
			<html:p>PROTEIN_CLASS: </html:p>
		</notes>
		<listOfReactants>
			<speciesReference species="M_23camp_c" stoichiometry="1.000000"/>
			<speciesReference species="M_h_c" stoichiometry="1.000000"/>
			<speciesReference species="M_h2o_c" stoichiometry="1.000000"/>
		</listOfReactants>
		<listOfProducts>
			<speciesReference species="M_amp2p_c" stoichiometry="1.000000"/>
		</listOfProducts>
	</reaction>
	<reaction id="R_2DDA7Ptm" name="R_2_Dehydro_3_deoxy_D_arabino_heptonate7_phohsphate_mitochondrial_transport_via_diffusion" reversible="true">
		<notes>
			<html:p>GENE_ASSOCIATION: </html:p>
			<html:p>PROTEIN_ASSOCIATION: "</html:p>
			<html:p>SUBSYSTEM: S_Transport__Mitochondrial</html:p>
			<html:p>PROTEIN_CLASS: </html:p>
		</notes>
		<listOfReactants>
			<speciesReference species="M_2dda7p_c" stoichiometry="1.000000"/>
		</listOfReactants>
		<listOfProducts>
			<speciesReference species="M_2dda7p_m" stoichiometry="1.000000"/>
		</listOfProducts>
	</reaction>
	<reaction id="R_2DHPtm" name="R_2_Dehydropantoate_mitochondrial_transport" reversible="true">
		<notes>
			<html:p>GENE_ASSOCIATION: </html:p>
			<html:p>PROTEIN_ASSOCIATION: "</html:p>
			<html:p>SUBSYSTEM: S_Transport__Mitochondrial</html:p>
			<html:p>PROTEIN_CLASS: </html:p>
		</notes>
		<listOfReactants>
			<speciesReference species="M_2dhp_c" stoichiometry="1.000000"/>
		</listOfReactants>
		<listOfProducts>
			<speciesReference species="M_2dhp_m" stoichiometry="1.000000"/>
		</listOfProducts>
	</reaction>
	<reaction id="R_2DOXG6PP" name="R_2_deoxyglucose_6_phosphatase" reversible="false">
		<notes>
			<html:p>GENE_ASSOCIATION: ( YHR044C  or  YHR043C )</html:p>
			<html:p>PROTEIN_ASSOCIATION: ( Dog1 ) or ( Dog2 )"</html:p>
			<html:p>SUBSYSTEM: S_Other</html:p>
			<html:p>PROTEIN_CLASS: 3.1.3.68</html:p>
		</notes>
		<listOfReactants>
			<speciesReference species="M_2doxg6p_c" stoichiometry="1.000000"/>
			<speciesReference species="M_h2o_c" stoichiometry="1.000000"/>
		</listOfReactants>
		<listOfProducts>
			<speciesReference species="M_2dglc_c" stoichiometry="1.000000"/>
			<speciesReference species="M_pi_c" stoichiometry="1.000000"/>
		</listOfProducts>
	</reaction>
	<reaction id="R_2HBO" name="R_2_HydroxybutyrateNAD_oxidoreductase" reversible="true">
		<notes>
			<html:p>GENE_ASSOCIATION: </html:p>
			<html:p>PROTEIN_ASSOCIATION: "</html:p>
			<html:p>SUBSYSTEM: S_Cysteine_Metabolism</html:p>
			<html:p>PROTEIN_CLASS: 1.1.1.27</html:p>
		</notes>
		<listOfReactants>
			<speciesReference species="M_2hb_c" stoichiometry="1.000000"/>
			<speciesReference species="M_nad_c" stoichiometry="1.000000"/>
		</listOfReactants>
		<listOfProducts>
			<speciesReference species="M_2obut_c" stoichiometry="1.000000"/>
			<speciesReference species="M_h_c" stoichiometry="1.000000"/>
			<speciesReference species="M_nadh_c" stoichiometry="1.000000"/>
		</listOfProducts>
	</reaction>
	<reaction id="R_2HBt2" name="R_2_hydroxybutyrate_cotransport_with_proton" reversible="true">
		<notes>
			<html:p>GENE_ASSOCIATION: </html:p>
			<html:p>PROTEIN_ASSOCIATION: "</html:p>
			<html:p>SUBSYSTEM: S_Cysteine_Metabolism</html:p>
			<html:p>PROTEIN_CLASS: </html:p>
		</notes>
		<listOfReactants>
			<speciesReference species="M_2hb_e" stoichiometry="1.000000"/>
			<speciesReference species="M_h_e" stoichiometry="1.000000"/>
		</listOfReactants>
		<listOfProducts>
			<speciesReference species="M_2hb_c" stoichiometry="1.000000"/>
			<speciesReference species="M_h_c" stoichiometry="1.000000"/>
		</listOfProducts>
	</reaction>
	<reaction id="R_2HMHMBQMTm" name="R_2_hexaprenyl_3_methyl_5_hydroxy_6_methoxy_1_4_benzoquinone_methyltransferase__mitochondrial" reversible="false">
		<notes>
			<html:p>GENE_ASSOCIATION: ( YOL096C  and  YDR204W  and  YML110C  and  YGR255C  and  YOR125C  and  YGL119W  and  YLR201C )</html:p>
			<html:p>PROTEIN_ASSOCIATION: ( Coq3-m and Coq4-m and Coq5-m and Coq6-m and Coq7-m and Coq8-m and Coq9-m )"</html:p>
			<html:p>SUBSYSTEM: S_Quinone_Biosynthesis</html:p>
			<html:p>PROTEIN_CLASS: </html:p>
		</notes>
		<listOfReactants>
			<speciesReference species="M_2hpmhmbq_m" stoichiometry="1.000000"/>
			<speciesReference species="M_amet_m" stoichiometry="1.000000"/>
		</listOfReactants>
		<listOfProducts>
			<speciesReference species="M_ahcys_m" stoichiometry="1.000000"/>
			<speciesReference species="M_h_m" stoichiometry="1.000000"/>
			<speciesReference species="M_q6_m" stoichiometry="1.000000"/>
		</listOfProducts>
	</reaction>
	<reaction id="R_2HP6MPMOm" name="R_2_Hexaprenyl_6_methoxyphenol_monooxygenase__mitochondrial" reversible="false">
		<notes>
			<html:p>GENE_ASSOCIATION: ( YOL096C  and  YDR204W  and  YML110C  and  YGR255C  and  YOR125C  and  YGL119W  and  YLR201C )</html:p>
			<html:p>PROTEIN_ASSOCIATION: ( Coq3-m and Coq4-m and Coq5-m and Coq6-m and Coq7-m and Coq8-m and Coq9-m )"</html:p>
			<html:p>SUBSYSTEM: S_Quinone_Biosynthesis</html:p>
			<html:p>PROTEIN_CLASS: </html:p>
		</notes>
		<listOfReactants>
			<speciesReference species="M_2hp6mp_m" stoichiometry="1.000000"/>
			<speciesReference species="M_o2_m" stoichiometry="1.000000"/>
		</listOfReactants>
		<listOfProducts>
			<speciesReference species="M_2hp6mbq_m" stoichiometry="1.000000"/>
			<speciesReference species="M_h2o_m" stoichiometry="1.000000"/>
		</listOfProducts>
	</reaction>
	<reaction id="R_2HPMBQMTm" name="R_2_hexaprenyl_6_methoxy_1_4_benzoquinone_methyltransferase__mitochondrial" reversible="false">
		<notes>
			<html:p>GENE_ASSOCIATION: ( YOL096C  and  YDR204W  and  YML110C  and  YGR255C  and  YOR125C  and  YGL119W  and  YLR201C )</html:p>
			<html:p>PROTEIN_ASSOCIATION: ( Coq3-m and Coq4-m and Coq5-m and Coq6-m and Coq7-m and Coq8-m and Coq9-m )"</html:p>
			<html:p>SUBSYSTEM: S_Quinone_Biosynthesis</html:p>
			<html:p>PROTEIN_CLASS: </html:p>
		</notes>
		<listOfReactants>
			<speciesReference species="M_2hp6mbq_m" stoichiometry="1.000000"/>
			<speciesReference species="M_amet_m" stoichiometry="1.000000"/>
		</listOfReactants>
		<listOfProducts>
			<speciesReference species="M_2hpmmbq_m" stoichiometry="1.000000"/>
			<speciesReference species="M_ahcys_m" stoichiometry="1.000000"/>
			<speciesReference species="M_h_m" stoichiometry="1.000000"/>
		</listOfProducts>
	</reaction>
	<reaction id="R_2HPMMBQMOm" name="R_2_hexaprenyl_3_methyl_6_methoxy_1_4_benzoquinone_monooxygenase__mitochondrial" reversible="false">
		<notes>
			<html:p>GENE_ASSOCIATION: ( YOL096C  and  YDR204W  and  YML110C  and  YGR255C  and  YOR125C  and  YGL119W  and  YLR201C )</html:p>
			<html:p>PROTEIN_ASSOCIATION: ( Coq3-m and Coq4-m and Coq5-m and Coq6-m and Coq7-m and Coq8-m and Coq9-m )"</html:p>
			<html:p>SUBSYSTEM: S_Quinone_Biosynthesis</html:p>
			<html:p>PROTEIN_CLASS: </html:p>
		</notes>
		<listOfReactants>
			<speciesReference species="M_2hpmmbq_m" stoichiometry="1.000000"/>
			<speciesReference species="M_o2_m" stoichiometry="0.500000"/>
		</listOfReactants>
		<listOfProducts>
			<speciesReference species="M_2hpmhmbq_m" stoichiometry="1.000000"/>
		</listOfProducts>
	</reaction>
	<reaction id="R_2MBACt" name="R_2_methylbutyl_transport__extracellular_" reversible="false">
		<notes>
			<html:p>GENE_ASSOCIATION: </html:p>
			<html:p>PROTEIN_ASSOCIATION: "</html:p>
			<html:p>SUBSYSTEM: S_Transport__Extracellular</html:p>
			<html:p>PROTEIN_CLASS: </html:p>
		</notes>
		<listOfReactants>
			<speciesReference species="M_2mbac_c" stoichiometry="1.000000"/>
		</listOfReactants>
		<listOfProducts>
			<speciesReference species="M_2mbac_e" stoichiometry="1.000000"/>
		</listOfProducts>
	</reaction>
	<reaction id="R_2MBALDt" name="R_2_Methylbutanal_transport__extracellular_" reversible="true">
		<notes>
			<html:p>GENE_ASSOCIATION: </html:p>
			<html:p>PROTEIN_ASSOCIATION: "</html:p>
			<html:p>SUBSYSTEM: S_Transport__Extracellular</html:p>
			<html:p>PROTEIN_CLASS: </html:p>
		</notes>
		<listOfReactants>
			<speciesReference species="M_2mbald_c" stoichiometry="1.000000"/>
		</listOfReactants>
		<listOfProducts>
			<speciesReference species="M_2mbald_e" stoichiometry="1.000000"/>
		</listOfProducts>
	</reaction>
	<reaction id="R_2MBALDtm" name="R_2_Methylbutanal_transport__mitochondrial_" reversible="true">
		<notes>
			<html:p>GENE_ASSOCIATION: </html:p>
			<html:p>PROTEIN_ASSOCIATION: "</html:p>
			<html:p>SUBSYSTEM: S_Transport__Mitochondrial</html:p>
			<html:p>PROTEIN_CLASS: </html:p>
		</notes>
		<listOfReactants>
			<speciesReference species="M_2mbald_c" stoichiometry="1.000000"/>
		</listOfReactants>
		<listOfProducts>
			<speciesReference species="M_2mbald_m" stoichiometry="1.000000"/>
		</listOfProducts>
	</reaction>
	<reaction id="R_2MBTOHt" name="R_2_methyl_1_butanol_transport__extracellular_" reversible="true">
		<notes>
			<html:p>GENE_ASSOCIATION: </html:p>
			<html:p>PROTEIN_ASSOCIATION: "</html:p>
			<html:p>SUBSYSTEM: S_Transport__Extracellular</html:p>
			<html:p>PROTEIN_CLASS: </html:p>
		</notes>
		<listOfReactants>
			<speciesReference species="M_2mbtoh_c" stoichiometry="1.000000"/>
		</listOfReactants>
		<listOfProducts>
			<speciesReference species="M_2mbtoh_e" stoichiometry="1.000000"/>
		</listOfProducts>
	</reaction>
	<reaction id="R_2MBTOHtm" name="R_2_methyl_1_butanol_transport__mitochondrial_" reversible="true">
		<notes>
			<html:p>GENE_ASSOCIATION: </html:p>
			<html:p>PROTEIN_ASSOCIATION: "</html:p>
			<html:p>SUBSYSTEM: S_Transport__Mitochondrial</html:p>
			<html:p>PROTEIN_CLASS: </html:p>
		</notes>
		<listOfReactants>
			<speciesReference species="M_2mbtoh_c" stoichiometry="1.000000"/>
		</listOfReactants>
		<listOfProducts>
			<speciesReference species="M_2mbtoh_m" stoichiometry="1.000000"/>
		</listOfProducts>
	</reaction>
	<reaction id="R_2MPPALt" name="R_2_methylpropanal_transport__extracellular_" reversible="true">
		<notes>
			<html:p>GENE_ASSOCIATION: </html:p>
			<html:p>PROTEIN_ASSOCIATION: "</html:p>
			<html:p>SUBSYSTEM: S_Transport__Extracellular</html:p>
			<html:p>PROTEIN_CLASS: </html:p>
		</notes>
		<listOfReactants>
			<speciesReference species="M_2mppal_c" stoichiometry="1.000000"/>
		</listOfReactants>
		<listOfProducts>
			<speciesReference species="M_2mppal_e" stoichiometry="1.000000"/>
		</listOfProducts>
	</reaction>
	<reaction id="R_2MPPALtm" name="R_2_methylpropanal_transport__mitochondrial_" reversible="true">
		<notes>
			<html:p>GENE_ASSOCIATION: </html:p>
			<html:p>PROTEIN_ASSOCIATION: "</html:p>
			<html:p>SUBSYSTEM: S_Transport__Mitochondrial</html:p>
			<html:p>PROTEIN_CLASS: </html:p>
		</notes>
		<listOfReactants>
			<speciesReference species="M_2mppal_c" stoichiometry="1.000000"/>
		</listOfReactants>
		<listOfProducts>
			<speciesReference species="M_2mppal_m" stoichiometry="1.000000"/>
		</listOfProducts>
	</reaction>
	<reaction id="R_2OBUTtm" name="R_2obut_transporter__mitochondrial_" reversible="true">
		<notes>
			<html:p>GENE_ASSOCIATION: </html:p>
			<html:p>PROTEIN_ASSOCIATION: "</html:p>
			<html:p>SUBSYSTEM: S_Transport__Mitochondrial</html:p>
			<html:p>PROTEIN_CLASS: </html:p>
		</notes>
		<listOfReactants>
			<speciesReference species="M_2obut_c" stoichiometry="1.000000"/>
		</listOfReactants>
		<listOfProducts>
			<speciesReference species="M_2obut_m" stoichiometry="1.000000"/>
		</listOfProducts>
	</reaction>
	<reaction id="R_2OXOADPtim" name="R_2_oxoadipate_transport_out_of_mitochondria_via_diffusion" reversible="false">
		<notes>
			<html:p>GENE_ASSOCIATION: </html:p>
			<html:p>PROTEIN_ASSOCIATION: "</html:p>
			<html:p>SUBSYSTEM: S_Transport__Mitochondrial</html:p>
			<html:p>PROTEIN_CLASS: </html:p>
		</notes>
		<listOfReactants>
			<speciesReference species="M_2oxoadp_m" stoichiometry="1.000000"/>
		</listOfReactants>
		<listOfProducts>
			<speciesReference species="M_2oxoadp_c" stoichiometry="1.000000"/>
		</listOfProducts>
	</reaction>
	<reaction id="R_2PHETOHt" name="R_2_phenylethanol_reversible_transport" reversible="true">
		<notes>
			<html:p>GENE_ASSOCIATION: </html:p>
			<html:p>PROTEIN_ASSOCIATION: "</html:p>
			<html:p>SUBSYSTEM: S_Transport__Extracellular</html:p>
			<html:p>PROTEIN_CLASS: </html:p>
		</notes>
		<listOfReactants>
			<speciesReference species="M_2phetoh_e" stoichiometry="1.000000"/>
		</listOfReactants>
		<listOfProducts>
			<speciesReference species="M_2phetoh_c" stoichiometry="1.000000"/>
		</listOfProducts>
	</reaction>
	<reaction id="R_2PHETOHtm" name="R_2_phenylethanol_reversible_transport__mitochondrial" reversible="true">
		<notes>
			<html:p>GENE_ASSOCIATION: </html:p>
			<html:p>PROTEIN_ASSOCIATION: "</html:p>
			<html:p>SUBSYSTEM: S_Transport__Mitochondrial</html:p>
			<html:p>PROTEIN_CLASS: </html:p>
		</notes>
		<listOfReactants>
			<speciesReference species="M_2phetoh_m" stoichiometry="1.000000"/>
		</listOfReactants>
		<listOfProducts>
			<speciesReference species="M_2phetoh_c" stoichiometry="1.000000"/>
		</listOfProducts>
	</reaction>
	<reaction id="R_34HPLFM" name="R_3__4_hydroxyphenyl__lactate_formation" reversible="false">
		<notes>
			<html:p>GENE_ASSOCIATION: </html:p>
			<html:p>PROTEIN_ASSOCIATION: "</html:p>
			<html:p>SUBSYSTEM: S_Quinone_Biosynthesis</html:p>
			<html:p>PROTEIN_CLASS: </html:p>
		</notes>
		<listOfReactants>
			<speciesReference species="M_34hpp_m" stoichiometry="1.000000"/>
			<speciesReference species="M_h_m" stoichiometry="1.000000"/>
			<speciesReference species="M_nadh_m" stoichiometry="1.000000"/>
		</listOfReactants>
		<listOfProducts>
			<speciesReference species="M_34hpl_m" stoichiometry="1.000000"/>
			<speciesReference species="M_nad_m" stoichiometry="1.000000"/>
		</listOfProducts>
	</reaction>
	<reaction id="R_34HPPOR" name="R_4_Hydroxyphenylpyruvateoxygen_oxidoreductase" reversible="false">
		<notes>
			<html:p>GENE_ASSOCIATION: </html:p>
			<html:p>PROTEIN_ASSOCIATION: "</html:p>
			<html:p>SUBSYSTEM: S_Tyrosine__Tryptophan__and_Phenylalanine_Metabolism</html:p>
			<html:p>PROTEIN_CLASS: 1.13.11.27</html:p>
		</notes>
		<listOfReactants>
			<speciesReference species="M_34hpp_c" stoichiometry="1.000000"/>
			<speciesReference species="M_o2_c" stoichiometry="1.000000"/>
		</listOfReactants>
		<listOfProducts>
			<speciesReference species="M_co2_c" stoichiometry="1.000000"/>
			<speciesReference species="M_hgentis_c" stoichiometry="1.000000"/>
		</listOfProducts>
	</reaction>
	<reaction id="R_34HPPt2m" name="R_3__4_hydroxyphenyl_pyruvate_mitochondrial_transport_via_proton_symport" reversible="true">
		<notes>
			<html:p>GENE_ASSOCIATION: </html:p>
			<html:p>PROTEIN_ASSOCIATION: "</html:p>
			<html:p>SUBSYSTEM: S_Transport__Mitochondrial</html:p>
			<html:p>PROTEIN_CLASS: </html:p>
		</notes>
		<listOfReactants>
			<speciesReference species="M_34hpp_c" stoichiometry="1.000000"/>
			<speciesReference species="M_h_c" stoichiometry="1.000000"/>
		</listOfReactants>
		<listOfProducts>
			<speciesReference species="M_34hpp_m" stoichiometry="1.000000"/>
			<speciesReference species="M_h_m" stoichiometry="1.000000"/>
		</listOfProducts>
	</reaction>
	<reaction id="R_34HPPt2p" name="R_3__4_hydroxyphenyl_pyruvate_peroxisomal_transport_via_proton_symport" reversible="true">
		<notes>
			<html:p>GENE_ASSOCIATION: </html:p>
			<html:p>PROTEIN_ASSOCIATION: "</html:p>
			<html:p>SUBSYSTEM: S_Transport__Peroxisomal</html:p>
			<html:p>PROTEIN_CLASS: </html:p>
		</notes>
		<listOfReactants>
			<speciesReference species="M_34hpp_c" stoichiometry="1.000000"/>
			<speciesReference species="M_h_c" stoichiometry="1.000000"/>
		</listOfReactants>
		<listOfProducts>
			<speciesReference species="M_34hpp_x" stoichiometry="1.000000"/>
			<speciesReference species="M_h_x" stoichiometry="1.000000"/>
		</listOfProducts>
	</reaction>
	<reaction id="R_3C3HMPt" name="R_2_Isopropylmalate_transport__diffusion" reversible="true">
		<notes>
			<html:p>GENE_ASSOCIATION: </html:p>
			<html:p>PROTEIN_ASSOCIATION: "</html:p>
			<html:p>SUBSYSTEM: S_Transport__Extracellular</html:p>
			<html:p>PROTEIN_CLASS: </html:p>
		</notes>
		<listOfReactants>
			<speciesReference species="M_3c3hmp_c" stoichiometry="1.000000"/>
		</listOfReactants>
		<listOfProducts>
			<speciesReference species="M_3c3hmp_e" stoichiometry="1.000000"/>
		</listOfProducts>
	</reaction>
	<reaction id="R_3C3HMPtm" name="R_2_Isopropylmalate_transport__diffusion__mitochondrial" reversible="true">
		<notes>
			<html:p>GENE_ASSOCIATION: </html:p>
			<html:p>PROTEIN_ASSOCIATION: "</html:p>
			<html:p>SUBSYSTEM: S_Transport__Mitochondrial</html:p>
			<html:p>PROTEIN_CLASS: </html:p>
		</notes>
		<listOfReactants>
			<speciesReference species="M_3c3hmp_c" stoichiometry="1.000000"/>
		</listOfReactants>
		<listOfProducts>
			<speciesReference species="M_3c3hmp_m" stoichiometry="1.000000"/>
		</listOfProducts>
	</reaction>
	<reaction id="R_3C4MOPtm" name="R_3_Carboxy_4_methyl_2_oxopentanoate_transport__diffusion__mitochondrial" reversible="true">
		<notes>
			<html:p>GENE_ASSOCIATION: </html:p>
			<html:p>PROTEIN_ASSOCIATION: "</html:p>
			<html:p>SUBSYSTEM: S_Transport__Mitochondrial</html:p>
			<html:p>PROTEIN_CLASS: </html:p>
		</notes>
		<listOfReactants>
			<speciesReference species="M_3c4mop_c" stoichiometry="1.000000"/>
		</listOfReactants>
		<listOfProducts>
			<speciesReference species="M_3c4mop_m" stoichiometry="1.000000"/>
		</listOfProducts>
	</reaction>
	<reaction id="R_3DH5HPBMTm" name="R_S_adenosyl_L_methionine3_hexaprenyl_4_5_dihydroxylate_O_methyltransferase__mitochondrial" reversible="false">
		<notes>
			<html:p>GENE_ASSOCIATION: ( YOL096C  and  YDR204W  and  YML110C  and  YGR255C  and  YOR125C  and  YGL119W  and  YLR201C )</html:p>
			<html:p>PROTEIN_ASSOCIATION: ( Coq3-m and Coq4-m and Coq5-m and Coq6-m and Coq7-m and Coq8-m and Coq9-m )"</html:p>
			<html:p>SUBSYSTEM: S_Quinone_Biosynthesis</html:p>
			<html:p>PROTEIN_CLASS: </html:p>
		</notes>
		<listOfReactants>
			<speciesReference species="M_3dh5hpb_m" stoichiometry="1.000000"/>
			<speciesReference species="M_amet_m" stoichiometry="1.000000"/>
		</listOfReactants>
		<listOfProducts>
			<speciesReference species="M_3hph5mb_m" stoichiometry="1.000000"/>
			<speciesReference species="M_ahcys_m" stoichiometry="1.000000"/>
			<speciesReference species="M_h_m" stoichiometry="1.000000"/>
		</listOfProducts>
	</reaction>
	<reaction id="R_3DH5HPBtm" name="R_3_Hexaprenyl_4_5_dihydroxybenzoate_transport__mitochondrial" reversible="true">
		<notes>
			<html:p>GENE_ASSOCIATION: </html:p>
			<html:p>PROTEIN_ASSOCIATION: "</html:p>
			<html:p>SUBSYSTEM: S_Transport__Mitochondrial</html:p>
			<html:p>PROTEIN_CLASS: </html:p>
		</notes>
		<listOfReactants>
			<speciesReference species="M_3dh5hpb_c" stoichiometry="1.000000"/>
		</listOfReactants>
		<listOfProducts>
			<speciesReference species="M_3dh5hpb_m" stoichiometry="1.000000"/>
		</listOfProducts>
	</reaction>
	<reaction id="R_3DSPHR" name="R_3_Dehydrosphinganine_reductase" reversible="false">
		<notes>
			<html:p>GENE_ASSOCIATION: YBR265W</html:p>
			<html:p>PROTEIN_ASSOCIATION: Tsc10"</html:p>
			<html:p>SUBSYSTEM: S_Sphingolipid_Metabolism</html:p>
			<html:p>PROTEIN_CLASS: 1.1.1.102</html:p>
		</notes>
		<listOfReactants>
			<speciesReference species="M_3dsphgn_c" stoichiometry="1.000000"/>
			<speciesReference species="M_h_c" stoichiometry="1.000000"/>
			<speciesReference species="M_nadph_c" stoichiometry="1.000000"/>
		</listOfReactants>
		<listOfProducts>
			<speciesReference species="M_nadp_c" stoichiometry="1.000000"/>
			<speciesReference species="M_sphgn_c" stoichiometry="1.000000"/>
		</listOfProducts>
	</reaction>
	<reaction id="R_3HAO" name="R_3_hydroxyanthranilate_3_4_dioxygenase" reversible="false">
		<notes>
			<html:p>GENE_ASSOCIATION: YJR025C</html:p>
			<html:p>PROTEIN_ASSOCIATION: Bna1"</html:p>
			<html:p>SUBSYSTEM: S_Tyrosine__Tryptophan__and_Phenylalanine_Metabolism</html:p>
			<html:p>PROTEIN_CLASS: 1.13.11.6</html:p>
		</notes>
		<listOfReactants>
			<speciesReference species="M_3hanthrn_c" stoichiometry="1.000000"/>
			<speciesReference species="M_o2_c" stoichiometry="1.000000"/>
		</listOfReactants>
		<listOfProducts>
			<speciesReference species="M_cmusa_c" stoichiometry="1.000000"/>
			<speciesReference species="M_h_c" stoichiometry="1.000000"/>
		</listOfProducts>
	</reaction>
	<reaction id="R_3HPH5MBDCm" name="R_3_Hexaprenyl_4_hydroxy_5_methoxybenzoate_decarboxylase__mitochondrial" reversible="false">
		<notes>
			<html:p>GENE_ASSOCIATION: </html:p>
			<html:p>PROTEIN_ASSOCIATION: "</html:p>
			<html:p>SUBSYSTEM: S_Quinone_Biosynthesis</html:p>
			<html:p>PROTEIN_CLASS: </html:p>
		</notes>
		<listOfReactants>
			<speciesReference species="M_3hph5mb_m" stoichiometry="1.000000"/>
		</listOfReactants>
		<listOfProducts>
			<speciesReference species="M_2hp6mp_m" stoichiometry="1.000000"/>
			<speciesReference species="M_co2_m" stoichiometry="1.000000"/>
		</listOfProducts>
	</reaction>
	<reaction id="R_3IPM3MT" name="R_3_Isopropylmalate_3_methyltransferase" reversible="false">
		<notes>
			<html:p>GENE_ASSOCIATION: YER175C</html:p>
			<html:p>PROTEIN_ASSOCIATION: Tmt1"</html:p>
			<html:p>SUBSYSTEM: S_Complex_Alcohol_Metabolism</html:p>
			<html:p>PROTEIN_CLASS: 2.1.1.145</html:p>
		</notes>
		<listOfReactants>
			<speciesReference species="M_3c2hmp_c" stoichiometry="1.000000"/>
			<speciesReference species="M_amet_c" stoichiometry="1.000000"/>
		</listOfReactants>
		<listOfProducts>
			<speciesReference species="M_3ipmmest_c" stoichiometry="1.000000"/>
			<speciesReference species="M_ahcys_c" stoichiometry="1.000000"/>
		</listOfProducts>
	</reaction>
	<reaction id="R_3MBALDt" name="R_3_methylbutanal_transport__extracellular_" reversible="true">
		<notes>
			<html:p>GENE_ASSOCIATION: </html:p>
			<html:p>PROTEIN_ASSOCIATION: "</html:p>
			<html:p>SUBSYSTEM: S_Transport__Extracellular</html:p>
			<html:p>PROTEIN_CLASS: </html:p>
		</notes>
		<listOfReactants>
			<speciesReference species="M_3mbald_c" stoichiometry="1.000000"/>
		</listOfReactants>
		<listOfProducts>
			<speciesReference species="M_3mbald_e" stoichiometry="1.000000"/>
		</listOfProducts>
	</reaction>
	<reaction id="R_3MBALDtm" name="R_3_methylbutanal_transport__mitochondrial_" reversible="true">
		<notes>
			<html:p>GENE_ASSOCIATION: </html:p>
			<html:p>PROTEIN_ASSOCIATION: "</html:p>
			<html:p>SUBSYSTEM: S_Transport__Mitochondrial</html:p>
			<html:p>PROTEIN_CLASS: </html:p>
		</notes>
		<listOfReactants>
			<speciesReference species="M_3mbald_c" stoichiometry="1.000000"/>
		</listOfReactants>
		<listOfProducts>
			<speciesReference species="M_3mbald_m" stoichiometry="1.000000"/>
		</listOfProducts>
	</reaction>
	<reaction id="R_3MOBDC" name="R_3_Methyl_2_oxobutanoate_decarboxylase" reversible="false">
		<notes>
			<html:p>GENE_ASSOCIATION: ( YLR134W  or  YLR044C  or  ( YGR087C  and  YGR087C ) )</html:p>
			<html:p>PROTEIN_ASSOCIATION: ( Pdc5 ) or ( Pdc1 ) or ( Pdc6 ) or ( Pdc6 )"</html:p>
			<html:p>SUBSYSTEM: S_Complex_Alcohol_Metabolism</html:p>
			<html:p>PROTEIN_CLASS: </html:p>
		</notes>
		<listOfReactants>
			<speciesReference species="M_3mob_c" stoichiometry="1.000000"/>
			<speciesReference species="M_h_c" stoichiometry="1.000000"/>
		</listOfReactants>
		<listOfProducts>
			<speciesReference species="M_2mppal_c" stoichiometry="1.000000"/>
			<speciesReference species="M_co2_c" stoichiometry="1.000000"/>
		</listOfProducts>
	</reaction>
	<reaction id="R_3MOBtm" name="R_3_methyl_2_oxobutanoate_transport__diffusion__mitochondrial" reversible="true">
		<notes>
			<html:p>GENE_ASSOCIATION: </html:p>
			<html:p>PROTEIN_ASSOCIATION: "</html:p>
			<html:p>SUBSYSTEM: S_Transport__Mitochondrial</html:p>
			<html:p>PROTEIN_CLASS: </html:p>
		</notes>
		<listOfReactants>
			<speciesReference species="M_3mob_c" stoichiometry="1.000000"/>
		</listOfReactants>
		<listOfProducts>
			<speciesReference species="M_3mob_m" stoichiometry="1.000000"/>
		</listOfProducts>
	</reaction>
	<reaction id="R_3MOPDC" name="R_3_Methyl_2_oxopentanoate_decarboxylase" reversible="false">
		<notes>
			<html:p>GENE_ASSOCIATION: ( YLR044C  or  YDL080C  or  YLR134W  or  YGR087C  or  YDR380W )</html:p>
			<html:p>PROTEIN_ASSOCIATION: ( Pdc1 ) or ( Thi3 ) or ( Pdc5 ) or ( Pdc6 ) or ( Aro10 )"</html:p>
			<html:p>SUBSYSTEM: S_Complex_Alcohol_Metabolism</html:p>
			<html:p>PROTEIN_CLASS: </html:p>
		</notes>
		<listOfReactants>
			<speciesReference species="M_3mop_c" stoichiometry="1.000000"/>
			<speciesReference species="M_h_c" stoichiometry="1.000000"/>
		</listOfReactants>
		<listOfProducts>
			<speciesReference species="M_2mbald_c" stoichiometry="1.000000"/>
			<speciesReference species="M_co2_c" stoichiometry="1.000000"/>
		</listOfProducts>
	</reaction>
	<reaction id="R_3MOPt" name="R_3mop_reversible_trasport" reversible="true">
		<notes>
			<html:p>GENE_ASSOCIATION: </html:p>
			<html:p>PROTEIN_ASSOCIATION: "</html:p>
			<html:p>SUBSYSTEM: S_Transport__Extracellular</html:p>
			<html:p>PROTEIN_CLASS: </html:p>
		</notes>
		<listOfReactants>
			<speciesReference species="M_3mop_e" stoichiometry="1.000000"/>
		</listOfReactants>
		<listOfProducts>
			<speciesReference species="M_3mop_c" stoichiometry="1.000000"/>
		</listOfProducts>
	</reaction>
	<reaction id="R_3MOPtm" name="R_3_Methyl_2_oxopentanoate_transport__diffusion__mitochondrial" reversible="true">
		<notes>
			<html:p>GENE_ASSOCIATION: </html:p>
			<html:p>PROTEIN_ASSOCIATION: "</html:p>
			<html:p>SUBSYSTEM: S_Transport__Mitochondrial</html:p>
			<html:p>PROTEIN_CLASS: </html:p>
		</notes>
		<listOfReactants>
			<speciesReference species="M_3mop_c" stoichiometry="1.000000"/>
		</listOfReactants>
		<listOfProducts>
			<speciesReference species="M_3mop_m" stoichiometry="1.000000"/>
		</listOfProducts>
	</reaction>
	<reaction id="R_3OPHB5Hm" name="R_3_Hexaprenyl_4_5_dihydroxybenzoate_hydroxylase__mitochondrial" reversible="false">
		<notes>
			<html:p>GENE_ASSOCIATION: </html:p>
			<html:p>PROTEIN_ASSOCIATION: "</html:p>
			<html:p>SUBSYSTEM: S_Quinone_Biosynthesis</html:p>
			<html:p>PROTEIN_CLASS: </html:p>
		</notes>
		<listOfReactants>
			<speciesReference species="M_3ophb_5_c" stoichiometry="1.000000"/>
			<speciesReference species="M_o2_c" stoichiometry="0.500000"/>
		</listOfReactants>
		<listOfProducts>
			<speciesReference species="M_3dh5hpb_c" stoichiometry="1.000000"/>
		</listOfProducts>
	</reaction>
	<reaction id="R_3OPHB_5tm" name="R_3_Octaprenyl_4_hydroxybenzoate_mitochondrial_transport" reversible="true">
		<notes>
			<html:p>GENE_ASSOCIATION: </html:p>
			<html:p>PROTEIN_ASSOCIATION: "</html:p>
			<html:p>SUBSYSTEM: S_Transport__Mitochondrial</html:p>
			<html:p>PROTEIN_CLASS: </html:p>
		</notes>
		<listOfReactants>
			<speciesReference species="M_3ophb_5_c" stoichiometry="1.000000"/>
		</listOfReactants>
		<listOfProducts>
			<speciesReference species="M_3ophb_5_m" stoichiometry="1.000000"/>
		</listOfProducts>
	</reaction>
	<reaction id="R_4ABUTNtm" name="R_4_aminobutanal_mitochondrial_transport_via_diffusion" reversible="true">
		<notes>
			<html:p>GENE_ASSOCIATION: </html:p>
			<html:p>PROTEIN_ASSOCIATION: "</html:p>
			<html:p>SUBSYSTEM: S_Transport__Mitochondrial</html:p>
			<html:p>PROTEIN_CLASS: </html:p>
		</notes>
		<listOfReactants>
			<speciesReference species="M_4abutn_c" stoichiometry="1.000000"/>
		</listOfReactants>
		<listOfProducts>
			<speciesReference species="M_4abutn_m" stoichiometry="1.000000"/>
		</listOfProducts>
	</reaction>
	<reaction id="R_4ABUTtm" name="R_4_aminobutanoate_mitochondrial_transport_via_diffusion" reversible="true">
		<notes>
			<html:p>GENE_ASSOCIATION: </html:p>
			<html:p>PROTEIN_ASSOCIATION: "</html:p>
			<html:p>SUBSYSTEM: S_Transport__Mitochondrial</html:p>
			<html:p>PROTEIN_CLASS: </html:p>
		</notes>
		<listOfReactants>
			<speciesReference species="M_4abut_c" stoichiometry="1.000000"/>
		</listOfReactants>
		<listOfProducts>
			<speciesReference species="M_4abut_m" stoichiometry="1.000000"/>
		</listOfProducts>
	</reaction>
	<reaction id="R_4ABZt" name="R_4_Aminobenzoate_mitochondrial_transport_via_diffusion" reversible="true">
		<notes>
			<html:p>GENE_ASSOCIATION: </html:p>
			<html:p>PROTEIN_ASSOCIATION: "</html:p>
			<html:p>SUBSYSTEM: S_Transport__Extracellular</html:p>
			<html:p>PROTEIN_CLASS: </html:p>
		</notes>
		<listOfReactants>
			<speciesReference species="M_4abz_c" stoichiometry="1.000000"/>
		</listOfReactants>
		<listOfProducts>
			<speciesReference species="M_4abz_e" stoichiometry="1.000000"/>
		</listOfProducts>
	</reaction>
	<reaction id="R_4ABZtm" name="R_4_Aminobenzoate_mitochondrial_transport_via_diffusion" reversible="true">
		<notes>
			<html:p>GENE_ASSOCIATION: </html:p>
			<html:p>PROTEIN_ASSOCIATION: "</html:p>
			<html:p>SUBSYSTEM: S_Transport__Mitochondrial</html:p>
			<html:p>PROTEIN_CLASS: </html:p>
		</notes>
		<listOfReactants>
			<speciesReference species="M_4abz_c" stoichiometry="1.000000"/>
		</listOfReactants>
		<listOfProducts>
			<speciesReference species="M_4abz_m" stoichiometry="1.000000"/>
		</listOfProducts>
	</reaction>
	<reaction id="R_4H2OGLTtm" name="R_4_hydroxy_2_oxoglutarate_mitochondrial_transport_via_diffusion" reversible="true">
		<notes>
			<html:p>GENE_ASSOCIATION: </html:p>
			<html:p>PROTEIN_ASSOCIATION: "</html:p>
			<html:p>SUBSYSTEM: S_Transport__Mitochondrial</html:p>
			<html:p>PROTEIN_CLASS: </html:p>
		</notes>
		<listOfReactants>
			<speciesReference species="M_4h2oglt_c" stoichiometry="1.000000"/>
		</listOfReactants>
		<listOfProducts>
			<speciesReference species="M_4h2oglt_m" stoichiometry="1.000000"/>
		</listOfProducts>
	</reaction>
	<reaction id="R_4H2OGLTtp" name="R_4_hydroxy_2_oxoglutarate_peroxisomal_transport_via_diffusion" reversible="true">
		<notes>
			<html:p>GENE_ASSOCIATION: </html:p>
			<html:p>PROTEIN_ASSOCIATION: "</html:p>
			<html:p>SUBSYSTEM: S_Transport__Peroxisomal</html:p>
			<html:p>PROTEIN_CLASS: </html:p>
		</notes>
		<listOfReactants>
			<speciesReference species="M_4h2oglt_c" stoichiometry="1.000000"/>
		</listOfReactants>
		<listOfProducts>
			<speciesReference species="M_4h2oglt_x" stoichiometry="1.000000"/>
		</listOfProducts>
	</reaction>
	<reaction id="R_4HBZCOAFm" name="R_4_hydroxybenzoyl_CoA_formation" reversible="false">
		<notes>
			<html:p>GENE_ASSOCIATION: </html:p>
			<html:p>PROTEIN_ASSOCIATION: "</html:p>
			<html:p>SUBSYSTEM: S_Quinone_Biosynthesis</html:p>
			<html:p>PROTEIN_CLASS: </html:p>
		</notes>
		<listOfReactants>
			<speciesReference species="M_coa_m" stoichiometry="1.000000"/>
			<speciesReference species="M_coucoa_m" stoichiometry="1.000000"/>
			<speciesReference species="M_h2o_m" stoichiometry="1.000000"/>
			<speciesReference species="M_nad_m" stoichiometry="1.000000"/>
		</listOfReactants>
		<listOfProducts>
			<speciesReference species="M_4hbzcoa_m" stoichiometry="1.000000"/>
			<speciesReference species="M_accoa_m" stoichiometry="1.000000"/>
			<speciesReference species="M_h_m" stoichiometry="1.000000"/>
			<speciesReference species="M_nadh_m" stoichiometry="1.000000"/>
		</listOfProducts>
	</reaction>
	<reaction id="R_4HBZFm" name="R_4_hydroxybenzoate_formation" reversible="false">
		<notes>
			<html:p>GENE_ASSOCIATION: </html:p>
			<html:p>PROTEIN_ASSOCIATION: "</html:p>
			<html:p>SUBSYSTEM: S_Quinone_Biosynthesis</html:p>
			<html:p>PROTEIN_CLASS: </html:p>
		</notes>
		<listOfReactants>
			<speciesReference species="M_4hbzcoa_m" stoichiometry="1.000000"/>
			<speciesReference species="M_h2o_m" stoichiometry="1.000000"/>
		</listOfReactants>
		<listOfProducts>
			<speciesReference species="M_4hbz_m" stoichiometry="1.000000"/>
			<speciesReference species="M_coa_m" stoichiometry="1.000000"/>
			<speciesReference species="M_h_m" stoichiometry="1.000000"/>
		</listOfProducts>
	</reaction>
	<reaction id="R_4HBZtm" name="R_4_Hydroxybenzoate_mitochondrial_transport" reversible="true">
		<notes>
			<html:p>GENE_ASSOCIATION: </html:p>
			<html:p>PROTEIN_ASSOCIATION: "</html:p>
			<html:p>SUBSYSTEM: S_Transport__Mitochondrial</html:p>
			<html:p>PROTEIN_CLASS: </html:p>
		</notes>
		<listOfReactants>
			<speciesReference species="M_4hbz_c" stoichiometry="1.000000"/>
		</listOfReactants>
		<listOfProducts>
			<speciesReference species="M_4hbz_m" stoichiometry="1.000000"/>
		</listOfProducts>
	</reaction>
	<reaction id="R_4HGLSDm" name="R_L_4_hydroxyglutamate_semialdehyde_dehydrogenase__mitochondrial" reversible="true">
		<notes>
			<html:p>GENE_ASSOCIATION: YHR037W</html:p>
			<html:p>PROTEIN_ASSOCIATION: Put2-m"</html:p>
			<html:p>SUBSYSTEM: S_Arginine_and_Proline_Metabolism</html:p>
			<html:p>PROTEIN_CLASS: 1.5.1.12</html:p>
		</notes>
		<listOfReactants>
			<speciesReference species="M_4hglusa_m" stoichiometry="1.000000"/>
			<speciesReference species="M_h2o_m" stoichiometry="1.000000"/>
			<speciesReference species="M_nad_m" stoichiometry="1.000000"/>
		</listOfReactants>
		<listOfProducts>
			<speciesReference species="M_e4hglu_m" stoichiometry="1.000000"/>
			<speciesReference species="M_h_m" stoichiometry="2.000000"/>
			<speciesReference species="M_nadh_m" stoichiometry="1.000000"/>
		</listOfProducts>
	</reaction>
	<reaction id="R_4HPRO_LTtm" name="R_trans_4_hydroxy_L_proline_mitochondrial_transport_via_diffusion" reversible="true">
		<notes>
			<html:p>GENE_ASSOCIATION: </html:p>
			<html:p>PROTEIN_ASSOCIATION: "</html:p>
			<html:p>SUBSYSTEM: S_Transport__Mitochondrial</html:p>
			<html:p>PROTEIN_CLASS: </html:p>
		</notes>
		<listOfReactants>
			<speciesReference species="M_4hpro_LT_c" stoichiometry="1.000000"/>
		</listOfReactants>
		<listOfProducts>
			<speciesReference species="M_4hpro_LT_m" stoichiometry="1.000000"/>
		</listOfProducts>
	</reaction>
	<reaction id="R_4HTHRS" name="R_4_Hydroxy_L_threonine_synthase" reversible="false">
		<notes>
			<html:p>GENE_ASSOCIATION: YCR053W</html:p>
			<html:p>PROTEIN_ASSOCIATION: Thr4"</html:p>
			<html:p>SUBSYSTEM: S_Threonine_and_Lysine_Metabolism</html:p>
			<html:p>PROTEIN_CLASS: </html:p>
		</notes>
		<listOfReactants>
			<speciesReference species="M_h2o_c" stoichiometry="1.000000"/>
			<speciesReference species="M_phthr_c" stoichiometry="1.000000"/>
		</listOfReactants>
		<listOfProducts>
			<speciesReference species="M_4hthr_c" stoichiometry="1.000000"/>
			<speciesReference species="M_pi_c" stoichiometry="1.000000"/>
		</listOfProducts>
	</reaction>
	<reaction id="R_4MOPDC" name="R_4_Methyl_2_oxopentanoate_decarboxylase" reversible="false">
		<notes>
			<html:p>GENE_ASSOCIATION: ( YDL080C  or  YDR380W )</html:p>
			<html:p>PROTEIN_ASSOCIATION: ( Thi3 ) or ( Aro10 )"</html:p>
			<html:p>SUBSYSTEM: S_Complex_Alcohol_Metabolism</html:p>
			<html:p>PROTEIN_CLASS: </html:p>
		</notes>
		<listOfReactants>
			<speciesReference species="M_4mop_c" stoichiometry="1.000000"/>
			<speciesReference species="M_h_c" stoichiometry="1.000000"/>
		</listOfReactants>
		<listOfProducts>
			<speciesReference species="M_3mbald_c" stoichiometry="1.000000"/>
			<speciesReference species="M_co2_c" stoichiometry="1.000000"/>
		</listOfProducts>
	</reaction>
	<reaction id="R_5AOPt2" name="R_5_Aminolevulinate_transport_in_via_proton_symport" reversible="false">
		<notes>
			<html:p>GENE_ASSOCIATION: YDL210W</html:p>
			<html:p>PROTEIN_ASSOCIATION: Uga4"</html:p>
			<html:p>SUBSYSTEM: S_Transport__Extracellular</html:p>
			<html:p>PROTEIN_CLASS: </html:p>
		</notes>
		<listOfReactants>
			<speciesReference species="M_5aop_e" stoichiometry="1.000000"/>
			<speciesReference species="M_h_e" stoichiometry="1.000000"/>
		</listOfReactants>
		<listOfProducts>
			<speciesReference species="M_5aop_c" stoichiometry="1.000000"/>
			<speciesReference species="M_h_c" stoichiometry="1.000000"/>
		</listOfProducts>
	</reaction>
	<reaction id="R_5AOPtm" name="R_5_Aminolevulinate_mitochondrial_transport" reversible="true">
		<notes>
			<html:p>GENE_ASSOCIATION: </html:p>
			<html:p>PROTEIN_ASSOCIATION: "</html:p>
			<html:p>SUBSYSTEM: S_Transport__Mitochondrial</html:p>
			<html:p>PROTEIN_CLASS: </html:p>
		</notes>
		<listOfReactants>
			<speciesReference species="M_5aop_c" stoichiometry="1.000000"/>
		</listOfReactants>
		<listOfProducts>
			<speciesReference species="M_5aop_m" stoichiometry="1.000000"/>
		</listOfProducts>
	</reaction>
        <reaction id="R_5FTHFt" name="R_5_Formyltetrahydrofolate_transport" reversible="true">
                <notes>
                        <html:p>GENE_ASSOCIATION: </html:p>
                        <html:p>PROTEIN_ASSOCIATION: "</html:p>
                        <html:p>SUBSYSTEM: Transport__Extracellular</html:p>
                        <html:p>PROTEIN_CLASS: </html:p>
                </notes>
                <listOfReactants>
                        <speciesReference species="M_5fthf_e" stoichiometry="1.000000"/>
                </listOfReactants>
                <listOfProducts>
                        <speciesReference species="M_5fthf_c" stoichiometry="1.000000"/>
                </listOfProducts>
        </reaction>
	<reaction id="R_6PGLter" name="R_6_phospho_D_glucono_1_5_lactone_endoplasmic_reticular_transport_via_diffusion" reversible="true">
		<notes>
			<html:p>GENE_ASSOCIATION: </html:p>
			<html:p>PROTEIN_ASSOCIATION: "</html:p>
			<html:p>SUBSYSTEM: S_Transport__Endoplasmic_Reticular</html:p>
			<html:p>PROTEIN_CLASS: </html:p>
		</notes>
		<listOfReactants>
			<speciesReference species="M_6pgl_c" stoichiometry="1.000000"/>
		</listOfReactants>
		<listOfProducts>
			<speciesReference species="M_6pgl_r" stoichiometry="1.000000"/>
		</listOfProducts>
	</reaction>
	<reaction id="R_8AONNt2" name="R_8_Amino_7_oxononanoate_reversible_transport_via_proton_symport" reversible="true">
		<notes>
			<html:p>GENE_ASSOCIATION: YNR056C</html:p>
			<html:p>PROTEIN_ASSOCIATION: Bio5"</html:p>
			<html:p>SUBSYSTEM: S_Transport__Extracellular</html:p>
			<html:p>PROTEIN_CLASS: </html:p>
		</notes>
		<listOfReactants>
			<speciesReference species="M_8aonn_e" stoichiometry="1.000000"/>
			<speciesReference species="M_h_e" stoichiometry="1.000000"/>
		</listOfReactants>
		<listOfProducts>
			<speciesReference species="M_8aonn_c" stoichiometry="1.000000"/>
			<speciesReference species="M_h_c" stoichiometry="1.000000"/>
		</listOfProducts>
	</reaction>
	<reaction id="R_AABTN" name="R_4_acetamidobutyrate_deacetylase" reversible="false">
		<notes>
			<html:p>GENE_ASSOCIATION: </html:p>
			<html:p>PROTEIN_ASSOCIATION: "</html:p>
			<html:p>SUBSYSTEM: S_Other_Amino_Acid_Metabolism</html:p>
			<html:p>PROTEIN_CLASS: 3.5.1.63</html:p>
		</notes>
		<listOfReactants>
			<speciesReference species="M_4aabutn_c" stoichiometry="1.000000"/>
			<speciesReference species="M_h2o_c" stoichiometry="1.000000"/>
		</listOfReactants>
		<listOfProducts>
			<speciesReference species="M_4abut_c" stoichiometry="1.000000"/>
			<speciesReference species="M_ac_c" stoichiometry="1.000000"/>
		</listOfProducts>
	</reaction>
	<reaction id="R_AACTOOR" name="R_Aminoacetoneoxygen_oxidoreductase_deaminating__flavin_containing_" reversible="false">
		<notes>
			<html:p>GENE_ASSOCIATION: </html:p>
			<html:p>PROTEIN_ASSOCIATION: "</html:p>
			<html:p>SUBSYSTEM: S_Alternate_Carbon_Metabolism</html:p>
			<html:p>PROTEIN_CLASS: </html:p>
		</notes>
		<listOfReactants>
			<speciesReference species="M_aact_c" stoichiometry="1.000000"/>
			<speciesReference species="M_h2o_c" stoichiometry="1.000000"/>
			<speciesReference species="M_o2_c" stoichiometry="1.000000"/>
		</listOfReactants>
		<listOfProducts>
			<speciesReference species="M_h2o2_c" stoichiometry="1.000000"/>
			<speciesReference species="M_mthgxl_c" stoichiometry="1.000000"/>
			<speciesReference species="M_nh4_c" stoichiometry="1.000000"/>
		</listOfProducts>
	</reaction>
	<reaction id="R_AASAD1" name="R_L_aminoadipate_semialdehyde_dehydrogenase__NADPH_" reversible="false">
		<notes>
			<html:p>GENE_ASSOCIATION: ( YBR115C  and  YGL154C )</html:p>
			<html:p>PROTEIN_ASSOCIATION: Lys25"</html:p>
			<html:p>SUBSYSTEM: S_Threonine_and_Lysine_Metabolism</html:p>
			<html:p>PROTEIN_CLASS: 1.2.1.31</html:p>
		</notes>
		<listOfReactants>
			<speciesReference species="M_L2aadp_c" stoichiometry="1.000000"/>
			<speciesReference species="M_atp_c" stoichiometry="1.000000"/>
			<speciesReference species="M_h_c" stoichiometry="1.000000"/>
			<speciesReference species="M_nadph_c" stoichiometry="1.000000"/>
		</listOfReactants>
		<listOfProducts>
			<speciesReference species="M_L2aadp6sa_c" stoichiometry="1.000000"/>
			<speciesReference species="M_amp_c" stoichiometry="1.000000"/>
			<speciesReference species="M_nadp_c" stoichiometry="1.000000"/>
			<speciesReference species="M_ppi_c" stoichiometry="1.000000"/>
		</listOfProducts>
	</reaction>
	<reaction id="R_AASAD2" name="R_L_aminoadipate_semialdehyde_dehydrogenase__NADH_" reversible="false">
		<notes>
			<html:p>GENE_ASSOCIATION: ( YBR115C  and  YGL154C )</html:p>
			<html:p>PROTEIN_ASSOCIATION: Lys25"</html:p>
			<html:p>SUBSYSTEM: S_Threonine_and_Lysine_Metabolism</html:p>
			<html:p>PROTEIN_CLASS: 1.2.1.31</html:p>
		</notes>
		<listOfReactants>
			<speciesReference species="M_L2aadp_c" stoichiometry="1.000000"/>
			<speciesReference species="M_atp_c" stoichiometry="1.000000"/>
			<speciesReference species="M_h_c" stoichiometry="1.000000"/>
			<speciesReference species="M_nadh_c" stoichiometry="1.000000"/>
		</listOfReactants>
		<listOfProducts>
			<speciesReference species="M_L2aadp6sa_c" stoichiometry="1.000000"/>
			<speciesReference species="M_amp_c" stoichiometry="1.000000"/>
			<speciesReference species="M_nad_c" stoichiometry="1.000000"/>
			<speciesReference species="M_ppi_c" stoichiometry="1.000000"/>
		</listOfProducts>
	</reaction>
	<reaction id="R_AATA" name="R_2_aminoadipate_transaminase" reversible="true">
		<notes>
			<html:p>GENE_ASSOCIATION: </html:p>
			<html:p>PROTEIN_ASSOCIATION: "</html:p>
			<html:p>SUBSYSTEM: S_Threonine_and_Lysine_Metabolism</html:p>
			<html:p>PROTEIN_CLASS: 2.6.1.39</html:p>
		</notes>
		<listOfReactants>
			<speciesReference species="M_2oxoadp_c" stoichiometry="1.000000"/>
			<speciesReference species="M_glu_L_c" stoichiometry="1.000000"/>
		</listOfReactants>
		<listOfProducts>
			<speciesReference species="M_L2aadp_c" stoichiometry="1.000000"/>
			<speciesReference species="M_akg_c" stoichiometry="1.000000"/>
		</listOfProducts>
	</reaction>
	<reaction id="R_ABTA" name="R_4_aminobutyrate_transaminase" reversible="false">
		<notes>
			<html:p>GENE_ASSOCIATION: YGR019W</html:p>
			<html:p>PROTEIN_ASSOCIATION: Uga1"</html:p>
			<html:p>SUBSYSTEM: S_Glutamate_metabolism</html:p>
			<html:p>PROTEIN_CLASS: 2.6.1.19</html:p>
		</notes>
		<listOfReactants>
			<speciesReference species="M_4abut_c" stoichiometry="1.000000"/>
			<speciesReference species="M_akg_c" stoichiometry="1.000000"/>
		</listOfReactants>
		<listOfProducts>
			<speciesReference species="M_glu_L_c" stoichiometry="1.000000"/>
			<speciesReference species="M_sucsal_c" stoichiometry="1.000000"/>
		</listOfProducts>
	</reaction>
	<reaction id="R_ABTt" name="R_L_arabinitol_transport_via_passive_diffusion" reversible="true">
		<notes>
			<html:p>GENE_ASSOCIATION: </html:p>
			<html:p>PROTEIN_ASSOCIATION: "</html:p>
			<html:p>SUBSYSTEM: S_Transport__Extracellular</html:p>
			<html:p>PROTEIN_CLASS: </html:p>
		</notes>
		<listOfReactants>
			<speciesReference species="M_abt_e" stoichiometry="1.000000"/>
		</listOfReactants>
		<listOfProducts>
			<speciesReference species="M_abt_c" stoichiometry="1.000000"/>
		</listOfProducts>
	</reaction>
	<reaction id="R_ABUTDm" name="R_Aminobutyraldehyde_dehydrogenase__mitochondrial" reversible="false">
		<notes>
			<html:p>GENE_ASSOCIATION: ( YOR374W  or  YER073W )</html:p>
			<html:p>PROTEIN_ASSOCIATION: ( Ald4-m ) or ( Ald5-m )"</html:p>
			<html:p>SUBSYSTEM: S_Other_Amino_Acid_Metabolism</html:p>
			<html:p>PROTEIN_CLASS: 1.2.1.19</html:p>
		</notes>
		<listOfReactants>
			<speciesReference species="M_4abutn_m" stoichiometry="1.000000"/>
			<speciesReference species="M_h2o_m" stoichiometry="1.000000"/>
			<speciesReference species="M_nad_m" stoichiometry="1.000000"/>
		</listOfReactants>
		<listOfProducts>
			<speciesReference species="M_4abut_m" stoichiometry="1.000000"/>
			<speciesReference species="M_h_m" stoichiometry="2.000000"/>
			<speciesReference species="M_nadh_m" stoichiometry="1.000000"/>
		</listOfProducts>
	</reaction>
	<reaction id="R_ABUTt2r" name="R_4_aminobutyrate_reversible_transport_in_via_proton_symport" reversible="true">
		<notes>
			<html:p>GENE_ASSOCIATION: ( YOR348C  or  YDL210W )</html:p>
			<html:p>PROTEIN_ASSOCIATION: ( Put4 ) or ( Uga4 )"</html:p>
			<html:p>SUBSYSTEM: S_Transport__Extracellular</html:p>
			<html:p>PROTEIN_CLASS: </html:p>
		</notes>
		<listOfReactants>
			<speciesReference species="M_4abut_e" stoichiometry="1.000000"/>
			<speciesReference species="M_h_e" stoichiometry="1.000000"/>
		</listOfReactants>
		<listOfProducts>
			<speciesReference species="M_4abut_c" stoichiometry="1.000000"/>
			<speciesReference species="M_h_c" stoichiometry="1.000000"/>
		</listOfProducts>
	</reaction>
	<reaction id="R_ACACT1" name="R_acetyl_CoA_C_acetyltransferase" reversible="false">
		<notes>
			<html:p>GENE_ASSOCIATION: YPL028W</html:p>
			<html:p>PROTEIN_ASSOCIATION: Erg10"</html:p>
			<html:p>SUBSYSTEM: S_Fatty_Acid__Biosynthesis</html:p>
			<html:p>PROTEIN_CLASS: 2.3.1.9</html:p>
		</notes>
		<listOfReactants>
			<speciesReference species="M_accoa_c" stoichiometry="2.000000"/>
		</listOfReactants>
		<listOfProducts>
			<speciesReference species="M_aacoa_c" stoichiometry="1.000000"/>
			<speciesReference species="M_coa_c" stoichiometry="1.000000"/>
		</listOfProducts>
	</reaction>
	<reaction id="R_ACACT1m" name="R_acetyl_CoA_C_acetyltransferase__mitochondrial" reversible="false">
		<notes>
			<html:p>GENE_ASSOCIATION: YPL028W</html:p>
			<html:p>PROTEIN_ASSOCIATION: Erg10-m"</html:p>
			<html:p>SUBSYSTEM: S_Fatty_Acid__Biosynthesis</html:p>
			<html:p>PROTEIN_CLASS: 2.3.1.9</html:p>
		</notes>
		<listOfReactants>
			<speciesReference species="M_accoa_m" stoichiometry="2.000000"/>
		</listOfReactants>
		<listOfProducts>
			<speciesReference species="M_aacoa_m" stoichiometry="1.000000"/>
			<speciesReference species="M_coa_m" stoichiometry="1.000000"/>
		</listOfProducts>
	</reaction>
	<reaction id="R_ACACT4p" name="R_acetyl_CoA_C_acetyltransferase__octanoyl_CoA___peroxisomal" reversible="false">
		<notes>
			<html:p>GENE_ASSOCIATION: YIL160C</html:p>
			<html:p>PROTEIN_ASSOCIATION: Pot1-p"</html:p>
			<html:p>SUBSYSTEM: S_Fatty_Acid_Degradation</html:p>
			<html:p>PROTEIN_CLASS: 2.3.1.16</html:p>
		</notes>
		<listOfReactants>
			<speciesReference species="M_3odcoa_x" stoichiometry="1.000000"/>
			<speciesReference species="M_coa_x" stoichiometry="1.000000"/>
		</listOfReactants>
		<listOfProducts>
			<speciesReference species="M_accoa_x" stoichiometry="1.000000"/>
			<speciesReference species="M_occoa_x" stoichiometry="1.000000"/>
		</listOfProducts>
	</reaction>
	<reaction id="R_ACACT5p" name="R_acetyl_CoA_C_acyltransferase__decanoyl_CoA___peroxisomal" reversible="false">
		<notes>
			<html:p>GENE_ASSOCIATION: YIL160C</html:p>
			<html:p>PROTEIN_ASSOCIATION: Pot1-p"</html:p>
			<html:p>SUBSYSTEM: S_Fatty_Acid_Degradation</html:p>
			<html:p>PROTEIN_CLASS: 2.3.1.16</html:p>
		</notes>
		<listOfReactants>
			<speciesReference species="M_3oddcoa_x" stoichiometry="1.000000"/>
			<speciesReference species="M_coa_x" stoichiometry="1.000000"/>
		</listOfReactants>
		<listOfProducts>
			<speciesReference species="M_accoa_x" stoichiometry="1.000000"/>
			<speciesReference species="M_dcacoa_x" stoichiometry="1.000000"/>
		</listOfProducts>
	</reaction>
	<reaction id="R_ACACT6p" name="R_acetyl_CoA_C_acetyltransferase__dodecanoyl___peroxisomal" reversible="false">
		<notes>
			<html:p>GENE_ASSOCIATION: YIL160C</html:p>
			<html:p>PROTEIN_ASSOCIATION: Pot1-p"</html:p>
			<html:p>SUBSYSTEM: S_Fatty_Acid_Degradation</html:p>
			<html:p>PROTEIN_CLASS: 2.3.1.16</html:p>
		</notes>
		<listOfReactants>
			<speciesReference species="M_3otdcoa_x" stoichiometry="1.000000"/>
			<speciesReference species="M_coa_x" stoichiometry="1.000000"/>
		</listOfReactants>
		<listOfProducts>
			<speciesReference species="M_accoa_x" stoichiometry="1.000000"/>
			<speciesReference species="M_ddcacoa_x" stoichiometry="1.000000"/>
		</listOfProducts>
	</reaction>
	<reaction id="R_ACACT7p" name="R_acetyl_CoA_acyltransferase__tetradecanoyl_CoA___peroxisomal" reversible="false">
		<notes>
			<html:p>GENE_ASSOCIATION: YIL160C</html:p>
			<html:p>PROTEIN_ASSOCIATION: Pot1-p"</html:p>
			<html:p>SUBSYSTEM: S_Fatty_Acid_Degradation</html:p>
			<html:p>PROTEIN_CLASS: 2.3.1.16</html:p>
		</notes>
		<listOfReactants>
			<speciesReference species="M_3ohdcoa_x" stoichiometry="1.000000"/>
			<speciesReference species="M_coa_x" stoichiometry="1.000000"/>
		</listOfReactants>
		<listOfProducts>
			<speciesReference species="M_accoa_x" stoichiometry="1.000000"/>
			<speciesReference species="M_tdcoa_x" stoichiometry="1.000000"/>
		</listOfProducts>
	</reaction>
	<reaction id="R_ACACT8p" name="R_acetyl_CoA_acyltransferase__hexadecanoyl_CoA___peroxisomal" reversible="false">
		<notes>
			<html:p>GENE_ASSOCIATION: YIL160C</html:p>
			<html:p>PROTEIN_ASSOCIATION: Pot1-p"</html:p>
			<html:p>SUBSYSTEM: S_Fatty_Acid_Degradation</html:p>
			<html:p>PROTEIN_CLASS: 2.3.1.16</html:p>
		</notes>
		<listOfReactants>
			<speciesReference species="M_3ohodcoa_x" stoichiometry="1.000000"/>
			<speciesReference species="M_coa_x" stoichiometry="1.000000"/>
		</listOfReactants>
		<listOfProducts>
			<speciesReference species="M_accoa_x" stoichiometry="1.000000"/>
			<speciesReference species="M_pmtcoa_x" stoichiometry="1.000000"/>
		</listOfProducts>
	</reaction>
	<reaction id="R_ACACT9p" name="R_acetyl_CoA_acyltransferase__tetracosanoyl_CoA___peroxisomal" reversible="false">
		<notes>
			<html:p>GENE_ASSOCIATION: YIL160C</html:p>
			<html:p>PROTEIN_ASSOCIATION: Pot1-p"</html:p>
			<html:p>SUBSYSTEM: S_Fatty_Acid_Degradation</html:p>
			<html:p>PROTEIN_CLASS: 2.3.1.16</html:p>
		</notes>
		<listOfReactants>
			<speciesReference species="M_3ohxccoa_x" stoichiometry="1.000000"/>
			<speciesReference species="M_coa_x" stoichiometry="1.000000"/>
		</listOfReactants>
		<listOfProducts>
			<speciesReference species="M_accoa_x" stoichiometry="1.000000"/>
			<speciesReference species="M_ttccoa_x" stoichiometry="1.000000"/>
		</listOfProducts>
	</reaction>
	<reaction id="R_ACALDCD" name="R_Acetaldehyde_condensation" reversible="false">
		<notes>
			<html:p>GENE_ASSOCIATION: ( YLR044C  or  YGR087C  or  YLR134W )</html:p>
			<html:p>PROTEIN_ASSOCIATION: ( Pdc1 ) or ( Pdc6 ) or ( Pdc5 )"</html:p>
			<html:p>SUBSYSTEM: S_Alternate_Carbon_Metabolism</html:p>
			<html:p>PROTEIN_CLASS: </html:p>
		</notes>
		<listOfReactants>
			<speciesReference species="M_acald_c" stoichiometry="2.000000"/>
		</listOfReactants>
		<listOfProducts>
			<speciesReference species="M_actn_R_c" stoichiometry="1.000000"/>
		</listOfProducts>
	</reaction>
	<reaction id="R_ACALDt" name="R_acetaldehyde_reversible_transport" reversible="true">
		<notes>
			<html:p>GENE_ASSOCIATION: </html:p>
			<html:p>PROTEIN_ASSOCIATION: "</html:p>
			<html:p>SUBSYSTEM: S_Transport__Extracellular</html:p>
			<html:p>PROTEIN_CLASS: </html:p>
		</notes>
		<listOfReactants>
			<speciesReference species="M_acald_e" stoichiometry="1.000000"/>
		</listOfReactants>
		<listOfProducts>
			<speciesReference species="M_acald_c" stoichiometry="1.000000"/>
		</listOfProducts>
	</reaction>
	<reaction id="R_ACALDtm" name="R_acetaldehyde_mitochondrial_diffusion" reversible="true">
		<notes>
			<html:p>GENE_ASSOCIATION: </html:p>
			<html:p>PROTEIN_ASSOCIATION: "</html:p>
			<html:p>SUBSYSTEM: S_Transport__Mitochondrial</html:p>
			<html:p>PROTEIN_CLASS: </html:p>
		</notes>
		<listOfReactants>
			<speciesReference species="M_acald_m" stoichiometry="1.000000"/>
		</listOfReactants>
		<listOfProducts>
			<speciesReference species="M_acald_c" stoichiometry="1.000000"/>
		</listOfProducts>
	</reaction>
	<reaction id="R_ACCOACr" name="R_acetyl_CoA_carboxylase__reversible_reaction" reversible="true">
		<notes>
			<html:p>GENE_ASSOCIATION: YNR016C</html:p>
			<html:p>PROTEIN_ASSOCIATION: Acc1"</html:p>
			<html:p>SUBSYSTEM: S_Fatty_Acid__Biosynthesis</html:p>
			<html:p>PROTEIN_CLASS: 6.4.1.2</html:p>
		</notes>
		<listOfReactants>
			<speciesReference species="M_accoa_c" stoichiometry="1.000000"/>
			<speciesReference species="M_atp_c" stoichiometry="1.000000"/>
			<speciesReference species="M_hco3_c" stoichiometry="1.000000"/>
		</listOfReactants>
		<listOfProducts>
			<speciesReference species="M_adp_c" stoichiometry="1.000000"/>
			<speciesReference species="M_h_c" stoichiometry="1.000000"/>
			<speciesReference species="M_malcoa_c" stoichiometry="1.000000"/>
			<speciesReference species="M_pi_c" stoichiometry="1.000000"/>
		</listOfProducts>
	</reaction>
	<reaction id="R_ACCOACrm" name="R_Acetyl_Coa_carboxylase__mitochondrial" reversible="true">
		<notes>
			<html:p>GENE_ASSOCIATION: YMR207C</html:p>
			<html:p>PROTEIN_ASSOCIATION: Hfa1-m"</html:p>
			<html:p>SUBSYSTEM: S_Fatty_Acid__Biosynthesis</html:p>
			<html:p>PROTEIN_CLASS: 6.4.1.2</html:p>
		</notes>
		<listOfReactants>
			<speciesReference species="M_accoa_m" stoichiometry="1.000000"/>
			<speciesReference species="M_atp_m" stoichiometry="1.000000"/>
			<speciesReference species="M_hco3_m" stoichiometry="1.000000"/>
		</listOfReactants>
		<listOfProducts>
			<speciesReference species="M_adp_m" stoichiometry="1.000000"/>
			<speciesReference species="M_h_m" stoichiometry="1.000000"/>
			<speciesReference species="M_malcoa_m" stoichiometry="1.000000"/>
			<speciesReference species="M_pi_m" stoichiometry="1.000000"/>
		</listOfProducts>
	</reaction>
	<reaction id="R_ACCOAtn" name="R_acetyl_CoA_transport__nuclear" reversible="true">
		<notes>
			<html:p>GENE_ASSOCIATION: </html:p>
			<html:p>PROTEIN_ASSOCIATION: "</html:p>
			<html:p>SUBSYSTEM: S_Transport__Nuclear</html:p>
			<html:p>PROTEIN_CLASS: </html:p>
		</notes>
		<listOfReactants>
			<speciesReference species="M_accoa_c" stoichiometry="1.000000"/>
		</listOfReactants>
		<listOfProducts>
			<speciesReference species="M_accoa_n" stoichiometry="1.000000"/>
		</listOfProducts>
	</reaction>
	<reaction id="R_ACESt" name="R_acetic_ester_transport__extracellular_" reversible="false">
		<notes>
			<html:p>GENE_ASSOCIATION: </html:p>
			<html:p>PROTEIN_ASSOCIATION: "</html:p>
			<html:p>SUBSYSTEM: S_Transport__Extracellular</html:p>
			<html:p>PROTEIN_CLASS: </html:p>
		</notes>
		<listOfReactants>
			<speciesReference species="M_aces_c" stoichiometry="1.000000"/>
		</listOfReactants>
		<listOfProducts>
			<speciesReference species="M_aces_e" stoichiometry="1.000000"/>
		</listOfProducts>
	</reaction>
	<reaction id="R_ACGAM6PS" name="R_N_acetylglucosamine_6_phosphate_synthase" reversible="true">
		<notes>
			<html:p>GENE_ASSOCIATION: YFL017C</html:p>
			<html:p>PROTEIN_ASSOCIATION: Gna1"</html:p>
			<html:p>SUBSYSTEM: S_Glutamate_metabolism</html:p>
			<html:p>PROTEIN_CLASS: 2.3.1.4</html:p>
		</notes>
		<listOfReactants>
			<speciesReference species="M_accoa_c" stoichiometry="1.000000"/>
			<speciesReference species="M_gam6p_c" stoichiometry="1.000000"/>
		</listOfReactants>
		<listOfProducts>
			<speciesReference species="M_acgam6p_c" stoichiometry="1.000000"/>
			<speciesReference species="M_coa_c" stoichiometry="1.000000"/>
			<speciesReference species="M_h_c" stoichiometry="1.000000"/>
		</listOfProducts>
	</reaction>
	<reaction id="R_ACGAMPM" name="R_phosphoacetylglucosamine_mutase" reversible="true">
		<notes>
			<html:p>GENE_ASSOCIATION: YEL058W</html:p>
			<html:p>PROTEIN_ASSOCIATION: Pcm1"</html:p>
			<html:p>SUBSYSTEM: S_Glutamate_metabolism</html:p>
			<html:p>PROTEIN_CLASS: 5.4.2.3</html:p>
		</notes>
		<listOfReactants>
			<speciesReference species="M_acgam6p_c" stoichiometry="1.000000"/>
		</listOfReactants>
		<listOfProducts>
			<speciesReference species="M_acgam1p_c" stoichiometry="1.000000"/>
		</listOfProducts>
	</reaction>
	<reaction id="R_ACGKm" name="R_acetylglutamate_kinase__mitochondrial" reversible="false">
		<notes>
			<html:p>GENE_ASSOCIATION: YER069W</html:p>
			<html:p>PROTEIN_ASSOCIATION: Arg5-m"</html:p>
			<html:p>SUBSYSTEM: S_Arginine_and_Proline_Metabolism</html:p>
			<html:p>PROTEIN_CLASS: 2.7.2.8</html:p>
		</notes>
		<listOfReactants>
			<speciesReference species="M_acglu_m" stoichiometry="1.000000"/>
			<speciesReference species="M_atp_m" stoichiometry="1.000000"/>
		</listOfReactants>
		<listOfProducts>
			<speciesReference species="M_acg5p_m" stoichiometry="1.000000"/>
			<speciesReference species="M_adp_m" stoichiometry="1.000000"/>
		</listOfProducts>
	</reaction>
	<reaction id="R_ACGSm" name="R_N_acteylglutamate_synthase__mitochondrial" reversible="false">
		<notes>
			<html:p>GENE_ASSOCIATION: ( YMR062C  or  YJL071W )</html:p>
			<html:p>PROTEIN_ASSOCIATION: ( Ecm40-m ) or ( Arg2-m )"</html:p>
			<html:p>SUBSYSTEM: S_Arginine_and_Proline_Metabolism</html:p>
			<html:p>PROTEIN_CLASS: 2.3.1.1</html:p>
		</notes>
		<listOfReactants>
			<speciesReference species="M_accoa_m" stoichiometry="1.000000"/>
			<speciesReference species="M_glu_L_m" stoichiometry="1.000000"/>
		</listOfReactants>
		<listOfProducts>
			<speciesReference species="M_acglu_m" stoichiometry="1.000000"/>
			<speciesReference species="M_coa_m" stoichiometry="1.000000"/>
			<speciesReference species="M_h_m" stoichiometry="1.000000"/>
		</listOfProducts>
	</reaction>
	<reaction id="R_ACHBSm" name="R_2_aceto_2_hydroxybutanoate_synthase__mitochondrial" reversible="false">
		<notes>
			<html:p>GENE_ASSOCIATION: ( YCL009C  and  YMR108W )</html:p>
			<html:p>PROTEIN_ASSOCIATION: Ilv26-m"</html:p>
			<html:p>SUBSYSTEM: S_Valine__Leucine__and_Isoleucine_Metabolism</html:p>
			<html:p>PROTEIN_CLASS: 4.1.3.18</html:p>
		</notes>
		<listOfReactants>
			<speciesReference species="M_2obut_m" stoichiometry="1.000000"/>
			<speciesReference species="M_h_m" stoichiometry="1.000000"/>
			<speciesReference species="M_pyr_m" stoichiometry="1.000000"/>
		</listOfReactants>
		<listOfProducts>
			<speciesReference species="M_2ahbut_m" stoichiometry="1.000000"/>
			<speciesReference species="M_co2_m" stoichiometry="1.000000"/>
		</listOfProducts>
	</reaction>
	<reaction id="R_ACHLE1" name="R_Isoamyl_acetate_hydrolyzing_esterase" reversible="false">
		<notes>
			<html:p>GENE_ASSOCIATION: YOR126C</html:p>
			<html:p>PROTEIN_ASSOCIATION: Iah1"</html:p>
			<html:p>SUBSYSTEM: S_Complex_Alcohol_Metabolism</html:p>
			<html:p>PROTEIN_CLASS: </html:p>
		</notes>
		<listOfReactants>
			<speciesReference species="M_h2o_c" stoichiometry="1.000000"/>
			<speciesReference species="M_iamac_c" stoichiometry="1.000000"/>
		</listOfReactants>
		<listOfProducts>
			<speciesReference species="M_ac_c" stoichiometry="1.000000"/>
			<speciesReference species="M_h_c" stoichiometry="1.000000"/>
			<speciesReference species="M_iamoh_c" stoichiometry="1.000000"/>
		</listOfProducts>
	</reaction>
	<reaction id="R_ACHLE2" name="R_Isobutyl_acetate_hydrolyzing_esterase" reversible="false">
		<notes>
			<html:p>GENE_ASSOCIATION: YOR126C</html:p>
			<html:p>PROTEIN_ASSOCIATION: Iah1"</html:p>
			<html:p>SUBSYSTEM: S_Complex_Alcohol_Metabolism</html:p>
			<html:p>PROTEIN_CLASS: </html:p>
		</notes>
		<listOfReactants>
			<speciesReference species="M_h2o_c" stoichiometry="1.000000"/>
			<speciesReference species="M_ibutac_c" stoichiometry="1.000000"/>
		</listOfReactants>
		<listOfProducts>
			<speciesReference species="M_ac_c" stoichiometry="1.000000"/>
			<speciesReference species="M_h_c" stoichiometry="1.000000"/>
			<speciesReference species="M_ibutoh_c" stoichiometry="1.000000"/>
		</listOfProducts>
	</reaction>
	<reaction id="R_ACHLE3" name="R_Ethyl_acetate_hydrolyzing_esterase" reversible="false">
		<notes>
			<html:p>GENE_ASSOCIATION: YOR126C</html:p>
			<html:p>PROTEIN_ASSOCIATION: Iah1"</html:p>
			<html:p>SUBSYSTEM: S_Complex_Alcohol_Metabolism</html:p>
			<html:p>PROTEIN_CLASS: </html:p>
		</notes>
		<listOfReactants>
			<speciesReference species="M_aces_c" stoichiometry="1.000000"/>
			<speciesReference species="M_h2o_c" stoichiometry="1.000000"/>
		</listOfReactants>
		<listOfProducts>
			<speciesReference species="M_ac_c" stoichiometry="1.000000"/>
			<speciesReference species="M_etoh_c" stoichiometry="1.000000"/>
			<speciesReference species="M_h_c" stoichiometry="1.000000"/>
		</listOfProducts>
	</reaction>
	<reaction id="R_ACLSm" name="R_acetolactate_synthase__mitochondrial" reversible="false">
		<notes>
			<html:p>GENE_ASSOCIATION: ( YCL009C  and  YMR108W )</html:p>
			<html:p>PROTEIN_ASSOCIATION: Ilv26-m"</html:p>
			<html:p>SUBSYSTEM: S_Valine__Leucine__and_Isoleucine_Metabolism</html:p>
			<html:p>PROTEIN_CLASS: 4.1.3.18</html:p>
		</notes>
		<listOfReactants>
			<speciesReference species="M_h_m" stoichiometry="1.000000"/>
			<speciesReference species="M_pyr_m" stoichiometry="2.000000"/>
		</listOfReactants>
		<listOfProducts>
			<speciesReference species="M_alac_S_m" stoichiometry="1.000000"/>
			<speciesReference species="M_co2_m" stoichiometry="1.000000"/>
		</listOfProducts>
	</reaction>
	<reaction id="R_ACOAHim" name="R_acetyl_CoA_hydrolase__mitochondrial__irreversible_" reversible="false">
		<notes>
			<html:p>GENE_ASSOCIATION: YBL015W</html:p>
			<html:p>PROTEIN_ASSOCIATION: Ach1-m"</html:p>
			<html:p>SUBSYSTEM: S_Pyruvate_Metabolism</html:p>
			<html:p>PROTEIN_CLASS: 3.1.2.1</html:p>
		</notes>
		<listOfReactants>
			<speciesReference species="M_accoa_m" stoichiometry="1.000000"/>
			<speciesReference species="M_h2o_m" stoichiometry="1.000000"/>
		</listOfReactants>
		<listOfProducts>
			<speciesReference species="M_ac_m" stoichiometry="1.000000"/>
			<speciesReference species="M_coa_m" stoichiometry="1.000000"/>
			<speciesReference species="M_h_m" stoichiometry="1.000000"/>
		</listOfProducts>
	</reaction>
	<reaction id="R_ACOAO4p" name="R_acyl_CoA_oxidase__decanoyl_CoA___peroxisomal" reversible="false">
		<notes>
			<html:p>GENE_ASSOCIATION: YGL205W</html:p>
			<html:p>PROTEIN_ASSOCIATION: Pox1-p"</html:p>
			<html:p>SUBSYSTEM: S_Fatty_Acid_Degradation</html:p>
			<html:p>PROTEIN_CLASS: 1.3.3.6</html:p>
		</notes>
		<listOfReactants>
			<speciesReference species="M_dcacoa_x" stoichiometry="1.000000"/>
			<speciesReference species="M_o2_x" stoichiometry="1.000000"/>
		</listOfReactants>
		<listOfProducts>
			<speciesReference species="M_dc2coa_x" stoichiometry="1.000000"/>
			<speciesReference species="M_h2o2_x" stoichiometry="1.000000"/>
		</listOfProducts>
	</reaction>
	<reaction id="R_ACOAO5p" name="R_acyl_CoA_oxidase__dodecanoyl_CoA___peroxisomal" reversible="false">
		<notes>
			<html:p>GENE_ASSOCIATION: YGL205W</html:p>
			<html:p>PROTEIN_ASSOCIATION: Pox1-p"</html:p>
			<html:p>SUBSYSTEM: S_Fatty_Acid_Degradation</html:p>
			<html:p>PROTEIN_CLASS: 1.3.3.6</html:p>
		</notes>
		<listOfReactants>
			<speciesReference species="M_ddcacoa_x" stoichiometry="1.000000"/>
			<speciesReference species="M_o2_x" stoichiometry="1.000000"/>
		</listOfReactants>
		<listOfProducts>
			<speciesReference species="M_dd2coa_x" stoichiometry="1.000000"/>
			<speciesReference species="M_h2o2_x" stoichiometry="1.000000"/>
		</listOfProducts>
	</reaction>
	<reaction id="R_ACOAO6p" name="R_acyl_CpA_oxidase__tetradecanoyl_CoA___peroxisomal" reversible="false">
		<notes>
			<html:p>GENE_ASSOCIATION: YGL205W</html:p>
			<html:p>PROTEIN_ASSOCIATION: Pox1-p"</html:p>
			<html:p>SUBSYSTEM: S_Fatty_Acid_Degradation</html:p>
			<html:p>PROTEIN_CLASS: 1.3.3.6</html:p>
		</notes>
		<listOfReactants>
			<speciesReference species="M_o2_x" stoichiometry="1.000000"/>
			<speciesReference species="M_tdcoa_x" stoichiometry="1.000000"/>
		</listOfReactants>
		<listOfProducts>
			<speciesReference species="M_h2o2_x" stoichiometry="1.000000"/>
			<speciesReference species="M_td2coa_x" stoichiometry="1.000000"/>
		</listOfProducts>
	</reaction>
	<reaction id="R_ACOAO7p" name="R_acyl_CoA_oxidase__hexadecanoyl_CoA___peroxisomal" reversible="false">
		<notes>
			<html:p>GENE_ASSOCIATION: YGL205W</html:p>
			<html:p>PROTEIN_ASSOCIATION: Pox1-p"</html:p>
			<html:p>SUBSYSTEM: S_Fatty_Acid_Degradation</html:p>
			<html:p>PROTEIN_CLASS: 1.3.3.6</html:p>
		</notes>
		<listOfReactants>
			<speciesReference species="M_o2_x" stoichiometry="1.000000"/>
			<speciesReference species="M_pmtcoa_x" stoichiometry="1.000000"/>
		</listOfReactants>
		<listOfProducts>
			<speciesReference species="M_h2o2_x" stoichiometry="1.000000"/>
			<speciesReference species="M_hdd2coa_x" stoichiometry="1.000000"/>
		</listOfProducts>
	</reaction>
	<reaction id="R_ACOAO8p" name="R_acyl_CoA_oxidase__octadecanoyl_CoA___peroxisomal" reversible="false">
		<notes>
			<html:p>GENE_ASSOCIATION: YGL205W</html:p>
			<html:p>PROTEIN_ASSOCIATION: Pox1-p"</html:p>
			<html:p>SUBSYSTEM: S_Fatty_Acid_Degradation</html:p>
			<html:p>PROTEIN_CLASS: 1.3.3.6</html:p>
		</notes>
		<listOfReactants>
			<speciesReference species="M_o2_x" stoichiometry="1.000000"/>
			<speciesReference species="M_stcoa_x" stoichiometry="1.000000"/>
		</listOfReactants>
		<listOfProducts>
			<speciesReference species="M_h2o2_x" stoichiometry="1.000000"/>
			<speciesReference species="M_od2coa_x" stoichiometry="1.000000"/>
		</listOfProducts>
	</reaction>
	<reaction id="R_ACOAO9p" name="R_acyl_CoA_oxidase__hexacanoyl_CoA___peroxisomal" reversible="false">
		<notes>
			<html:p>GENE_ASSOCIATION: YGL205W</html:p>
			<html:p>PROTEIN_ASSOCIATION: Pox1-p"</html:p>
			<html:p>SUBSYSTEM: S_Fatty_Acid_Degradation</html:p>
			<html:p>PROTEIN_CLASS: 1.3.3.6</html:p>
		</notes>
		<listOfReactants>
			<speciesReference species="M_hexccoa_x" stoichiometry="1.000000"/>
			<speciesReference species="M_o2_x" stoichiometry="1.000000"/>
		</listOfReactants>
		<listOfProducts>
			<speciesReference species="M_h2o2_x" stoichiometry="1.000000"/>
			<speciesReference species="M_hxc2coa_x" stoichiometry="1.000000"/>
		</listOfProducts>
	</reaction>
	<reaction id="R_ACOATA" name="R_Acetyl_CoA_ACP_transacylase" reversible="true">
		<notes>
			<html:p>GENE_ASSOCIATION: ( YKL182W  and  YPL231W )</html:p>
			<html:p>PROTEIN_ASSOCIATION: Fas"</html:p>
			<html:p>SUBSYSTEM: S_Fatty_Acid__Biosynthesis</html:p>
			<html:p>PROTEIN_CLASS: 2.3.1.38</html:p>
		</notes>
		<listOfReactants>
			<speciesReference species="M_ACP_c" stoichiometry="1.000000"/>
			<speciesReference species="M_accoa_c" stoichiometry="1.000000"/>
		</listOfReactants>
		<listOfProducts>
			<speciesReference species="M_acACP_c" stoichiometry="1.000000"/>
			<speciesReference species="M_coa_c" stoichiometry="1.000000"/>
		</listOfProducts>
	</reaction>
	<reaction id="R_ACOATAm" name="R_Acetyl_CoA_ACP_transacylase" reversible="true">
		<notes>
			<html:p>GENE_ASSOCIATION: ( YKL192C  and  YER061C  and  YHR067W  and  YOR221C  and  YBR026C  and  YKL055C )</html:p>
			<html:p>PROTEIN_ASSOCIATION: ( Acp1-m and Cem1-m and Htd2-m and Mct1-m and Mrf1-m and Oar1-m )"</html:p>
			<html:p>SUBSYSTEM: S_Fatty_Acid__Biosynthesis</html:p>
			<html:p>PROTEIN_CLASS: 2.3.1.41</html:p>
		</notes>
		<listOfReactants>
			<speciesReference species="M_ACP_m" stoichiometry="1.000000"/>
			<speciesReference species="M_accoa_m" stoichiometry="1.000000"/>
		</listOfReactants>
		<listOfProducts>
			<speciesReference species="M_acACP_m" stoichiometry="1.000000"/>
			<speciesReference species="M_coa_m" stoichiometry="1.000000"/>
		</listOfProducts>
	</reaction>
	<reaction id="R_ACON3MT" name="R_trans_aconitate_3_methyltransferase" reversible="false">
		<notes>
			<html:p>GENE_ASSOCIATION: YER175C</html:p>
			<html:p>PROTEIN_ASSOCIATION: Tmt1"</html:p>
			<html:p>SUBSYSTEM: S_Other</html:p>
			<html:p>PROTEIN_CLASS: 2.1.1.145</html:p>
		</notes>
		<listOfReactants>
			<speciesReference species="M_acon_T_c" stoichiometry="1.000000"/>
			<speciesReference species="M_amet_c" stoichiometry="1.000000"/>
		</listOfReactants>
		<listOfProducts>
			<speciesReference species="M_acon5m_c" stoichiometry="1.000000"/>
			<speciesReference species="M_ahcys_c" stoichiometry="1.000000"/>
		</listOfProducts>
	</reaction>
	<reaction id="R_ACONT" name="R_aconitase" reversible="true">
		<notes>
			<html:p>GENE_ASSOCIATION: YLR304C</html:p>
			<html:p>PROTEIN_ASSOCIATION: Aco1"</html:p>
			<html:p>SUBSYSTEM: S_Citric_Acid_Cycle</html:p>
			<html:p>PROTEIN_CLASS: 4.2.1.3</html:p>
		</notes>
		<listOfReactants>
			<speciesReference species="M_cit_c" stoichiometry="1.000000"/>
		</listOfReactants>
		<listOfProducts>
			<speciesReference species="M_icit_c" stoichiometry="1.000000"/>
		</listOfProducts>
	</reaction>
	<reaction id="R_ACONT3m" name="R_aconitase__mitochondrial" reversible="true">
		<notes>
			<html:p>GENE_ASSOCIATION: YPR002W</html:p>
			<html:p>PROTEIN_ASSOCIATION: Pdh1-m"</html:p>
			<html:p>SUBSYSTEM: S_Anaplerotic_reactions</html:p>
			<html:p>PROTEIN_CLASS: 4.2.1.3</html:p>
		</notes>
		<listOfReactants>
			<speciesReference species="M_2mcit_m" stoichiometry="1.000000"/>
		</listOfReactants>
		<listOfProducts>
			<speciesReference species="M_micit_m" stoichiometry="1.000000"/>
		</listOfProducts>
	</reaction>
	<reaction id="R_ACONTm" name="R_Aconitate_hydratase" reversible="true">
		<notes>
			<html:p>GENE_ASSOCIATION: YLR304C</html:p>
			<html:p>PROTEIN_ASSOCIATION: Aco1-m"</html:p>
			<html:p>SUBSYSTEM: S_Citric_Acid_Cycle</html:p>
			<html:p>PROTEIN_CLASS: 4.2.1.3</html:p>
		</notes>
		<listOfReactants>
			<speciesReference species="M_cit_m" stoichiometry="1.000000"/>
		</listOfReactants>
		<listOfProducts>
			<speciesReference species="M_icit_m" stoichiometry="1.000000"/>
		</listOfProducts>
	</reaction>
	<reaction id="R_ACOTAim" name="R_acteylornithine_transaminase__irreversible__mitochondrial" reversible="false">
		<notes>
			<html:p>GENE_ASSOCIATION: YOL140W</html:p>
			<html:p>PROTEIN_ASSOCIATION: Arg8-m"</html:p>
			<html:p>SUBSYSTEM: S_Arginine_and_Proline_Metabolism</html:p>
			<html:p>PROTEIN_CLASS: 2.6.1.11</html:p>
		</notes>
		<listOfReactants>
			<speciesReference species="M_acg5sa_m" stoichiometry="1.000000"/>
			<speciesReference species="M_glu_L_m" stoichiometry="1.000000"/>
		</listOfReactants>
		<listOfProducts>
			<speciesReference species="M_acorn_m" stoichiometry="1.000000"/>
			<speciesReference species="M_akg_m" stoichiometry="1.000000"/>
		</listOfProducts>
	</reaction>
	<reaction id="R_ACP1e" name="R_acid_phosphatase__extracellular__secreted_" reversible="false">
		<notes>
			<html:p>GENE_ASSOCIATION: ( YBR093C  or  YAR071W  or  YHR215W )</html:p>
			<html:p>PROTEIN_ASSOCIATION: ( Pho5-e ) or ( Pho11-e ) or ( Pho12-e )"</html:p>
			<html:p>SUBSYSTEM: S_Riboflavin_Metabolism</html:p>
			<html:p>PROTEIN_CLASS: 3.1.3.2</html:p>
		</notes>
		<listOfReactants>
			<speciesReference species="M_fmn_e" stoichiometry="1.000000"/>
			<speciesReference species="M_h2o_e" stoichiometry="1.000000"/>
		</listOfReactants>
		<listOfProducts>
			<speciesReference species="M_pi_e" stoichiometry="1.000000"/>
			<speciesReference species="M_ribflv_e" stoichiometry="1.000000"/>
		</listOfProducts>
	</reaction>
	<reaction id="R_ACPSm" name="R_acyl_carrier_protein_synthase__mitochondrial" reversible="false">
		<notes>
			<html:p>GENE_ASSOCIATION: YPL148C</html:p>
			<html:p>PROTEIN_ASSOCIATION: Ppt2-m"</html:p>
			<html:p>SUBSYSTEM: S_Pantothenate_and_CoA_Biosynthesis</html:p>
			<html:p>PROTEIN_CLASS: </html:p>
		</notes>
		<listOfReactants>
			<speciesReference species="M_coa_m" stoichiometry="1.000000"/>
			<speciesReference species="M_h2o_m" stoichiometry="1.000000"/>
		</listOfReactants>
		<listOfProducts>
			<speciesReference species="M_h_m" stoichiometry="2.000000"/>
			<speciesReference species="M_pan4p_m" stoichiometry="1.000000"/>
			<speciesReference species="M_pap_m" stoichiometry="1.000000"/>
		</listOfProducts>
	</reaction>
	<reaction id="R_ACRNtm" name="R_O_acetylcarnintine_transport_into_mitochondria_via_diffusion" reversible="false">
		<notes>
			<html:p>GENE_ASSOCIATION: </html:p>
			<html:p>PROTEIN_ASSOCIATION: "</html:p>
			<html:p>SUBSYSTEM: S_Transport__Mitochondrial</html:p>
			<html:p>PROTEIN_CLASS: </html:p>
		</notes>
		<listOfReactants>
			<speciesReference species="M_acrn_c" stoichiometry="1.000000"/>
		</listOfReactants>
		<listOfProducts>
			<speciesReference species="M_acrn_m" stoichiometry="1.000000"/>
		</listOfProducts>
	</reaction>
	<reaction id="R_ACRNtp" name="R_acetylcarnitine_transport_out_of_peroxisome" reversible="false">
		<notes>
			<html:p>GENE_ASSOCIATION: </html:p>
			<html:p>PROTEIN_ASSOCIATION: "</html:p>
			<html:p>SUBSYSTEM: S_Transport__Peroxisomal</html:p>
			<html:p>PROTEIN_CLASS: </html:p>
		</notes>
		<listOfReactants>
			<speciesReference species="M_acrn_x" stoichiometry="1.000000"/>
		</listOfReactants>
		<listOfProducts>
			<speciesReference species="M_acrn_c" stoichiometry="1.000000"/>
		</listOfProducts>
	</reaction>
	<reaction id="R_ACS" name="R_acetyl_CoA_synthetase" reversible="false">
		<notes>
			<html:p>GENE_ASSOCIATION: YLR153C</html:p>
			<html:p>PROTEIN_ASSOCIATION: Acs2"</html:p>
			<html:p>SUBSYSTEM: S_Pyruvate_Metabolism</html:p>
			<html:p>PROTEIN_CLASS: 6.2.1.1</html:p>
		</notes>
		<listOfReactants>
			<speciesReference species="M_ac_c" stoichiometry="1.000000"/>
			<speciesReference species="M_atp_c" stoichiometry="1.000000"/>
			<speciesReference species="M_coa_c" stoichiometry="1.000000"/>
		</listOfReactants>
		<listOfProducts>
			<speciesReference species="M_accoa_c" stoichiometry="1.000000"/>
			<speciesReference species="M_amp_c" stoichiometry="1.000000"/>
			<speciesReference species="M_ppi_c" stoichiometry="1.000000"/>
		</listOfProducts>
	</reaction>
	<reaction id="R_ACSm" name="R_acetyl_CoA_synthetase" reversible="false">
		<notes>
			<html:p>GENE_ASSOCIATION: YAL054C</html:p>
			<html:p>PROTEIN_ASSOCIATION: Acs1-m"</html:p>
			<html:p>SUBSYSTEM: S_Pyruvate_Metabolism</html:p>
			<html:p>PROTEIN_CLASS: 6.2.1.1</html:p>
		</notes>
		<listOfReactants>
			<speciesReference species="M_ac_m" stoichiometry="1.000000"/>
			<speciesReference species="M_atp_m" stoichiometry="1.000000"/>
			<speciesReference species="M_coa_m" stoichiometry="1.000000"/>
		</listOfReactants>
		<listOfProducts>
			<speciesReference species="M_accoa_m" stoichiometry="1.000000"/>
			<speciesReference species="M_amp_m" stoichiometry="1.000000"/>
			<speciesReference species="M_ppi_m" stoichiometry="1.000000"/>
		</listOfProducts>
	</reaction>
	<reaction id="R_ACSp" name="R_acetyl_CoA_synthetase" reversible="false">
		<notes>
			<html:p>GENE_ASSOCIATION: YAL054C</html:p>
			<html:p>PROTEIN_ASSOCIATION: Acs1-p"</html:p>
			<html:p>SUBSYSTEM: S_Pyruvate_Metabolism</html:p>
			<html:p>PROTEIN_CLASS: 6.2.1.1</html:p>
		</notes>
		<listOfReactants>
			<speciesReference species="M_ac_x" stoichiometry="1.000000"/>
			<speciesReference species="M_atp_x" stoichiometry="1.000000"/>
			<speciesReference species="M_coa_x" stoichiometry="1.000000"/>
		</listOfReactants>
		<listOfProducts>
			<speciesReference species="M_accoa_x" stoichiometry="1.000000"/>
			<speciesReference species="M_amp_x" stoichiometry="1.000000"/>
			<speciesReference species="M_ppi_x" stoichiometry="1.000000"/>
		</listOfProducts>
	</reaction>
	<reaction id="R_ACt2r" name="R_acetate_reversible_transport_via_proton_symport" reversible="true">
		<notes>
			<html:p>GENE_ASSOCIATION: YCR032W</html:p>
			<html:p>PROTEIN_ASSOCIATION: Bph1"</html:p>
			<html:p>SUBSYSTEM: S_Transport__Extracellular</html:p>
			<html:p>PROTEIN_CLASS: </html:p>
		</notes>
		<listOfReactants>
			<speciesReference species="M_ac_e" stoichiometry="1.000000"/>
			<speciesReference species="M_h_e" stoichiometry="1.000000"/>
		</listOfReactants>
		<listOfProducts>
			<speciesReference species="M_ac_c" stoichiometry="1.000000"/>
			<speciesReference species="M_h_c" stoichiometry="1.000000"/>
		</listOfProducts>
	</reaction>
	<reaction id="R_ACtm" name="R_acetate_transport__mitochondrial" reversible="true">
		<notes>
			<html:p>GENE_ASSOCIATION: </html:p>
			<html:p>PROTEIN_ASSOCIATION: "</html:p>
			<html:p>SUBSYSTEM: S_Transport__Mitochondrial</html:p>
			<html:p>PROTEIN_CLASS: </html:p>
		</notes>
		<listOfReactants>
			<speciesReference species="M_ac_c" stoichiometry="1.000000"/>
		</listOfReactants>
		<listOfProducts>
			<speciesReference species="M_ac_m" stoichiometry="1.000000"/>
		</listOfProducts>
	</reaction>
	<reaction id="R_ACtp" name="R_acetate_transport__peroxisomal" reversible="true">
		<notes>
			<html:p>GENE_ASSOCIATION: </html:p>
			<html:p>PROTEIN_ASSOCIATION: "</html:p>
			<html:p>SUBSYSTEM: S_Transport__Peroxisomal</html:p>
			<html:p>PROTEIN_CLASS: </html:p>
		</notes>
		<listOfReactants>
			<speciesReference species="M_ac_c" stoichiometry="1.000000"/>
		</listOfReactants>
		<listOfProducts>
			<speciesReference species="M_ac_x" stoichiometry="1.000000"/>
		</listOfProducts>
	</reaction>
	<reaction id="R_ACtr" name="R_acetate_transporter" reversible="true">
		<notes>
			<html:p>GENE_ASSOCIATION: YCR010C</html:p>
			<html:p>PROTEIN_ASSOCIATION: Ady2"</html:p>
			<html:p>SUBSYSTEM: S_Transport__Extracellular</html:p>
			<html:p>PROTEIN_CLASS: </html:p>
		</notes>
		<listOfReactants>
			<speciesReference species="M_ac_e" stoichiometry="1.000000"/>
		</listOfReactants>
		<listOfProducts>
			<speciesReference species="M_ac_c" stoichiometry="1.000000"/>
		</listOfProducts>
	</reaction>
	<reaction id="R_ADA" name="R_Adenosine_deaminase" reversible="false">
		<notes>
			<html:p>GENE_ASSOCIATION: YNL141W</html:p>
			<html:p>PROTEIN_ASSOCIATION: Aah1"</html:p>
			<html:p>SUBSYSTEM: S_Nucleotide_Salvage_Pathway</html:p>
			<html:p>PROTEIN_CLASS: 3.5.4.4</html:p>
		</notes>
		<listOfReactants>
			<speciesReference species="M_adn_c" stoichiometry="1.000000"/>
			<speciesReference species="M_h_c" stoichiometry="1.000000"/>
			<speciesReference species="M_h2o_c" stoichiometry="1.000000"/>
		</listOfReactants>
		<listOfProducts>
			<speciesReference species="M_ins_c" stoichiometry="1.000000"/>
			<speciesReference species="M_nh4_c" stoichiometry="1.000000"/>
		</listOfProducts>
	</reaction>
	<reaction id="R_ADCL" name="R_4_aminobenzoate_synthase" reversible="false">
		<notes>
			<html:p>GENE_ASSOCIATION: YMR289W</html:p>
			<html:p>PROTEIN_ASSOCIATION: Pabs"</html:p>
			<html:p>SUBSYSTEM: S_Folate_Metabolism</html:p>
			<html:p>PROTEIN_CLASS: </html:p>
		</notes>
		<listOfReactants>
			<speciesReference species="M_4adcho_c" stoichiometry="1.000000"/>
		</listOfReactants>
		<listOfProducts>
			<speciesReference species="M_4abz_c" stoichiometry="1.000000"/>
			<speciesReference species="M_h_c" stoichiometry="1.000000"/>
			<speciesReference species="M_pyr_c" stoichiometry="1.000000"/>
		</listOfProducts>
	</reaction>
	<reaction id="R_ADCS" name="R_4_amino_4_deoxychorismate_synthase" reversible="false">
		<notes>
			<html:p>GENE_ASSOCIATION: YNR033W</html:p>
			<html:p>PROTEIN_ASSOCIATION: Abz1"</html:p>
			<html:p>SUBSYSTEM: S_Folate_Metabolism</html:p>
			<html:p>PROTEIN_CLASS: </html:p>
		</notes>
		<listOfReactants>
			<speciesReference species="M_chor_c" stoichiometry="1.000000"/>
			<speciesReference species="M_gln_L_c" stoichiometry="1.000000"/>
		</listOfReactants>
		<listOfProducts>
			<speciesReference species="M_4adcho_c" stoichiometry="1.000000"/>
			<speciesReference species="M_glu_L_c" stoichiometry="1.000000"/>
		</listOfProducts>
	</reaction>
	<reaction id="R_ADD" name="R_adenine_deaminase" reversible="false">
		<notes>
			<html:p>GENE_ASSOCIATION: YNL141W</html:p>
			<html:p>PROTEIN_ASSOCIATION: Aah1"</html:p>
			<html:p>SUBSYSTEM: S_Nucleotide_Salvage_Pathway</html:p>
			<html:p>PROTEIN_CLASS: 3.5.4.2</html:p>
		</notes>
		<listOfReactants>
			<speciesReference species="M_ade_c" stoichiometry="1.000000"/>
			<speciesReference species="M_h_c" stoichiometry="1.000000"/>
			<speciesReference species="M_h2o_c" stoichiometry="1.000000"/>
		</listOfReactants>
		<listOfProducts>
			<speciesReference species="M_hxan_c" stoichiometry="1.000000"/>
			<speciesReference species="M_nh4_c" stoichiometry="1.000000"/>
		</listOfProducts>
	</reaction>
	<reaction id="R_ADEt2" name="R_adenine_transport_in_via_proton_symport" reversible="false">
		<notes>
			<html:p>GENE_ASSOCIATION: ( YER056C  or  YER060W  or  YER060W-A  or  YGL186C )</html:p>
			<html:p>PROTEIN_ASSOCIATION: ( Fcy2 ) or ( Fcy21 ) or ( Fcy22 ) or ( Fcy23 )"</html:p>
			<html:p>SUBSYSTEM: S_Transport__Extracellular</html:p>
			<html:p>PROTEIN_CLASS: </html:p>
		</notes>
		<listOfReactants>
			<speciesReference species="M_ade_e" stoichiometry="1.000000"/>
			<speciesReference species="M_h_e" stoichiometry="1.000000"/>
		</listOfReactants>
		<listOfProducts>
			<speciesReference species="M_ade_c" stoichiometry="1.000000"/>
			<speciesReference species="M_h_c" stoichiometry="1.000000"/>
		</listOfProducts>
	</reaction>
	<reaction id="R_ADEtm" name="R_adenine_reversible_transport__mitochondria" reversible="true">
		<notes>
			<html:p>GENE_ASSOCIATION: </html:p>
			<html:p>PROTEIN_ASSOCIATION: "</html:p>
			<html:p>SUBSYSTEM: S_Transport__Mitochondrial</html:p>
			<html:p>PROTEIN_CLASS: </html:p>
		</notes>
		<listOfReactants>
			<speciesReference species="M_ade_c" stoichiometry="1.000000"/>
		</listOfReactants>
		<listOfProducts>
			<speciesReference species="M_ade_m" stoichiometry="1.000000"/>
		</listOfProducts>
	</reaction>
	<reaction id="R_ADHAPR_SC" name="R_acyldihydroxyacetonephosphate_reductase__yeast_specific" reversible="false">
		<notes>
			<html:p>GENE_ASSOCIATION: YIL124W</html:p>
			<html:p>PROTEIN_ASSOCIATION: Ayr1"</html:p>
			<html:p>SUBSYSTEM: S_Phospholipid_Biosynthesis</html:p>
			<html:p>PROTEIN_CLASS: </html:p>
		</notes>
		<listOfReactants>
			<speciesReference species="M_1agly3p_SC_c" stoichiometry="0.010000"/>
			<speciesReference species="M_h_c" stoichiometry="1.000000"/>
			<speciesReference species="M_nadph_c" stoichiometry="1.000000"/>
		</listOfReactants>
		<listOfProducts>
			<speciesReference species="M_1ag3p_SC_c" stoichiometry="0.010000"/>
			<speciesReference species="M_nadp_c" stoichiometry="1.000000"/>
		</listOfProducts>
	</reaction>
	<reaction id="R_ADK1" name="R_adenylate_kinase" reversible="true">
		<notes>
			<html:p>GENE_ASSOCIATION: YDR226W</html:p>
			<html:p>PROTEIN_ASSOCIATION: Adk1"</html:p>
			<html:p>SUBSYSTEM: S_Nucleotide_Salvage_Pathway</html:p>
			<html:p>PROTEIN_CLASS: 2.7.4.3</html:p>
		</notes>
		<listOfReactants>
			<speciesReference species="M_amp_c" stoichiometry="1.000000"/>
			<speciesReference species="M_atp_c" stoichiometry="1.000000"/>
		</listOfReactants>
		<listOfProducts>
			<speciesReference species="M_adp_c" stoichiometry="2.000000"/>
		</listOfProducts>
	</reaction>
	<reaction id="R_ADK1m" name="R_adenylate_kinase__mitochondrial" reversible="true">
		<notes>
			<html:p>GENE_ASSOCIATION: YER170W</html:p>
			<html:p>PROTEIN_ASSOCIATION: Adk2-m"</html:p>
			<html:p>SUBSYSTEM: S_Nucleotide_Salvage_Pathway</html:p>
			<html:p>PROTEIN_CLASS: 2.7.4.3</html:p>
		</notes>
		<listOfReactants>
			<speciesReference species="M_amp_m" stoichiometry="1.000000"/>
			<speciesReference species="M_atp_m" stoichiometry="1.000000"/>
		</listOfReactants>
		<listOfProducts>
			<speciesReference species="M_adp_m" stoichiometry="2.000000"/>
		</listOfProducts>
	</reaction>
	<reaction id="R_ADK3" name="R_adentylate_kinase__GTP_" reversible="true">
		<notes>
			<html:p>GENE_ASSOCIATION: YDR226W</html:p>
			<html:p>PROTEIN_ASSOCIATION: Adk1"</html:p>
			<html:p>SUBSYSTEM: S_Nucleotide_Salvage_Pathway</html:p>
			<html:p>PROTEIN_CLASS: </html:p>
		</notes>
		<listOfReactants>
			<speciesReference species="M_amp_c" stoichiometry="1.000000"/>
			<speciesReference species="M_gtp_c" stoichiometry="1.000000"/>
		</listOfReactants>
		<listOfProducts>
			<speciesReference species="M_adp_c" stoichiometry="1.000000"/>
			<speciesReference species="M_gdp_c" stoichiometry="1.000000"/>
		</listOfProducts>
	</reaction>
	<reaction id="R_ADK3m" name="R_adentylate_kinase__GTP_" reversible="true">
		<notes>
			<html:p>GENE_ASSOCIATION: YER170W</html:p>
			<html:p>PROTEIN_ASSOCIATION: Adk2-m"</html:p>
			<html:p>SUBSYSTEM: S_Nucleotide_Salvage_Pathway</html:p>
			<html:p>PROTEIN_CLASS: </html:p>
		</notes>
		<listOfReactants>
			<speciesReference species="M_amp_m" stoichiometry="1.000000"/>
			<speciesReference species="M_gtp_m" stoichiometry="1.000000"/>
		</listOfReactants>
		<listOfProducts>
			<speciesReference species="M_adp_m" stoichiometry="1.000000"/>
			<speciesReference species="M_gdp_m" stoichiometry="1.000000"/>
		</listOfProducts>
	</reaction>
	<reaction id="R_ADK4" name="R_adentylate_kinase__ITP_" reversible="true">
		<notes>
			<html:p>GENE_ASSOCIATION: YDR226W</html:p>
			<html:p>PROTEIN_ASSOCIATION: Adk1"</html:p>
			<html:p>SUBSYSTEM: S_Nucleotide_Salvage_Pathway</html:p>
			<html:p>PROTEIN_CLASS: </html:p>
		</notes>
		<listOfReactants>
			<speciesReference species="M_amp_c" stoichiometry="1.000000"/>
			<speciesReference species="M_itp_c" stoichiometry="1.000000"/>
		</listOfReactants>
		<listOfProducts>
			<speciesReference species="M_adp_c" stoichiometry="1.000000"/>
			<speciesReference species="M_idp_c" stoichiometry="1.000000"/>
		</listOfProducts>
	</reaction>
	<reaction id="R_ADK4m" name="R_adentylate_kinase__ITP___mitochondrial" reversible="true">
		<notes>
			<html:p>GENE_ASSOCIATION: YER170W</html:p>
			<html:p>PROTEIN_ASSOCIATION: Adk2-m"</html:p>
			<html:p>SUBSYSTEM: S_Nucleotide_Salvage_Pathway</html:p>
			<html:p>PROTEIN_CLASS: 2.7.4.3</html:p>
		</notes>
		<listOfReactants>
			<speciesReference species="M_amp_m" stoichiometry="1.000000"/>
			<speciesReference species="M_itp_m" stoichiometry="1.000000"/>
		</listOfReactants>
		<listOfProducts>
			<speciesReference species="M_adp_m" stoichiometry="1.000000"/>
			<speciesReference species="M_idp_m" stoichiometry="1.000000"/>
		</listOfProducts>
	</reaction>
	<reaction id="R_ADMDC" name="R_adenosylmethionine_decarboxylase" reversible="false">
		<notes>
			<html:p>GENE_ASSOCIATION: YOL052C</html:p>
			<html:p>PROTEIN_ASSOCIATION: Spe2"</html:p>
			<html:p>SUBSYSTEM: S_Methionine_Metabolism</html:p>
			<html:p>PROTEIN_CLASS: 4.1.1.50</html:p>
		</notes>
		<listOfReactants>
			<speciesReference species="M_amet_c" stoichiometry="1.000000"/>
			<speciesReference species="M_h_c" stoichiometry="1.000000"/>
		</listOfReactants>
		<listOfProducts>
			<speciesReference species="M_ametam_c" stoichiometry="1.000000"/>
			<speciesReference species="M_co2_c" stoichiometry="1.000000"/>
		</listOfProducts>
	</reaction>
	<reaction id="R_ADNCYC" name="R_adenylate_cyclase" reversible="false">
		<notes>
			<html:p>GENE_ASSOCIATION: YJL005W</html:p>
			<html:p>PROTEIN_ASSOCIATION: Cyr1"</html:p>
			<html:p>SUBSYSTEM: S_Purine_and_Pyrimidine_Biosynthesis</html:p>
			<html:p>PROTEIN_CLASS: 4.6.1.1</html:p>
		</notes>
		<listOfReactants>
			<speciesReference species="M_atp_c" stoichiometry="1.000000"/>
		</listOfReactants>
		<listOfProducts>
			<speciesReference species="M_camp_c" stoichiometry="1.000000"/>
			<speciesReference species="M_ppi_c" stoichiometry="1.000000"/>
		</listOfProducts>
	</reaction>
	<reaction id="R_ADNK1" name="R_adenosine_kinase" reversible="false">
		<notes>
			<html:p>GENE_ASSOCIATION: YJR105W</html:p>
			<html:p>PROTEIN_ASSOCIATION: Ado1"</html:p>
			<html:p>SUBSYSTEM: S_Nucleotide_Salvage_Pathway</html:p>
			<html:p>PROTEIN_CLASS: 2.7.1.20</html:p>
		</notes>
		<listOfReactants>
			<speciesReference species="M_adn_c" stoichiometry="1.000000"/>
			<speciesReference species="M_atp_c" stoichiometry="1.000000"/>
		</listOfReactants>
		<listOfProducts>
			<speciesReference species="M_adp_c" stoichiometry="1.000000"/>
			<speciesReference species="M_amp_c" stoichiometry="1.000000"/>
			<speciesReference species="M_h_c" stoichiometry="1.000000"/>
		</listOfProducts>
	</reaction>
	<reaction id="R_ADNUC" name="R_adenosine_hydrolase" reversible="false">
		<notes>
			<html:p>GENE_ASSOCIATION: YDR400W</html:p>
			<html:p>PROTEIN_ASSOCIATION: Urh1"</html:p>
			<html:p>SUBSYSTEM: S_Nucleotide_Salvage_Pathway</html:p>
			<html:p>PROTEIN_CLASS: 3.2.2.8</html:p>
		</notes>
		<listOfReactants>
			<speciesReference species="M_adn_c" stoichiometry="1.000000"/>
			<speciesReference species="M_h2o_c" stoichiometry="1.000000"/>
		</listOfReactants>
		<listOfProducts>
			<speciesReference species="M_ade_c" stoichiometry="1.000000"/>
			<speciesReference species="M_rib_D_c" stoichiometry="1.000000"/>
		</listOfProducts>
	</reaction>
	<reaction id="R_ADNt2" name="R_adenosine_transport_in_via_proton_symport" reversible="false">
		<notes>
			<html:p>GENE_ASSOCIATION: YAL022C</html:p>
			<html:p>PROTEIN_ASSOCIATION: Fun26"</html:p>
			<html:p>SUBSYSTEM: S_Transport__Extracellular</html:p>
			<html:p>PROTEIN_CLASS: </html:p>
		</notes>
		<listOfReactants>
			<speciesReference species="M_adn_e" stoichiometry="1.000000"/>
			<speciesReference species="M_h_e" stoichiometry="1.000000"/>
		</listOfReactants>
		<listOfProducts>
			<speciesReference species="M_adn_c" stoichiometry="1.000000"/>
			<speciesReference species="M_h_c" stoichiometry="1.000000"/>
		</listOfProducts>
	</reaction>
	<reaction id="R_ADPT" name="R_adenine_phosphoribosyltransferase" reversible="true">
		<notes>
			<html:p>GENE_ASSOCIATION: ( YML022W  or  YDR441C )</html:p>
			<html:p>PROTEIN_ASSOCIATION: ( Apt1 ) or ( Apt2 )"</html:p>
			<html:p>SUBSYSTEM: S_Nucleotide_Salvage_Pathway</html:p>
			<html:p>PROTEIN_CLASS: 2.4.2.7</html:p>
		</notes>
		<listOfReactants>
			<speciesReference species="M_ade_c" stoichiometry="1.000000"/>
			<speciesReference species="M_prpp_c" stoichiometry="1.000000"/>
		</listOfReactants>
		<listOfProducts>
			<speciesReference species="M_amp_c" stoichiometry="1.000000"/>
			<speciesReference species="M_ppi_c" stoichiometry="1.000000"/>
		</listOfProducts>
	</reaction>
	<reaction id="R_ADSK" name="R_adenylyl_sulfate_kinase" reversible="false">
		<notes>
			<html:p>GENE_ASSOCIATION: YKL001C</html:p>
			<html:p>PROTEIN_ASSOCIATION: Met14"</html:p>
			<html:p>SUBSYSTEM: S_Cysteine_Metabolism</html:p>
			<html:p>PROTEIN_CLASS: 2.7.1.25</html:p>
		</notes>
		<listOfReactants>
			<speciesReference species="M_aps_c" stoichiometry="1.000000"/>
			<speciesReference species="M_atp_c" stoichiometry="1.000000"/>
		</listOfReactants>
		<listOfProducts>
			<speciesReference species="M_adp_c" stoichiometry="1.000000"/>
			<speciesReference species="M_h_c" stoichiometry="1.000000"/>
			<speciesReference species="M_paps_c" stoichiometry="1.000000"/>
		</listOfProducts>
	</reaction>
	<reaction id="R_ADSL1r" name="R_adenylsuccinate_lyase" reversible="true">
		<notes>
			<html:p>GENE_ASSOCIATION: YLR359W</html:p>
			<html:p>PROTEIN_ASSOCIATION: Ade13"</html:p>
			<html:p>SUBSYSTEM: S_Purine_and_Pyrimidine_Biosynthesis</html:p>
			<html:p>PROTEIN_CLASS: 4.3.2.2</html:p>
		</notes>
		<listOfReactants>
			<speciesReference species="M_dcamp_c" stoichiometry="1.000000"/>
		</listOfReactants>
		<listOfProducts>
			<speciesReference species="M_amp_c" stoichiometry="1.000000"/>
			<speciesReference species="M_fum_c" stoichiometry="1.000000"/>
		</listOfProducts>
	</reaction>
	<reaction id="R_ADSL2r" name="R_adenylosuccinate_lyase" reversible="true">
		<notes>
			<html:p>GENE_ASSOCIATION: YLR359W</html:p>
			<html:p>PROTEIN_ASSOCIATION: Ade13"</html:p>
			<html:p>SUBSYSTEM: S_Purine_and_Pyrimidine_Biosynthesis</html:p>
			<html:p>PROTEIN_CLASS: 4.3.2.2</html:p>
		</notes>
		<listOfReactants>
			<speciesReference species="M_25aics_c" stoichiometry="1.000000"/>
		</listOfReactants>
		<listOfProducts>
			<speciesReference species="M_aicar_c" stoichiometry="1.000000"/>
			<speciesReference species="M_fum_c" stoichiometry="1.000000"/>
		</listOfProducts>
	</reaction>
	<reaction id="R_ADSS" name="R_adenylosuccinate_synthase" reversible="false">
		<notes>
			<html:p>GENE_ASSOCIATION: YNL220W</html:p>
			<html:p>PROTEIN_ASSOCIATION: Ade12"</html:p>
			<html:p>SUBSYSTEM: S_Purine_and_Pyrimidine_Biosynthesis</html:p>
			<html:p>PROTEIN_CLASS: 6.3.4.4</html:p>
		</notes>
		<listOfReactants>
			<speciesReference species="M_asp_L_c" stoichiometry="1.000000"/>
			<speciesReference species="M_gtp_c" stoichiometry="1.000000"/>
			<speciesReference species="M_imp_c" stoichiometry="1.000000"/>
		</listOfReactants>
		<listOfProducts>
			<speciesReference species="M_dcamp_c" stoichiometry="1.000000"/>
			<speciesReference species="M_gdp_c" stoichiometry="1.000000"/>
			<speciesReference species="M_h_c" stoichiometry="2.000000"/>
			<speciesReference species="M_pi_c" stoichiometry="1.000000"/>
		</listOfProducts>
	</reaction>
	<reaction id="R_AGAT_SC" name="R_1_Acyl_glycerol_3_phosphate_acyltransferase__yeast_specific" reversible="false">
		<notes>
			<html:p>GENE_ASSOCIATION: ( YDL052C  or  YCR034W )</html:p>
			<html:p>PROTEIN_ASSOCIATION: ( Slc1 ) or ( Elo2 )"</html:p>
			<html:p>SUBSYSTEM: S_Phospholipid_Biosynthesis</html:p>
			<html:p>PROTEIN_CLASS: 2.3.1.51</html:p>
		</notes>
		<listOfReactants>
			<speciesReference species="M_1ag3p_SC_c" stoichiometry="0.010000"/>
			<speciesReference species="M_dcacoa_c" stoichiometry="0.020000"/>
			<speciesReference species="M_ddcacoa_c" stoichiometry="0.060000"/>
			<speciesReference species="M_hdcoa_c" stoichiometry="0.170000"/>
			<speciesReference species="M_ocdycacoa_c" stoichiometry="0.090000"/>
			<speciesReference species="M_odecoa_c" stoichiometry="0.240000"/>
			<speciesReference species="M_pmtcoa_c" stoichiometry="0.270000"/>
			<speciesReference species="M_stcoa_c" stoichiometry="0.050000"/>
			<speciesReference species="M_tdcoa_c" stoichiometry="0.100000"/>
		</listOfReactants>
		<listOfProducts>
			<speciesReference species="M_coa_c" stoichiometry="1.000000"/>
			<speciesReference species="M_pa_SC_c" stoichiometry="0.010000"/>
		</listOfProducts>
	</reaction>
	<reaction id="R_AGPRim" name="R_N_acetyl_g_glutamyl_phosphate_reductase__irreversible__mitochondrial" reversible="false">
		<notes>
			<html:p>GENE_ASSOCIATION: YER069W</html:p>
			<html:p>PROTEIN_ASSOCIATION: Arg5-m"</html:p>
			<html:p>SUBSYSTEM: S_Arginine_and_Proline_Metabolism</html:p>
			<html:p>PROTEIN_CLASS: 1.2.1.38</html:p>
		</notes>
		<listOfReactants>
			<speciesReference species="M_acg5p_m" stoichiometry="1.000000"/>
			<speciesReference species="M_h_m" stoichiometry="1.000000"/>
			<speciesReference species="M_nadph_m" stoichiometry="1.000000"/>
		</listOfReactants>
		<listOfProducts>
			<speciesReference species="M_acg5sa_m" stoichiometry="1.000000"/>
			<speciesReference species="M_nadp_m" stoichiometry="1.000000"/>
			<speciesReference species="M_pi_m" stoichiometry="1.000000"/>
		</listOfProducts>
	</reaction>
	<reaction id="R_AGTi" name="R_Alanine_glyoxylate_aminotransferase__irreversible_" reversible="false">
		<notes>
			<html:p>GENE_ASSOCIATION: YFL030W</html:p>
			<html:p>PROTEIN_ASSOCIATION: Agx1"</html:p>
			<html:p>SUBSYSTEM: S_Glycine_and_Serine_Metabolism</html:p>
			<html:p>PROTEIN_CLASS: 2.6.1.44</html:p>
		</notes>
		<listOfReactants>
			<speciesReference species="M_ala_L_c" stoichiometry="1.000000"/>
			<speciesReference species="M_glx_c" stoichiometry="1.000000"/>
		</listOfReactants>
		<listOfProducts>
			<speciesReference species="M_gly_c" stoichiometry="1.000000"/>
			<speciesReference species="M_pyr_c" stoichiometry="1.000000"/>
		</listOfProducts>
	</reaction>
	<reaction id="R_AHCYStm" name="R_S_adenosyl_L_homocysteine_reversible_transport__mitochondrial" reversible="true">
		<notes>
			<html:p>GENE_ASSOCIATION: </html:p>
			<html:p>PROTEIN_ASSOCIATION: "</html:p>
			<html:p>SUBSYSTEM: S_Transport__Mitochondrial</html:p>
			<html:p>PROTEIN_CLASS: </html:p>
		</notes>
		<listOfReactants>
			<speciesReference species="M_ahcys_c" stoichiometry="1.000000"/>
		</listOfReactants>
		<listOfProducts>
			<speciesReference species="M_ahcys_m" stoichiometry="1.000000"/>
		</listOfProducts>
	</reaction>
	<reaction id="R_AHCi" name="R_adenosylhomocysteinase" reversible="false">
		<notes>
			<html:p>GENE_ASSOCIATION: YER043C</html:p>
			<html:p>PROTEIN_ASSOCIATION: Sah1"</html:p>
			<html:p>SUBSYSTEM: S_Methionine_Metabolism</html:p>
			<html:p>PROTEIN_CLASS: 3.3.1.1</html:p>
		</notes>
		<listOfReactants>
			<speciesReference species="M_ahcys_c" stoichiometry="1.000000"/>
			<speciesReference species="M_h2o_c" stoichiometry="1.000000"/>
		</listOfReactants>
		<listOfProducts>
			<speciesReference species="M_adn_c" stoichiometry="1.000000"/>
			<speciesReference species="M_hcys_L_c" stoichiometry="1.000000"/>
		</listOfProducts>
	</reaction>
	<reaction id="R_AHMMPS" name="R_4_amino_5_hydroxymethyl_2_methylpyrimidine_synthetase" reversible="false">
		<notes>
			<html:p>GENE_ASSOCIATION: </html:p>
			<html:p>PROTEIN_ASSOCIATION: "</html:p>
			<html:p>SUBSYSTEM: S_Thiamine_Metabolism</html:p>
			<html:p>PROTEIN_CLASS: </html:p>
		</notes>
		<listOfReactants>
			<speciesReference species="M_air_c" stoichiometry="1.000000"/>
			<speciesReference species="M_h_c" stoichiometry="2.000000"/>
		</listOfReactants>
		<listOfProducts>
			<speciesReference species="M_4ahmmp_c" stoichiometry="1.000000"/>
			<speciesReference species="M_gcald_c" stoichiometry="1.000000"/>
			<speciesReference species="M_pi_c" stoichiometry="1.000000"/>
		</listOfProducts>
	</reaction>
	<reaction id="R_AHSERL" name="R_O_acetylhomoserine__thiol__lyase" reversible="false">
		<notes>
			<html:p>GENE_ASSOCIATION: YLR303W</html:p>
			<html:p>PROTEIN_ASSOCIATION: Met17"</html:p>
			<html:p>SUBSYSTEM: S_Methionine_Metabolism</html:p>
			<html:p>PROTEIN_CLASS: 4.2.99.10</html:p>
		</notes>
		<listOfReactants>
			<speciesReference species="M_achms_c" stoichiometry="1.000000"/>
			<speciesReference species="M_ch4s_c" stoichiometry="1.000000"/>
		</listOfReactants>
		<listOfProducts>
			<speciesReference species="M_ac_c" stoichiometry="1.000000"/>
			<speciesReference species="M_h_c" stoichiometry="1.000000"/>
			<speciesReference species="M_met_L_c" stoichiometry="1.000000"/>
		</listOfProducts>
	</reaction>
	<reaction id="R_AHSERL2" name="R_O_acetylhomoserine__thiol__lyase" reversible="false">
		<notes>
			<html:p>GENE_ASSOCIATION: YLR303W</html:p>
			<html:p>PROTEIN_ASSOCIATION: Met17"</html:p>
			<html:p>SUBSYSTEM: S_Methionine_Metabolism</html:p>
			<html:p>PROTEIN_CLASS: 4.2.99.8</html:p>
		</notes>
		<listOfReactants>
			<speciesReference species="M_achms_c" stoichiometry="1.000000"/>
			<speciesReference species="M_h2s_c" stoichiometry="1.000000"/>
		</listOfReactants>
		<listOfProducts>
			<speciesReference species="M_ac_c" stoichiometry="1.000000"/>
			<speciesReference species="M_h_c" stoichiometry="1.000000"/>
			<speciesReference species="M_hcys_L_c" stoichiometry="1.000000"/>
		</listOfProducts>
	</reaction>
	<reaction id="R_AICART" name="R_phosphoribosylaminoimidazolecarboxamide_formyltransferase" reversible="true">
		<notes>
			<html:p>GENE_ASSOCIATION: ( YLR028C  or  YMR120C )</html:p>
			<html:p>PROTEIN_ASSOCIATION: ( Ade16 ) or ( Ade17 )"</html:p>
			<html:p>SUBSYSTEM: S_Purine_and_Pyrimidine_Biosynthesis</html:p>
			<html:p>PROTEIN_CLASS: 2.1.2.3</html:p>
		</notes>
		<listOfReactants>
			<speciesReference species="M_10fthf_c" stoichiometry="1.000000"/>
			<speciesReference species="M_aicar_c" stoichiometry="1.000000"/>
		</listOfReactants>
		<listOfProducts>
			<speciesReference species="M_fprica_c" stoichiometry="1.000000"/>
			<speciesReference species="M_thf_c" stoichiometry="1.000000"/>
		</listOfProducts>
	</reaction>
	<reaction id="R_AIRCr" name="R_phosphoribosylaminoimidazole_carboxylase" reversible="true">
		<notes>
			<html:p>GENE_ASSOCIATION: YOR128C</html:p>
			<html:p>PROTEIN_ASSOCIATION: Ade2"</html:p>
			<html:p>SUBSYSTEM: S_Purine_and_Pyrimidine_Biosynthesis</html:p>
			<html:p>PROTEIN_CLASS: 4.1.1.21</html:p>
		</notes>
		<listOfReactants>
			<speciesReference species="M_air_c" stoichiometry="1.000000"/>
			<speciesReference species="M_co2_c" stoichiometry="1.000000"/>
		</listOfReactants>
		<listOfProducts>
			<speciesReference species="M_5aizc_c" stoichiometry="1.000000"/>
			<speciesReference species="M_h_c" stoichiometry="1.000000"/>
		</listOfProducts>
	</reaction>
	<reaction id="R_AKGDam" name="R_oxoglutarate_dehydrogenase__lipoamide_" reversible="true">
		<notes>
			<html:p>GENE_ASSOCIATION: ( YIL125W  and  YDR148C  and  YFL018C )</html:p>
			<html:p>PROTEIN_ASSOCIATION: ( Kgd1-m and Kgd2-m and PdE3-m )"</html:p>
			<html:p>SUBSYSTEM: S_Citric_Acid_Cycle</html:p>
			<html:p>PROTEIN_CLASS: 1.2.4.2</html:p>
		</notes>
		<listOfReactants>
			<speciesReference species="M_akg_m" stoichiometry="1.000000"/>
			<speciesReference species="M_h_m" stoichiometry="1.000000"/>
			<speciesReference species="M_lpam_m" stoichiometry="1.000000"/>
		</listOfReactants>
		<listOfProducts>
			<speciesReference species="M_co2_m" stoichiometry="1.000000"/>
			<speciesReference species="M_sdhlam_m" stoichiometry="1.000000"/>
		</listOfProducts>
	</reaction>
	<reaction id="R_AKGDbm" name="R_oxoglutarate_dehydrogenase__dihydrolipoamide_S_succinyltransferase_" reversible="false">
		<notes>
			<html:p>GENE_ASSOCIATION: ( YIL125W  and  YDR148C  and  YFL018C )</html:p>
			<html:p>PROTEIN_ASSOCIATION: ( Kgd1-m and Kgd2-m and PdE3-m )"</html:p>
			<html:p>SUBSYSTEM: S_Citric_Acid_Cycle</html:p>
			<html:p>PROTEIN_CLASS: 2.3.1.61</html:p>
		</notes>
		<listOfReactants>
			<speciesReference species="M_coa_m" stoichiometry="1.000000"/>
			<speciesReference species="M_sdhlam_m" stoichiometry="1.000000"/>
		</listOfReactants>
		<listOfProducts>
			<speciesReference species="M_dhlam_m" stoichiometry="1.000000"/>
			<speciesReference species="M_succoa_m" stoichiometry="1.000000"/>
		</listOfProducts>
	</reaction>
	<reaction id="R_AKGMAL" name="R_alpha_ketoglutaratemalate_transporter" reversible="true">
		<notes>
			<html:p>GENE_ASSOCIATION: </html:p>
			<html:p>PROTEIN_ASSOCIATION: "</html:p>
			<html:p>SUBSYSTEM: S_Transport__Extracellular</html:p>
			<html:p>PROTEIN_CLASS: </html:p>
		</notes>
		<listOfReactants>
			<speciesReference species="M_akg_c" stoichiometry="1.000000"/>
			<speciesReference species="M_mal_L_e" stoichiometry="1.000000"/>
		</listOfReactants>
		<listOfProducts>
			<speciesReference species="M_mal_L_c" stoichiometry="1.000000"/>
			<speciesReference species="M_akg_e" stoichiometry="1.000000"/>
		</listOfProducts>
	</reaction>
	<reaction id="R_AKGt2n" name="R_2_oxoglutarate_nuclear_transport_via_proton_symport" reversible="true">
		<notes>
			<html:p>GENE_ASSOCIATION: </html:p>
			<html:p>PROTEIN_ASSOCIATION: "</html:p>
			<html:p>SUBSYSTEM: S_Transport__Nuclear</html:p>
			<html:p>PROTEIN_CLASS: </html:p>
		</notes>
		<listOfReactants>
			<speciesReference species="M_akg_c" stoichiometry="1.000000"/>
			<speciesReference species="M_h_c" stoichiometry="1.000000"/>
		</listOfReactants>
		<listOfProducts>
			<speciesReference species="M_akg_n" stoichiometry="1.000000"/>
			<speciesReference species="M_h_n" stoichiometry="1.000000"/>
		</listOfProducts>
	</reaction>
	<reaction id="R_AKGt2r" name="R_2_oxoglutarate_reversible_transport_via_symport" reversible="true">
		<notes>
			<html:p>GENE_ASSOCIATION: </html:p>
			<html:p>PROTEIN_ASSOCIATION: "</html:p>
			<html:p>SUBSYSTEM: S_Transport__Extracellular</html:p>
			<html:p>PROTEIN_CLASS: </html:p>
		</notes>
		<listOfReactants>
			<speciesReference species="M_akg_e" stoichiometry="1.000000"/>
			<speciesReference species="M_h_e" stoichiometry="1.000000"/>
		</listOfReactants>
		<listOfProducts>
			<speciesReference species="M_akg_c" stoichiometry="1.000000"/>
			<speciesReference species="M_h_c" stoichiometry="1.000000"/>
		</listOfProducts>
	</reaction>
        <reaction id="R_AKGtm" name="R_2_Oxoglutarate_mitochondrial_transport" reversible="false">
                <notes>
                        <html:p>GENE_ASSOCIATION: YMR241W</html:p>
                        <html:p>PROTEIN_ASSOCIATION: Yhm2"</html:p>
                        <html:p>SUBSYSTEM: S_Transport__Mitochondrial</html:p>
                        <html:p>PROTEIN_CLASS: </html:p>
                </notes>
                <listOfReactants>
                        <speciesReference species="M_akg_c" stoichiometry="1.000000"/>
                        <speciesReference species="M_cit_m" stoichiometry="1.000000"/>
                </listOfReactants>
                <listOfProducts>
                        <speciesReference species="M_akg_m" stoichiometry="1.000000"/>
                        <speciesReference species="M_cit_c" stoichiometry="1.000000"/>
                </listOfProducts>
        </reaction>
	<reaction id="R_AKGtp" name="R_AKG_transporter__peroxisome" reversible="true">
		<notes>
			<html:p>GENE_ASSOCIATION: </html:p>
			<html:p>PROTEIN_ASSOCIATION: "</html:p>
			<html:p>SUBSYSTEM: S_Transport__Peroxisomal</html:p>
			<html:p>PROTEIN_CLASS: </html:p>
		</notes>
		<listOfReactants>
			<speciesReference species="M_akg_c" stoichiometry="1.000000"/>
		</listOfReactants>
		<listOfProducts>
			<speciesReference species="M_akg_x" stoichiometry="1.000000"/>
		</listOfProducts>
	</reaction>
	<reaction id="R_AKP1" name="R_alkaline_phosphatase__Dihydroneopterin_" reversible="false">
		<notes>
			<html:p>GENE_ASSOCIATION: YDR481C</html:p>
			<html:p>PROTEIN_ASSOCIATION: Pho8"</html:p>
			<html:p>SUBSYSTEM: S_Folate_Metabolism</html:p>
			<html:p>PROTEIN_CLASS: 3.1.3.1</html:p>
		</notes>
		<listOfReactants>
			<speciesReference species="M_ahdt_c" stoichiometry="1.000000"/>
			<speciesReference species="M_h2o_c" stoichiometry="3.000000"/>
		</listOfReactants>
		<listOfProducts>
			<speciesReference species="M_dhnpt_c" stoichiometry="1.000000"/>
			<speciesReference species="M_h_c" stoichiometry="2.000000"/>
			<speciesReference species="M_pi_c" stoichiometry="3.000000"/>
		</listOfProducts>
	</reaction>
	<reaction id="R_ALASm" name="R_5_aminolevulinate_synthase" reversible="false">
		<notes>
			<html:p>GENE_ASSOCIATION: YDR232W</html:p>
			<html:p>PROTEIN_ASSOCIATION: Hem1-m"</html:p>
			<html:p>SUBSYSTEM: S_Porphyrin_and_Chlorophyll_Metabolism</html:p>
			<html:p>PROTEIN_CLASS: 2.3.1.37</html:p>
		</notes>
		<listOfReactants>
			<speciesReference species="M_gly_m" stoichiometry="1.000000"/>
			<speciesReference species="M_h_m" stoichiometry="1.000000"/>
			<speciesReference species="M_succoa_m" stoichiometry="1.000000"/>
		</listOfReactants>
		<listOfProducts>
			<speciesReference species="M_5aop_m" stoichiometry="1.000000"/>
			<speciesReference species="M_co2_m" stoichiometry="1.000000"/>
			<speciesReference species="M_coa_m" stoichiometry="1.000000"/>
		</listOfProducts>
	</reaction>
	<reaction id="R_ALATA_L" name="R_L_alanine_transaminase" reversible="true">
		<notes>
			<html:p>GENE_ASSOCIATION: YDR111C</html:p>
			<html:p>PROTEIN_ASSOCIATION: Alt2"</html:p>
			<html:p>SUBSYSTEM: S_Alanine_and_Aspartate_Metabolism</html:p>
			<html:p>PROTEIN_CLASS: 2.6.1.2</html:p>
		</notes>
		<listOfReactants>
			<speciesReference species="M_akg_c" stoichiometry="1.000000"/>
			<speciesReference species="M_ala_L_c" stoichiometry="1.000000"/>
		</listOfReactants>
		<listOfProducts>
			<speciesReference species="M_glu_L_c" stoichiometry="1.000000"/>
			<speciesReference species="M_pyr_c" stoichiometry="1.000000"/>
		</listOfProducts>
	</reaction>
	<reaction id="R_ALATA_Lm" name="R_L_alanine_transaminase__mitochondrial" reversible="true">
		<notes>
			<html:p>GENE_ASSOCIATION: YLR089C</html:p>
			<html:p>PROTEIN_ASSOCIATION: Alt1-m"</html:p>
			<html:p>SUBSYSTEM: S_Alanine_and_Aspartate_Metabolism</html:p>
			<html:p>PROTEIN_CLASS: 2.6.1.2</html:p>
		</notes>
		<listOfReactants>
			<speciesReference species="M_akg_m" stoichiometry="1.000000"/>
			<speciesReference species="M_ala_L_m" stoichiometry="1.000000"/>
		</listOfReactants>
		<listOfProducts>
			<speciesReference species="M_glu_L_m" stoichiometry="1.000000"/>
			<speciesReference species="M_pyr_m" stoichiometry="1.000000"/>
		</listOfProducts>
	</reaction>
	<reaction id="R_ALATRS" name="R_Alanyl_tRNA_synthetase" reversible="false">
		<notes>
			<html:p>GENE_ASSOCIATION: YOR335C</html:p>
			<html:p>PROTEIN_ASSOCIATION: Ala1"</html:p>
			<html:p>SUBSYSTEM: S_tRNA_charging</html:p>
			<html:p>PROTEIN_CLASS: 6.1.1.7</html:p>
		</notes>
		<listOfReactants>
			<speciesReference species="M_ala_L_c" stoichiometry="1.000000"/>
			<speciesReference species="M_atp_c" stoichiometry="1.000000"/>
			<speciesReference species="M_trnaala_c" stoichiometry="1.000000"/>
		</listOfReactants>
		<listOfProducts>
			<speciesReference species="M_alatrna_c" stoichiometry="1.000000"/>
			<speciesReference species="M_amp_c" stoichiometry="1.000000"/>
			<speciesReference species="M_ppi_c" stoichiometry="1.000000"/>
		</listOfProducts>
	</reaction>
	<reaction id="R_ALAt2r" name="R_L_alanine_reversible_transport_via_proton_symport" reversible="true">
		<notes>
			<html:p>GENE_ASSOCIATION: ( YKR039W  or  YPL265W  or  YCL025C  or  YOL020W  or  YOR348C )</html:p>
			<html:p>PROTEIN_ASSOCIATION: ( Gap1 ) or ( Dip5 ) or ( Agp1 ) or ( Tat2 ) or ( Put4 )"</html:p>
			<html:p>SUBSYSTEM: S_Transport__Extracellular</html:p>
			<html:p>PROTEIN_CLASS: </html:p>
		</notes>
		<listOfReactants>
			<speciesReference species="M_ala_L_e" stoichiometry="1.000000"/>
			<speciesReference species="M_h_e" stoichiometry="1.000000"/>
		</listOfReactants>
		<listOfProducts>
			<speciesReference species="M_ala_L_c" stoichiometry="1.000000"/>
			<speciesReference species="M_h_c" stoichiometry="1.000000"/>
		</listOfProducts>
	</reaction>
	<reaction id="R_ALAtmi" name="R_Alanine_transport_from_mitochondia_to_cytoplasm" reversible="false">
		<notes>
			<html:p>GENE_ASSOCIATION: </html:p>
			<html:p>PROTEIN_ASSOCIATION: "</html:p>
			<html:p>SUBSYSTEM: S_Transport__Mitochondrial</html:p>
			<html:p>PROTEIN_CLASS: </html:p>
		</notes>
		<listOfReactants>
			<speciesReference species="M_ala_L_m" stoichiometry="1.000000"/>
		</listOfReactants>
		<listOfProducts>
			<speciesReference species="M_ala_L_c" stoichiometry="1.000000"/>
		</listOfProducts>
	</reaction>
	<reaction id="R_ALCD19y" name="R_alcohol_dehydrogenase__glycerol__NADP_" reversible="false">
		<notes>
			<html:p>GENE_ASSOCIATION: ( YHR104W  or  YDR368W )</html:p>
			<html:p>PROTEIN_ASSOCIATION: ( Gre3 ) or ( Ypr1 )"</html:p>
			<html:p>SUBSYSTEM: S_Glycerolipid_Metabolism</html:p>
			<html:p>PROTEIN_CLASS: </html:p>
		</notes>
		<listOfReactants>
			<speciesReference species="M_glyald_c" stoichiometry="1.000000"/>
			<speciesReference species="M_h_c" stoichiometry="1.000000"/>
			<speciesReference species="M_nadph_c" stoichiometry="1.000000"/>
		</listOfReactants>
		<listOfProducts>
			<speciesReference species="M_glyc_c" stoichiometry="1.000000"/>
			<speciesReference species="M_nadp_c" stoichiometry="1.000000"/>
		</listOfProducts>
	</reaction>
	<reaction id="R_ALCD22xi" name="R_aldehyde_dehydrogenase__2_methylbutanol__NAD_" reversible="false">
		<notes>
			<html:p>GENE_ASSOCIATION: ( YBR145W  or  YMR303C  or  YDL168W  or  YGL256W  or  YOL086C )</html:p>
			<html:p>PROTEIN_ASSOCIATION: ( Adh5 ) or ( Adh2 ) or ( Sfa1 ) or ( Adh4 ) or ( Adh1 )"</html:p>
			<html:p>SUBSYSTEM: S_Complex_Alcohol_Metabolism</html:p>
			<html:p>PROTEIN_CLASS: </html:p>
		</notes>
		<listOfReactants>
			<speciesReference species="M_2mbald_c" stoichiometry="1.000000"/>
			<speciesReference species="M_h_c" stoichiometry="1.000000"/>
			<speciesReference species="M_nadh_c" stoichiometry="1.000000"/>
		</listOfReactants>
		<listOfProducts>
			<speciesReference species="M_2mbtoh_c" stoichiometry="1.000000"/>
			<speciesReference species="M_nad_c" stoichiometry="1.000000"/>
		</listOfProducts>
	</reaction>
	<reaction id="R_ALCD22xim" name="R_aldehyde_dehydrogenase__2_methylbutanol__NAD___mitochondrial" reversible="false">
		<notes>
			<html:p>GENE_ASSOCIATION: YMR083W</html:p>
			<html:p>PROTEIN_ASSOCIATION: Adh3-m"</html:p>
			<html:p>SUBSYSTEM: S_Complex_Alcohol_Metabolism</html:p>
			<html:p>PROTEIN_CLASS: </html:p>
		</notes>
		<listOfReactants>
			<speciesReference species="M_2mbald_m" stoichiometry="1.000000"/>
			<speciesReference species="M_h_m" stoichiometry="1.000000"/>
			<speciesReference species="M_nadh_m" stoichiometry="1.000000"/>
		</listOfReactants>
		<listOfProducts>
			<speciesReference species="M_2mbtoh_m" stoichiometry="1.000000"/>
			<speciesReference species="M_nad_m" stoichiometry="1.000000"/>
		</listOfProducts>
	</reaction>
	<reaction id="R_ALCD22yi" name="R_aldehyde_dehydrogenase__2_methylbutanol__NADP_" reversible="false">
		<notes>
			<html:p>GENE_ASSOCIATION: ( YDR368W  or  YMR318C  or  YBR036C )</html:p>
			<html:p>PROTEIN_ASSOCIATION: ( Ypr1 ) or ( Adh6 ) or ( Adh7 )"</html:p>
			<html:p>SUBSYSTEM: S_Complex_Alcohol_Metabolism</html:p>
			<html:p>PROTEIN_CLASS: </html:p>
		</notes>
		<listOfReactants>
			<speciesReference species="M_2mbald_c" stoichiometry="1.000000"/>
			<speciesReference species="M_h_c" stoichiometry="1.000000"/>
			<speciesReference species="M_nadph_c" stoichiometry="1.000000"/>
		</listOfReactants>
		<listOfProducts>
			<speciesReference species="M_2mbtoh_c" stoichiometry="1.000000"/>
			<speciesReference species="M_nadp_c" stoichiometry="1.000000"/>
		</listOfProducts>
	</reaction>
	<reaction id="R_ALCD23xi" name="R_aldehyde_dehydrogenase__isobutyl_alcohol__NAD_" reversible="false">
		<notes>
			<html:p>GENE_ASSOCIATION: ( YGL256W  or  YBR145W  or  YDL168W  or  YOL086C  or  YMR303C )</html:p>
			<html:p>PROTEIN_ASSOCIATION: ( Adh4 ) or ( Adh5 ) or ( Sfa1 ) or ( Adh1 ) or ( Adh2 )"</html:p>
			<html:p>SUBSYSTEM: S_Complex_Alcohol_Metabolism</html:p>
			<html:p>PROTEIN_CLASS: </html:p>
		</notes>
		<listOfReactants>
			<speciesReference species="M_2mppal_c" stoichiometry="1.000000"/>
			<speciesReference species="M_h_c" stoichiometry="1.000000"/>
			<speciesReference species="M_nadh_c" stoichiometry="1.000000"/>
		</listOfReactants>
		<listOfProducts>
			<speciesReference species="M_ibutoh_c" stoichiometry="1.000000"/>
			<speciesReference species="M_nad_c" stoichiometry="1.000000"/>
		</listOfProducts>
	</reaction>
	<reaction id="R_ALCD23xim" name="R_aldehyde_dehydrogenase__isobutyl_alcohol__NAD___mitochondrial" reversible="false">
		<notes>
			<html:p>GENE_ASSOCIATION: YMR083W</html:p>
			<html:p>PROTEIN_ASSOCIATION: Adh3-m"</html:p>
			<html:p>SUBSYSTEM: S_Complex_Alcohol_Metabolism</html:p>
			<html:p>PROTEIN_CLASS: </html:p>
		</notes>
		<listOfReactants>
			<speciesReference species="M_2mppal_m" stoichiometry="1.000000"/>
			<speciesReference species="M_h_m" stoichiometry="1.000000"/>
			<speciesReference species="M_nadh_m" stoichiometry="1.000000"/>
		</listOfReactants>
		<listOfProducts>
			<speciesReference species="M_ibutoh_m" stoichiometry="1.000000"/>
			<speciesReference species="M_nad_m" stoichiometry="1.000000"/>
		</listOfProducts>
	</reaction>
	<reaction id="R_ALCD23yi" name="R_aldehyde_dehydrogenase__isobutyl_alcohol__NADP_" reversible="false">
		<notes>
			<html:p>GENE_ASSOCIATION: ( YBR036C  or  YMR318C )</html:p>
			<html:p>PROTEIN_ASSOCIATION: ( Adh7 ) or ( Adh6 )"</html:p>
			<html:p>SUBSYSTEM: S_Complex_Alcohol_Metabolism</html:p>
			<html:p>PROTEIN_CLASS: </html:p>
		</notes>
		<listOfReactants>
			<speciesReference species="M_2mppal_c" stoichiometry="1.000000"/>
			<speciesReference species="M_h_c" stoichiometry="1.000000"/>
			<speciesReference species="M_nadph_c" stoichiometry="1.000000"/>
		</listOfReactants>
		<listOfProducts>
			<speciesReference species="M_ibutoh_c" stoichiometry="1.000000"/>
			<speciesReference species="M_nadp_c" stoichiometry="1.000000"/>
		</listOfProducts>
	</reaction>
	<reaction id="R_ALCD24xi" name="R_aldehyde_dehydrogenase__isoamyl_alcohol__NAD_" reversible="false">
		<notes>
			<html:p>GENE_ASSOCIATION: ( YDL168W  or  YGL256W  or  YMR303C  or  YOL086C  or  YBR145W )</html:p>
			<html:p>PROTEIN_ASSOCIATION: ( Sfa1 ) or ( Adh4 ) or ( Adh2 ) or ( Adh1 ) or ( Adh5 )"</html:p>
			<html:p>SUBSYSTEM: S_Complex_Alcohol_Metabolism</html:p>
			<html:p>PROTEIN_CLASS: </html:p>
		</notes>
		<listOfReactants>
			<speciesReference species="M_3mbald_c" stoichiometry="1.000000"/>
			<speciesReference species="M_h_c" stoichiometry="1.000000"/>
			<speciesReference species="M_nadh_c" stoichiometry="1.000000"/>
		</listOfReactants>
		<listOfProducts>
			<speciesReference species="M_iamoh_c" stoichiometry="1.000000"/>
			<speciesReference species="M_nad_c" stoichiometry="1.000000"/>
		</listOfProducts>
	</reaction>
	<reaction id="R_ALCD24xim" name="R_aldehyde_dehydrogenase__isoamyl_alcohol__NAD___mitochondrial" reversible="false">
		<notes>
			<html:p>GENE_ASSOCIATION: YMR083W</html:p>
			<html:p>PROTEIN_ASSOCIATION: Adh3-m"</html:p>
			<html:p>SUBSYSTEM: S_Complex_Alcohol_Metabolism</html:p>
			<html:p>PROTEIN_CLASS: </html:p>
		</notes>
		<listOfReactants>
			<speciesReference species="M_3mbald_m" stoichiometry="1.000000"/>
			<speciesReference species="M_h_m" stoichiometry="1.000000"/>
			<speciesReference species="M_nadh_m" stoichiometry="1.000000"/>
		</listOfReactants>
		<listOfProducts>
			<speciesReference species="M_iamoh_m" stoichiometry="1.000000"/>
			<speciesReference species="M_nad_m" stoichiometry="1.000000"/>
		</listOfProducts>
	</reaction>
	<reaction id="R_ALCD24yi" name="R_aldehyde_dehydrogenase__isoamyl_alcohol__NADP_" reversible="false">
		<notes>
			<html:p>GENE_ASSOCIATION: ( YMR318C  or  YBR036C )</html:p>
			<html:p>PROTEIN_ASSOCIATION: ( Adh6 ) or ( Adh7 )"</html:p>
			<html:p>SUBSYSTEM: S_Complex_Alcohol_Metabolism</html:p>
			<html:p>PROTEIN_CLASS: </html:p>
		</notes>
		<listOfReactants>
			<speciesReference species="M_3mbald_c" stoichiometry="1.000000"/>
			<speciesReference species="M_h_c" stoichiometry="1.000000"/>
			<speciesReference species="M_nadph_c" stoichiometry="1.000000"/>
		</listOfReactants>
		<listOfProducts>
			<speciesReference species="M_iamoh_c" stoichiometry="1.000000"/>
			<speciesReference species="M_nadp_c" stoichiometry="1.000000"/>
		</listOfProducts>
	</reaction>
	<reaction id="R_ALCD25xi" name="R_aldehyde_dehydrogenase__2_phenylethanol__NAD_" reversible="false">
		<notes>
			<html:p>GENE_ASSOCIATION: ( YGL256W  or  YMR303C  or  YDL168W  or  YOL086C  or  YBR145W )</html:p>
			<html:p>PROTEIN_ASSOCIATION: ( Adh4 ) or ( Adh2 ) or ( Sfa1 ) or ( Adh1 ) or ( Adh5 )"</html:p>
			<html:p>SUBSYSTEM: S_Complex_Alcohol_Metabolism</html:p>
			<html:p>PROTEIN_CLASS: </html:p>
		</notes>
		<listOfReactants>
			<speciesReference species="M_h_c" stoichiometry="1.000000"/>
			<speciesReference species="M_nadh_c" stoichiometry="1.000000"/>
			<speciesReference species="M_pacald_c" stoichiometry="1.000000"/>
		</listOfReactants>
		<listOfProducts>
			<speciesReference species="M_2phetoh_c" stoichiometry="1.000000"/>
			<speciesReference species="M_nad_c" stoichiometry="1.000000"/>
		</listOfProducts>
	</reaction>
	<reaction id="R_ALCD25xim" name="R_aldehyde_dehydrogenase__2_phenylethanol__NAD___mitochondrial" reversible="false">
		<notes>
			<html:p>GENE_ASSOCIATION: YMR083W</html:p>
			<html:p>PROTEIN_ASSOCIATION: Adh3-m"</html:p>
			<html:p>SUBSYSTEM: S_Complex_Alcohol_Metabolism</html:p>
			<html:p>PROTEIN_CLASS: </html:p>
		</notes>
		<listOfReactants>
			<speciesReference species="M_h_m" stoichiometry="1.000000"/>
			<speciesReference species="M_nadh_m" stoichiometry="1.000000"/>
			<speciesReference species="M_pacald_m" stoichiometry="1.000000"/>
		</listOfReactants>
		<listOfProducts>
			<speciesReference species="M_2phetoh_m" stoichiometry="1.000000"/>
			<speciesReference species="M_nad_m" stoichiometry="1.000000"/>
		</listOfProducts>
	</reaction>
	<reaction id="R_ALCD25yi" name="R_aldehyde_dehydrogenase__2_phenylethanol__NADP_" reversible="false">
		<notes>
			<html:p>GENE_ASSOCIATION: ( YMR318C  or  YBR036C )</html:p>
			<html:p>PROTEIN_ASSOCIATION: ( Adh6 ) or ( Adh7 )"</html:p>
			<html:p>SUBSYSTEM: S_Complex_Alcohol_Metabolism</html:p>
			<html:p>PROTEIN_CLASS: </html:p>
		</notes>
		<listOfReactants>
			<speciesReference species="M_h_c" stoichiometry="1.000000"/>
			<speciesReference species="M_nadph_c" stoichiometry="1.000000"/>
			<speciesReference species="M_pacald_c" stoichiometry="1.000000"/>
		</listOfReactants>
		<listOfProducts>
			<speciesReference species="M_2phetoh_c" stoichiometry="1.000000"/>
			<speciesReference species="M_nadp_c" stoichiometry="1.000000"/>
		</listOfProducts>
	</reaction>
	<reaction id="R_ALCD26xi" name="R_aldehyde_dehydrogenase__tryptophol__NAD_" reversible="false">
		<notes>
			<html:p>GENE_ASSOCIATION: ( YGL256W  or  YDL168W  or  YMR303C  or  YBR145W  or  YOL086C )</html:p>
			<html:p>PROTEIN_ASSOCIATION: ( Adh4 ) or ( Sfa1 ) or ( Adh2 ) or ( Adh5 ) or ( Adh1 )"</html:p>
			<html:p>SUBSYSTEM: S_Complex_Alcohol_Metabolism</html:p>
			<html:p>PROTEIN_CLASS: </html:p>
		</notes>
		<listOfReactants>
			<speciesReference species="M_h_c" stoichiometry="1.000000"/>
			<speciesReference species="M_id3acald_c" stoichiometry="1.000000"/>
			<speciesReference species="M_nadh_c" stoichiometry="1.000000"/>
		</listOfReactants>
		<listOfProducts>
			<speciesReference species="M_ind3eth_c" stoichiometry="1.000000"/>
			<speciesReference species="M_nad_c" stoichiometry="1.000000"/>
		</listOfProducts>
	</reaction>
	<reaction id="R_ALCD26xim" name="R_aldehyde_dehydrogenase__tryptophol__NAD___mitochondrial" reversible="false">
		<notes>
			<html:p>GENE_ASSOCIATION: YMR083W</html:p>
			<html:p>PROTEIN_ASSOCIATION: Adh3-m"</html:p>
			<html:p>SUBSYSTEM: S_Complex_Alcohol_Metabolism</html:p>
			<html:p>PROTEIN_CLASS: </html:p>
		</notes>
		<listOfReactants>
			<speciesReference species="M_h_m" stoichiometry="1.000000"/>
			<speciesReference species="M_id3acald_m" stoichiometry="1.000000"/>
			<speciesReference species="M_nadh_m" stoichiometry="1.000000"/>
		</listOfReactants>
		<listOfProducts>
			<speciesReference species="M_ind3eth_m" stoichiometry="1.000000"/>
			<speciesReference species="M_nad_m" stoichiometry="1.000000"/>
		</listOfProducts>
	</reaction>
	<reaction id="R_ALCD2if" name="R_alcohol_dehydrogenase__forward_rxn__ethanol___acetaldehyde_" reversible="false">
		<notes>
			<html:p>GENE_ASSOCIATION: YMR303C</html:p>
			<html:p>PROTEIN_ASSOCIATION: Adh2"</html:p>
			<html:p>SUBSYSTEM: S_Pyruvate_Metabolism</html:p>
			<html:p>PROTEIN_CLASS: 1.1.1.1</html:p>
		</notes>
		<listOfReactants>
			<speciesReference species="M_etoh_c" stoichiometry="1.000000"/>
			<speciesReference species="M_nad_c" stoichiometry="1.000000"/>
		</listOfReactants>
		<listOfProducts>
			<speciesReference species="M_acald_c" stoichiometry="1.000000"/>
			<speciesReference species="M_h_c" stoichiometry="1.000000"/>
			<speciesReference species="M_nadh_c" stoichiometry="1.000000"/>
		</listOfProducts>
	</reaction>
	<reaction id="R_ALCD2ir" name="R_alcohol_dehydrogenase__reverse_rxn__acetaldehyde___ethanol_" reversible="false">
		<notes>
			<html:p>GENE_ASSOCIATION: ( YOL086C  or  YGL256W  or  YBR145W )</html:p>
			<html:p>PROTEIN_ASSOCIATION: ( Adh1 ) or ( Adh4 ) or ( Adh5 )"</html:p>
			<html:p>SUBSYSTEM: S_Pyruvate_Metabolism</html:p>
			<html:p>PROTEIN_CLASS: 1.1.1.1</html:p>
		</notes>
		<listOfReactants>
			<speciesReference species="M_acald_c" stoichiometry="1.000000"/>
			<speciesReference species="M_h_c" stoichiometry="1.000000"/>
			<speciesReference species="M_nadh_c" stoichiometry="1.000000"/>
		</listOfReactants>
		<listOfProducts>
			<speciesReference species="M_etoh_c" stoichiometry="1.000000"/>
			<speciesReference species="M_nad_c" stoichiometry="1.000000"/>
		</listOfProducts>
	</reaction>
	<reaction id="R_ALCD2irm" name="R_alcohol_dehydrogenase__reverse_rxn__acetaldehyde___ethanol___mitochondrial" reversible="false">
		<notes>
			<html:p>GENE_ASSOCIATION: YMR083W</html:p>
			<html:p>PROTEIN_ASSOCIATION: Adh3-m"</html:p>
			<html:p>SUBSYSTEM: S_Pyruvate_Metabolism</html:p>
			<html:p>PROTEIN_CLASS: 1.1.1.1</html:p>
		</notes>
		<listOfReactants>
			<speciesReference species="M_acald_m" stoichiometry="1.000000"/>
			<speciesReference species="M_h_m" stoichiometry="1.000000"/>
			<speciesReference species="M_nadh_m" stoichiometry="1.000000"/>
		</listOfReactants>
		<listOfProducts>
			<speciesReference species="M_etoh_m" stoichiometry="1.000000"/>
			<speciesReference species="M_nad_m" stoichiometry="1.000000"/>
		</listOfProducts>
	</reaction>
	<reaction id="R_ALCD2x" name="R_alcohol_dehydrogenase__ethanol_" reversible="true">
		<notes>
			<html:p>GENE_ASSOCIATION: YDL168W</html:p>
			<html:p>PROTEIN_ASSOCIATION: Sfa1"</html:p>
			<html:p>SUBSYSTEM: S_Pyruvate_Metabolism</html:p>
			<html:p>PROTEIN_CLASS: 1.1.1.1</html:p>
		</notes>
		<listOfReactants>
			<speciesReference species="M_etoh_c" stoichiometry="1.000000"/>
			<speciesReference species="M_nad_c" stoichiometry="1.000000"/>
		</listOfReactants>
		<listOfProducts>
			<speciesReference species="M_acald_c" stoichiometry="1.000000"/>
			<speciesReference species="M_h_c" stoichiometry="1.000000"/>
			<speciesReference species="M_nadh_c" stoichiometry="1.000000"/>
		</listOfProducts>
	</reaction>
	<reaction id="R_ALDD19x" name="R_aldehyde_dehydrogenase__phenylacetaldehyde__NAD_" reversible="false">
		<notes>
			<html:p>GENE_ASSOCIATION: ( YMR170C  or  YMR169C )</html:p>
			<html:p>PROTEIN_ASSOCIATION: ( Ald2 ) or ( Ald3 )"</html:p>
			<html:p>SUBSYSTEM: S_Tyrosine__Tryptophan__and_Phenylalanine_Metabolism</html:p>
			<html:p>PROTEIN_CLASS: 1.2.1.39</html:p>
		</notes>
		<listOfReactants>
			<speciesReference species="M_h2o_c" stoichiometry="1.000000"/>
			<speciesReference species="M_nad_c" stoichiometry="1.000000"/>
			<speciesReference species="M_pacald_c" stoichiometry="1.000000"/>
		</listOfReactants>
		<listOfProducts>
			<speciesReference species="M_h_c" stoichiometry="2.000000"/>
			<speciesReference species="M_nadh_c" stoichiometry="1.000000"/>
			<speciesReference species="M_pac_c" stoichiometry="1.000000"/>
		</listOfProducts>
	</reaction>
	<reaction id="R_ALDD20xm" name="R_aldehyde_dehydrogenase__indole_3_acetaldehyde__NAD___mitochondrial" reversible="false">
		<notes>
			<html:p>GENE_ASSOCIATION: YOR374W</html:p>
			<html:p>PROTEIN_ASSOCIATION: Ald4-m"</html:p>
			<html:p>SUBSYSTEM: S_Tyrosine__Tryptophan__and_Phenylalanine_Metabolism</html:p>
			<html:p>PROTEIN_CLASS: </html:p>
		</notes>
		<listOfReactants>
			<speciesReference species="M_h2o_m" stoichiometry="1.000000"/>
			<speciesReference species="M_id3acald_m" stoichiometry="1.000000"/>
			<speciesReference species="M_nad_m" stoichiometry="1.000000"/>
		</listOfReactants>
		<listOfProducts>
			<speciesReference species="M_h_m" stoichiometry="2.000000"/>
			<speciesReference species="M_ind3ac_m" stoichiometry="1.000000"/>
			<speciesReference species="M_nadh_m" stoichiometry="1.000000"/>
		</listOfProducts>
	</reaction>
	<reaction id="R_ALDD20y" name="R_aldehyde_dehydrogenase__indole_3_acetaldehyde__NADP_" reversible="false">
		<notes>
			<html:p>GENE_ASSOCIATION: YPL061W</html:p>
			<html:p>PROTEIN_ASSOCIATION: Ald6"</html:p>
			<html:p>SUBSYSTEM: S_Tyrosine__Tryptophan__and_Phenylalanine_Metabolism</html:p>
			<html:p>PROTEIN_CLASS: </html:p>
		</notes>
		<listOfReactants>
			<speciesReference species="M_h2o_c" stoichiometry="1.000000"/>
			<speciesReference species="M_id3acald_c" stoichiometry="1.000000"/>
			<speciesReference species="M_nadp_c" stoichiometry="1.000000"/>
		</listOfReactants>
		<listOfProducts>
			<speciesReference species="M_h_c" stoichiometry="2.000000"/>
			<speciesReference species="M_ind3ac_c" stoichiometry="1.000000"/>
			<speciesReference species="M_nadph_c" stoichiometry="1.000000"/>
		</listOfProducts>
	</reaction>
	<reaction id="R_ALDD20ym" name="R_aldehyde_dehydrogenase__indole_3_acetaldehyde__NADP___mitochondrial" reversible="false">
		<notes>
			<html:p>GENE_ASSOCIATION: ( YOR374W  or  YER073W )</html:p>
			<html:p>PROTEIN_ASSOCIATION: ( Ald4-m ) or ( Ald5-m )"</html:p>
			<html:p>SUBSYSTEM: S_Tyrosine__Tryptophan__and_Phenylalanine_Metabolism</html:p>
			<html:p>PROTEIN_CLASS: </html:p>
		</notes>
		<listOfReactants>
			<speciesReference species="M_h2o_m" stoichiometry="1.000000"/>
			<speciesReference species="M_id3acald_m" stoichiometry="1.000000"/>
			<speciesReference species="M_nadp_m" stoichiometry="1.000000"/>
		</listOfReactants>
		<listOfProducts>
			<speciesReference species="M_h_m" stoichiometry="2.000000"/>
			<speciesReference species="M_ind3ac_m" stoichiometry="1.000000"/>
			<speciesReference species="M_nadph_m" stoichiometry="1.000000"/>
		</listOfProducts>
	</reaction>
	<reaction id="R_ALDD22x" name="R_aldehyde_dehydrogenase__3_aminopropanal__NAD_" reversible="false">
		<notes>
			<html:p>GENE_ASSOCIATION: ( YMR170C  or  YMR169C )</html:p>
			<html:p>PROTEIN_ASSOCIATION: ( Ald2 ) or ( Ald3 )"</html:p>
			<html:p>SUBSYSTEM: S_Pantothenate_and_CoA_Biosynthesis</html:p>
			<html:p>PROTEIN_CLASS: 1.2.1.39</html:p>
		</notes>
		<listOfReactants>
			<speciesReference species="M_aproa_c" stoichiometry="1.000000"/>
			<speciesReference species="M_h2o_c" stoichiometry="1.000000"/>
			<speciesReference species="M_nad_c" stoichiometry="1.000000"/>
		</listOfReactants>
		<listOfProducts>
			<speciesReference species="M_ala_B_c" stoichiometry="1.000000"/>
			<speciesReference species="M_h_c" stoichiometry="2.000000"/>
			<speciesReference species="M_nadh_c" stoichiometry="1.000000"/>
		</listOfProducts>
	</reaction>
	<reaction id="R_ALDD2xm" name="R_aldehyde_dehydrogenase__acetylaldehyde__NAD___mitochondrial" reversible="false">
		<notes>
			<html:p>GENE_ASSOCIATION: YOR374W</html:p>
			<html:p>PROTEIN_ASSOCIATION: Ald4-m"</html:p>
			<html:p>SUBSYSTEM: S_Pyruvate_Metabolism</html:p>
			<html:p>PROTEIN_CLASS: 1.2.1.3</html:p>
		</notes>
		<listOfReactants>
			<speciesReference species="M_acald_m" stoichiometry="1.000000"/>
			<speciesReference species="M_h2o_m" stoichiometry="1.000000"/>
			<speciesReference species="M_nad_m" stoichiometry="1.000000"/>
		</listOfReactants>
		<listOfProducts>
			<speciesReference species="M_ac_m" stoichiometry="1.000000"/>
			<speciesReference species="M_h_m" stoichiometry="2.000000"/>
			<speciesReference species="M_nadh_m" stoichiometry="1.000000"/>
		</listOfProducts>
	</reaction>
	<reaction id="R_ALDD2y" name="R_aldehyde_dehydrogenase__acetaldehyde__NADP_" reversible="false">
		<notes>
			<html:p>GENE_ASSOCIATION: YPL061W</html:p>
			<html:p>PROTEIN_ASSOCIATION: Ald6"</html:p>
			<html:p>SUBSYSTEM: S_Pyruvate_Metabolism</html:p>
			<html:p>PROTEIN_CLASS: 1.2.1.4</html:p>
		</notes>
		<listOfReactants>
			<speciesReference species="M_acald_c" stoichiometry="1.000000"/>
			<speciesReference species="M_h2o_c" stoichiometry="1.000000"/>
			<speciesReference species="M_nadp_c" stoichiometry="1.000000"/>
		</listOfReactants>
		<listOfProducts>
			<speciesReference species="M_ac_c" stoichiometry="1.000000"/>
			<speciesReference species="M_h_c" stoichiometry="2.000000"/>
			<speciesReference species="M_nadph_c" stoichiometry="1.000000"/>
		</listOfProducts>
	</reaction>
	<reaction id="R_ALDD2ym" name="R_aldehyde_dehydrogenase__acetylaldehyde__NADP___mitochondrial" reversible="false">
		<notes>
			<html:p>GENE_ASSOCIATION: ( YER073W  or  YOR374W )</html:p>
			<html:p>PROTEIN_ASSOCIATION: ( Ald5-m ) or ( Ald4-m )"</html:p>
			<html:p>SUBSYSTEM: S_Pyruvate_Metabolism</html:p>
			<html:p>PROTEIN_CLASS: 1.2.1.4</html:p>
		</notes>
		<listOfReactants>
			<speciesReference species="M_acald_m" stoichiometry="1.000000"/>
			<speciesReference species="M_h2o_m" stoichiometry="1.000000"/>
			<speciesReference species="M_nadp_m" stoichiometry="1.000000"/>
		</listOfReactants>
		<listOfProducts>
			<speciesReference species="M_ac_m" stoichiometry="1.000000"/>
			<speciesReference species="M_h_m" stoichiometry="2.000000"/>
			<speciesReference species="M_nadph_m" stoichiometry="1.000000"/>
		</listOfProducts>
	</reaction>
	<reaction id="R_ALLTAHr" name="R_Allantoate_amidinohydrolase__reversible" reversible="true">
		<notes>
			<html:p>GENE_ASSOCIATION: YIR029W</html:p>
			<html:p>PROTEIN_ASSOCIATION: Dal2"</html:p>
			<html:p>SUBSYSTEM: S_Histidine_Metabolism</html:p>
			<html:p>PROTEIN_CLASS: 3.5.3.4</html:p>
		</notes>
		<listOfReactants>
			<speciesReference species="M_alltt_c" stoichiometry="1.000000"/>
			<speciesReference species="M_h2o_c" stoichiometry="1.000000"/>
		</listOfReactants>
		<listOfProducts>
			<speciesReference species="M_urdglyc_c" stoichiometry="1.000000"/>
			<speciesReference species="M_urea_c" stoichiometry="1.000000"/>
		</listOfProducts>
	</reaction>
	<reaction id="R_ALLTNr" name="R_allantoinase__reversible_reaction" reversible="true">
		<notes>
			<html:p>GENE_ASSOCIATION: YIR027C</html:p>
			<html:p>PROTEIN_ASSOCIATION: Dal1"</html:p>
			<html:p>SUBSYSTEM: S_Histidine_Metabolism</html:p>
			<html:p>PROTEIN_CLASS: 3.5.2.5</html:p>
		</notes>
		<listOfReactants>
			<speciesReference species="M_alltn_c" stoichiometry="1.000000"/>
			<speciesReference species="M_h2o_c" stoichiometry="1.000000"/>
		</listOfReactants>
		<listOfProducts>
			<speciesReference species="M_alltt_c" stoichiometry="1.000000"/>
			<speciesReference species="M_h_c" stoichiometry="1.000000"/>
		</listOfProducts>
	</reaction>
	<reaction id="R_ALLTNti" name="R_allantoin_irreversible_uniport" reversible="false">
		<notes>
			<html:p>GENE_ASSOCIATION: YIR028W</html:p>
			<html:p>PROTEIN_ASSOCIATION: Dal4"</html:p>
			<html:p>SUBSYSTEM: S_Transport__Extracellular</html:p>
			<html:p>PROTEIN_CLASS: </html:p>
		</notes>
		<listOfReactants>
			<speciesReference species="M_alltn_e" stoichiometry="1.000000"/>
		</listOfReactants>
		<listOfProducts>
			<speciesReference species="M_alltn_c" stoichiometry="1.000000"/>
		</listOfProducts>
	</reaction>
	<reaction id="R_ALLTTti" name="R_allantoate_irreversible_uniport" reversible="false">
		<notes>
			<html:p>GENE_ASSOCIATION: YJR152W</html:p>
			<html:p>PROTEIN_ASSOCIATION: Dal5"</html:p>
			<html:p>SUBSYSTEM: S_Transport__Extracellular</html:p>
			<html:p>PROTEIN_CLASS: </html:p>
		</notes>
		<listOfReactants>
			<speciesReference species="M_alltt_e" stoichiometry="1.000000"/>
		</listOfReactants>
		<listOfProducts>
			<speciesReference species="M_alltt_c" stoichiometry="1.000000"/>
		</listOfProducts>
	</reaction>
	<reaction id="R_ALPHNH" name="R_allophanate_hydrolase" reversible="false">
		<notes>
			<html:p>GENE_ASSOCIATION: YBR208C</html:p>
			<html:p>PROTEIN_ASSOCIATION: Dur1"</html:p>
			<html:p>SUBSYSTEM: S_Nitrogen_Metabolism</html:p>
			<html:p>PROTEIN_CLASS: 3.5.1.54</html:p>
		</notes>
		<listOfReactants>
			<speciesReference species="M_allphn_c" stoichiometry="1.000000"/>
			<speciesReference species="M_h_c" stoichiometry="3.000000"/>
			<speciesReference species="M_h2o_c" stoichiometry="1.000000"/>
		</listOfReactants>
		<listOfProducts>
			<speciesReference species="M_co2_c" stoichiometry="2.000000"/>
			<speciesReference species="M_nh4_c" stoichiometry="2.000000"/>
		</listOfProducts>
	</reaction>
	<reaction id="R_AMAOTr" name="R_adenosylmethionine_8_amino_7_oxononanoate_transaminase" reversible="true">
		<notes>
			<html:p>GENE_ASSOCIATION: YNR058W</html:p>
			<html:p>PROTEIN_ASSOCIATION: Bio3"</html:p>
			<html:p>SUBSYSTEM: S_Pantothenate_and_CoA_Biosynthesis</html:p>
			<html:p>PROTEIN_CLASS: 2.6.1.62</html:p>
		</notes>
		<listOfReactants>
			<speciesReference species="M_8aonn_c" stoichiometry="1.000000"/>
			<speciesReference species="M_amet_c" stoichiometry="1.000000"/>
		</listOfReactants>
		<listOfProducts>
			<speciesReference species="M_amob_c" stoichiometry="1.000000"/>
			<speciesReference species="M_dann_c" stoichiometry="1.000000"/>
		</listOfProducts>
	</reaction>
	<reaction id="R_AMETt2" name="R_S_adenosyl_L_methionine_transport_in_via_proton_symport" reversible="false">
		<notes>
			<html:p>GENE_ASSOCIATION: YPL274W</html:p>
			<html:p>PROTEIN_ASSOCIATION: Sam3"</html:p>
			<html:p>SUBSYSTEM: S_Transport__Extracellular</html:p>
			<html:p>PROTEIN_CLASS: </html:p>
		</notes>
		<listOfReactants>
			<speciesReference species="M_amet_e" stoichiometry="1.000000"/>
			<speciesReference species="M_h_e" stoichiometry="1.000000"/>
		</listOfReactants>
		<listOfProducts>
			<speciesReference species="M_amet_c" stoichiometry="1.000000"/>
			<speciesReference species="M_h_c" stoichiometry="1.000000"/>
		</listOfProducts>
	</reaction>
	<reaction id="R_AMETtm" name="R_S_Adenosyl_L_methionine_reversible_transport__mitochondrial" reversible="true">
		<notes>
			<html:p>GENE_ASSOCIATION: YNL003C</html:p>
			<html:p>PROTEIN_ASSOCIATION: Pet8-m"</html:p>
			<html:p>SUBSYSTEM: S_Transport__Mitochondrial</html:p>
			<html:p>PROTEIN_CLASS: </html:p>
		</notes>
		<listOfReactants>
			<speciesReference species="M_amet_c" stoichiometry="1.000000"/>
		</listOfReactants>
		<listOfProducts>
			<speciesReference species="M_amet_m" stoichiometry="1.000000"/>
		</listOfProducts>
	</reaction>
	<reaction id="R_AMID" name="R_amidase" reversible="false">
		<notes>
			<html:p>GENE_ASSOCIATION: ( YMR293C  or  YDR242W )</html:p>
			<html:p>PROTEIN_ASSOCIATION: ( Amd4 ) or ( Amd2 )"</html:p>
			<html:p>SUBSYSTEM: S_Arginine_and_Proline_Metabolism</html:p>
			<html:p>PROTEIN_CLASS: 3.5.1.4</html:p>
		</notes>
		<listOfReactants>
			<speciesReference species="M_4gudbd_c" stoichiometry="1.000000"/>
			<speciesReference species="M_h2o_c" stoichiometry="1.000000"/>
		</listOfReactants>
		<listOfProducts>
			<speciesReference species="M_4gudbutn_c" stoichiometry="1.000000"/>
			<speciesReference species="M_nh4_c" stoichiometry="1.000000"/>
		</listOfProducts>
	</reaction>
	<reaction id="R_AMID2" name="R_amidase" reversible="false">
		<notes>
			<html:p>GENE_ASSOCIATION: YDR242W</html:p>
			<html:p>PROTEIN_ASSOCIATION: Amd2"</html:p>
			<html:p>SUBSYSTEM: S_Tyrosine__Tryptophan__and_Phenylalanine_Metabolism</html:p>
			<html:p>PROTEIN_CLASS: 3.5.1.4</html:p>
		</notes>
		<listOfReactants>
			<speciesReference species="M_h2o_c" stoichiometry="1.000000"/>
			<speciesReference species="M_pad_c" stoichiometry="1.000000"/>
		</listOfReactants>
		<listOfProducts>
			<speciesReference species="M_nh4_c" stoichiometry="1.000000"/>
			<speciesReference species="M_pac_c" stoichiometry="1.000000"/>
		</listOfProducts>
	</reaction>
	<reaction id="R_AMID3" name="R_amidase" reversible="false">
		<notes>
			<html:p>GENE_ASSOCIATION: YDR242W</html:p>
			<html:p>PROTEIN_ASSOCIATION: Amd2"</html:p>
			<html:p>SUBSYSTEM: S_Tyrosine__Tryptophan__and_Phenylalanine_Metabolism</html:p>
			<html:p>PROTEIN_CLASS: 3.5.1.4</html:p>
		</notes>
		<listOfReactants>
			<speciesReference species="M_h2o_c" stoichiometry="1.000000"/>
			<speciesReference species="M_iad_c" stoichiometry="1.000000"/>
		</listOfReactants>
		<listOfProducts>
			<speciesReference species="M_ind3ac_c" stoichiometry="1.000000"/>
			<speciesReference species="M_nh4_c" stoichiometry="1.000000"/>
		</listOfProducts>
	</reaction>
	<reaction id="R_AMPDA" name="R_Adenosine_monophosphate_deaminase" reversible="false">
		<notes>
			<html:p>GENE_ASSOCIATION: YML035C</html:p>
			<html:p>PROTEIN_ASSOCIATION: Amd1"</html:p>
			<html:p>SUBSYSTEM: S_Purine_and_Pyrimidine_Biosynthesis</html:p>
			<html:p>PROTEIN_CLASS: </html:p>
		</notes>
		<listOfReactants>
			<speciesReference species="M_amp_c" stoichiometry="1.000000"/>
			<speciesReference species="M_h_c" stoichiometry="1.000000"/>
			<speciesReference species="M_h2o_c" stoichiometry="1.000000"/>
		</listOfReactants>
		<listOfProducts>
			<speciesReference species="M_imp_c" stoichiometry="1.000000"/>
			<speciesReference species="M_nh4_c" stoichiometry="1.000000"/>
		</listOfProducts>
	</reaction>
	<reaction id="R_AMPN" name="R_AMP_nucleosidase" reversible="false">
		<notes>
			<html:p>GENE_ASSOCIATION: ( YML035C  or  YBR284W  or  YJL070C )</html:p>
			<html:p>PROTEIN_ASSOCIATION: ( Amd1 ) or ( Amd5 ) or ( Amd3 )"</html:p>
			<html:p>SUBSYSTEM: S_Nucleotide_Salvage_Pathway</html:p>
			<html:p>PROTEIN_CLASS: 3.2.2.4</html:p>
		</notes>
		<listOfReactants>
			<speciesReference species="M_amp_c" stoichiometry="1.000000"/>
			<speciesReference species="M_h2o_c" stoichiometry="1.000000"/>
		</listOfReactants>
		<listOfProducts>
			<speciesReference species="M_ade_c" stoichiometry="1.000000"/>
			<speciesReference species="M_r5p_c" stoichiometry="1.000000"/>
		</listOfProducts>
	</reaction>
	<reaction id="R_AMPtn" name="R_AMP_transport_via_diffusion__cytosol_to_nucleus_" reversible="true">
		<notes>
			<html:p>GENE_ASSOCIATION: </html:p>
			<html:p>PROTEIN_ASSOCIATION: "</html:p>
			<html:p>SUBSYSTEM: S_Transport__Nuclear</html:p>
			<html:p>PROTEIN_CLASS: </html:p>
		</notes>
		<listOfReactants>
			<speciesReference species="M_amp_n" stoichiometry="1.000000"/>
		</listOfReactants>
		<listOfProducts>
			<speciesReference species="M_amp_c" stoichiometry="1.000000"/>
		</listOfProducts>
	</reaction>
	<reaction id="R_ANPRT" name="R_anthranilate_phosphoribosyltransferase" reversible="false">
		<notes>
			<html:p>GENE_ASSOCIATION: YDR354W</html:p>
			<html:p>PROTEIN_ASSOCIATION: Trp4"</html:p>
			<html:p>SUBSYSTEM: S_Tyrosine__Tryptophan__and_Phenylalanine_Metabolism</html:p>
			<html:p>PROTEIN_CLASS: 2.4.2.18</html:p>
		</notes>
		<listOfReactants>
			<speciesReference species="M_anth_c" stoichiometry="1.000000"/>
			<speciesReference species="M_prpp_c" stoichiometry="1.000000"/>
		</listOfReactants>
		<listOfProducts>
			<speciesReference species="M_ppi_c" stoichiometry="1.000000"/>
			<speciesReference species="M_pran_c" stoichiometry="1.000000"/>
		</listOfProducts>
	</reaction>
	<reaction id="R_ANS" name="R_anthranilate_synthase" reversible="false">
		<notes>
			<html:p>GENE_ASSOCIATION: ( YER090W  and  YKL211C )</html:p>
			<html:p>PROTEIN_ASSOCIATION: ( Trp2 and Trp3 )"</html:p>
			<html:p>SUBSYSTEM: S_Glutamine_Metabolism</html:p>
			<html:p>PROTEIN_CLASS: 4.1.3.27</html:p>
		</notes>
		<listOfReactants>
			<speciesReference species="M_chor_c" stoichiometry="1.000000"/>
			<speciesReference species="M_gln_L_c" stoichiometry="1.000000"/>
		</listOfReactants>
		<listOfProducts>
			<speciesReference species="M_anth_c" stoichiometry="1.000000"/>
			<speciesReference species="M_glu_L_c" stoichiometry="1.000000"/>
			<speciesReference species="M_h_c" stoichiometry="1.000000"/>
			<speciesReference species="M_pyr_c" stoichiometry="1.000000"/>
		</listOfProducts>
	</reaction>
	<reaction id="R_AOBUTDs" name="R_L_2_amino_3_oxobutanoate_decarboxylation__spontaneous_" reversible="false">
		<notes>
			<html:p>GENE_ASSOCIATION: </html:p>
			<html:p>PROTEIN_ASSOCIATION: "</html:p>
			<html:p>SUBSYSTEM: S_Threonine_and_Lysine_Metabolism</html:p>
			<html:p>PROTEIN_CLASS: </html:p>
		</notes>
		<listOfReactants>
			<speciesReference species="M_2aobut_c" stoichiometry="1.000000"/>
			<speciesReference species="M_h_c" stoichiometry="1.000000"/>
		</listOfReactants>
		<listOfProducts>
			<speciesReference species="M_aact_c" stoichiometry="1.000000"/>
			<speciesReference species="M_co2_c" stoichiometry="1.000000"/>
		</listOfProducts>
	</reaction>
	<reaction id="R_AP4AHr" name="R_Ap4A_hydrolase__reversible" reversible="true">
		<notes>
			<html:p>GENE_ASSOCIATION: YDR305C</html:p>
			<html:p>PROTEIN_ASSOCIATION: Hnt2"</html:p>
			<html:p>SUBSYSTEM: S_Purine_and_Pyrimidine_Biosynthesis</html:p>
			<html:p>PROTEIN_CLASS: 3.6.1.41</html:p>
		</notes>
		<listOfReactants>
			<speciesReference species="M_ap4a_c" stoichiometry="1.000000"/>
			<speciesReference species="M_h2o_c" stoichiometry="1.000000"/>
		</listOfReactants>
		<listOfProducts>
			<speciesReference species="M_adp_c" stoichiometry="2.000000"/>
			<speciesReference species="M_h_c" stoichiometry="2.000000"/>
		</listOfProducts>
	</reaction>
	<reaction id="R_APRTO2" name="R_N_acetylputrescine_oxygen_oxireductase__deaminating_" reversible="false">
		<notes>
			<html:p>GENE_ASSOCIATION: </html:p>
			<html:p>PROTEIN_ASSOCIATION: "</html:p>
			<html:p>SUBSYSTEM: S_Other_Amino_Acid_Metabolism</html:p>
			<html:p>PROTEIN_CLASS: 1.4.3.4</html:p>
		</notes>
		<listOfReactants>
			<speciesReference species="M_aprut_c" stoichiometry="1.000000"/>
			<speciesReference species="M_h2o_c" stoichiometry="1.000000"/>
			<speciesReference species="M_o2_c" stoichiometry="1.000000"/>
		</listOfReactants>
		<listOfProducts>
			<speciesReference species="M_h2o2_c" stoichiometry="1.000000"/>
			<speciesReference species="M_n4abutn_c" stoichiometry="1.000000"/>
			<speciesReference species="M_nh4_c" stoichiometry="1.000000"/>
		</listOfProducts>
	</reaction>
	<reaction id="R_ARAB14LO" name="R_D_arabinono_1_4_lactone_oxidase" reversible="true">
		<notes>
			<html:p>GENE_ASSOCIATION: YML086C</html:p>
			<html:p>PROTEIN_ASSOCIATION: Alo1-m"</html:p>
			<html:p>SUBSYSTEM: S_Arabinose_Metabolism</html:p>
			<html:p>PROTEIN_CLASS: </html:p>
		</notes>
		<listOfReactants>
			<speciesReference species="M_Dara14lac_c" stoichiometry="1.000000"/>
			<speciesReference species="M_o2_c" stoichiometry="1.000000"/>
		</listOfReactants>
		<listOfProducts>
			<speciesReference species="M_ertascb_D_c" stoichiometry="1.000000"/>
			<speciesReference species="M_h2o2_c" stoichiometry="1.000000"/>
		</listOfProducts>
	</reaction>
	<reaction id="R_ARAB1D2" name="R_D_arabinose_1_dehydrogenase__NADP_" reversible="false">
		<notes>
			<html:p>GENE_ASSOCIATION: YBR149W</html:p>
			<html:p>PROTEIN_ASSOCIATION: Ara1"</html:p>
			<html:p>SUBSYSTEM: S_Arabinose_Metabolism</html:p>
			<html:p>PROTEIN_CLASS: 1.1.1.117</html:p>
		</notes>
		<listOfReactants>
			<speciesReference species="M_arab_D_c" stoichiometry="1.000000"/>
			<speciesReference species="M_nadp_c" stoichiometry="1.000000"/>
		</listOfReactants>
		<listOfProducts>
			<speciesReference species="M_Dara14lac_c" stoichiometry="1.000000"/>
			<speciesReference species="M_h_c" stoichiometry="1.000000"/>
			<speciesReference species="M_nadph_c" stoichiometry="1.000000"/>
		</listOfProducts>
	</reaction>
	<reaction id="R_ARABR" name="R_arabinose_reductase" reversible="false">
		<notes>
			<html:p>GENE_ASSOCIATION: YHR104W</html:p>
			<html:p>PROTEIN_ASSOCIATION: Gre3"</html:p>
			<html:p>SUBSYSTEM: S_Arabinose_Metabolism</html:p>
			<html:p>PROTEIN_CLASS: 1.1.1.21</html:p>
		</notes>
		<listOfReactants>
			<speciesReference species="M_arab_L_c" stoichiometry="1.000000"/>
			<speciesReference species="M_h_c" stoichiometry="1.000000"/>
			<speciesReference species="M_nadph_c" stoichiometry="1.000000"/>
		</listOfReactants>
		<listOfProducts>
			<speciesReference species="M_abt_c" stoichiometry="1.000000"/>
			<speciesReference species="M_nadp_c" stoichiometry="1.000000"/>
		</listOfProducts>
	</reaction>
	<reaction id="R_ARAB_Dt" name="R_D_arabinose_reversible_transport" reversible="true">
		<notes>
			<html:p>GENE_ASSOCIATION: </html:p>
			<html:p>PROTEIN_ASSOCIATION: "</html:p>
			<html:p>SUBSYSTEM: S_Transport__Extracellular</html:p>
			<html:p>PROTEIN_CLASS: </html:p>
		</notes>
		<listOfReactants>
			<speciesReference species="M_arab_D_e" stoichiometry="1.000000"/>
		</listOfReactants>
		<listOfProducts>
			<speciesReference species="M_arab_D_c" stoichiometry="1.000000"/>
		</listOfProducts>
	</reaction>
	<reaction id="R_ARAB_Lt" name="R_L_arabinoase_extracellular_transport" reversible="true">
		<notes>
			<html:p>GENE_ASSOCIATION: </html:p>
			<html:p>PROTEIN_ASSOCIATION: "</html:p>
			<html:p>SUBSYSTEM: S_Transport__Extracellular</html:p>
			<html:p>PROTEIN_CLASS: </html:p>
		</notes>
		<listOfReactants>
			<speciesReference species="M_arab_L_e" stoichiometry="1.000000"/>
		</listOfReactants>
		<listOfProducts>
			<speciesReference species="M_arab_L_c" stoichiometry="1.000000"/>
		</listOfProducts>
	</reaction>
	<reaction id="R_ARGN" name="R_arginase" reversible="false">
		<notes>
			<html:p>GENE_ASSOCIATION: YPL111W</html:p>
			<html:p>PROTEIN_ASSOCIATION: Car1"</html:p>
			<html:p>SUBSYSTEM: S_Arginine_and_Proline_Metabolism</html:p>
			<html:p>PROTEIN_CLASS: 3.5.3.1</html:p>
		</notes>
		<listOfReactants>
			<speciesReference species="M_arg_L_c" stoichiometry="1.000000"/>
			<speciesReference species="M_h2o_c" stoichiometry="1.000000"/>
		</listOfReactants>
		<listOfProducts>
			<speciesReference species="M_orn_c" stoichiometry="1.000000"/>
			<speciesReference species="M_urea_c" stoichiometry="1.000000"/>
		</listOfProducts>
	</reaction>
	<reaction id="R_ARGSL" name="R_argininosuccinate_lyase" reversible="true">
		<notes>
			<html:p>GENE_ASSOCIATION: YHR018C</html:p>
			<html:p>PROTEIN_ASSOCIATION: Arg4"</html:p>
			<html:p>SUBSYSTEM: S_Arginine_and_Proline_Metabolism</html:p>
			<html:p>PROTEIN_CLASS: 4.3.2.1</html:p>
		</notes>
		<listOfReactants>
			<speciesReference species="M_argsuc_c" stoichiometry="1.000000"/>
		</listOfReactants>
		<listOfProducts>
			<speciesReference species="M_arg_L_c" stoichiometry="1.000000"/>
			<speciesReference species="M_fum_c" stoichiometry="1.000000"/>
		</listOfProducts>
	</reaction>
	<reaction id="R_ARGSSr" name="R_argininosuccinate_synthase__reversible" reversible="true">
		<notes>
			<html:p>GENE_ASSOCIATION: YOL058W</html:p>
			<html:p>PROTEIN_ASSOCIATION: Arg1"</html:p>
			<html:p>SUBSYSTEM: S_Arginine_and_Proline_Metabolism</html:p>
			<html:p>PROTEIN_CLASS: 6.3.4.5</html:p>
		</notes>
		<listOfReactants>
			<speciesReference species="M_asp_L_c" stoichiometry="1.000000"/>
			<speciesReference species="M_atp_c" stoichiometry="1.000000"/>
			<speciesReference species="M_citr_L_c" stoichiometry="1.000000"/>
		</listOfReactants>
		<listOfProducts>
			<speciesReference species="M_amp_c" stoichiometry="1.000000"/>
			<speciesReference species="M_argsuc_c" stoichiometry="1.000000"/>
			<speciesReference species="M_h_c" stoichiometry="1.000000"/>
			<speciesReference species="M_ppi_c" stoichiometry="1.000000"/>
		</listOfProducts>
	</reaction>
	<reaction id="R_ARGTRS" name="R_Arginyl_tRNA_synthetase" reversible="false">
		<notes>
			<html:p>GENE_ASSOCIATION: YDR341C</html:p>
			<html:p>PROTEIN_ASSOCIATION: Msr2"</html:p>
			<html:p>SUBSYSTEM: S_tRNA_charging</html:p>
			<html:p>PROTEIN_CLASS: 6.1.1.19</html:p>
		</notes>
		<listOfReactants>
			<speciesReference species="M_arg_L_c" stoichiometry="1.000000"/>
			<speciesReference species="M_atp_c" stoichiometry="1.000000"/>
			<speciesReference species="M_trnaarg_c" stoichiometry="1.000000"/>
		</listOfReactants>
		<listOfProducts>
			<speciesReference species="M_amp_c" stoichiometry="1.000000"/>
			<speciesReference species="M_argtrna_c" stoichiometry="1.000000"/>
			<speciesReference species="M_ppi_c" stoichiometry="1.000000"/>
		</listOfProducts>
	</reaction>
	<reaction id="R_ARGTRSm" name="R_Arginyl_tRNA_synthetase__mitochondrial" reversible="false">
		<notes>
			<html:p>GENE_ASSOCIATION: YHR091C</html:p>
			<html:p>PROTEIN_ASSOCIATION: Msr1-m"</html:p>
			<html:p>SUBSYSTEM: S_tRNA_charging</html:p>
			<html:p>PROTEIN_CLASS: 6.1.1.19</html:p>
		</notes>
		<listOfReactants>
			<speciesReference species="M_arg_L_m" stoichiometry="1.000000"/>
			<speciesReference species="M_atp_m" stoichiometry="1.000000"/>
			<speciesReference species="M_trnaarg_m" stoichiometry="1.000000"/>
		</listOfReactants>
		<listOfProducts>
			<speciesReference species="M_amp_m" stoichiometry="1.000000"/>
			<speciesReference species="M_argtrna_m" stoichiometry="1.000000"/>
			<speciesReference species="M_ppi_m" stoichiometry="1.000000"/>
		</listOfProducts>
	</reaction>
	<reaction id="R_ARGt2m" name="R_arginine_mitochondrial_transport_via_proton_symport" reversible="true">
		<notes>
			<html:p>GENE_ASSOCIATION: </html:p>
			<html:p>PROTEIN_ASSOCIATION: "</html:p>
			<html:p>SUBSYSTEM: S_Transport__Mitochondrial</html:p>
			<html:p>PROTEIN_CLASS: </html:p>
		</notes>
		<listOfReactants>
			<speciesReference species="M_arg_L_c" stoichiometry="1.000000"/>
			<speciesReference species="M_h_c" stoichiometry="1.000000"/>
		</listOfReactants>
		<listOfProducts>
			<speciesReference species="M_arg_L_m" stoichiometry="1.000000"/>
			<speciesReference species="M_h_m" stoichiometry="1.000000"/>
		</listOfProducts>
	</reaction>
	<reaction id="R_ARGt2r" name="R_L_arganine_reversible_transport_via_proton_symport" reversible="true">
		<notes>
			<html:p>GENE_ASSOCIATION: ( YKR039W  or  YEL063C  or  YNL270C )</html:p>
			<html:p>PROTEIN_ASSOCIATION: ( Gap1 ) or ( Can1 ) or ( Alp1 )"</html:p>
			<html:p>SUBSYSTEM: S_Transport__Extracellular</html:p>
			<html:p>PROTEIN_CLASS: </html:p>
		</notes>
		<listOfReactants>
			<speciesReference species="M_arg_L_e" stoichiometry="1.000000"/>
			<speciesReference species="M_h_e" stoichiometry="1.000000"/>
		</listOfReactants>
		<listOfProducts>
			<speciesReference species="M_arg_L_c" stoichiometry="1.000000"/>
			<speciesReference species="M_h_c" stoichiometry="1.000000"/>
		</listOfProducts>
	</reaction>
	<reaction id="R_ARGt6" name="R_L_arginine_transport_in_via_proton_antiport__vacuolar_" reversible="false">
		<notes>
			<html:p>GENE_ASSOCIATION: YBR293W</html:p>
			<html:p>PROTEIN_ASSOCIATION: Vba2-v"</html:p>
			<html:p>SUBSYSTEM: S_Transport__Vacuolar</html:p>
			<html:p>PROTEIN_CLASS: </html:p>
		</notes>
		<listOfReactants>
			<speciesReference species="M_arg_L_c" stoichiometry="1.000000"/>
			<speciesReference species="M_h_v" stoichiometry="1.000000"/>
		</listOfReactants>
		<listOfProducts>
			<speciesReference species="M_h_c" stoichiometry="1.000000"/>
			<speciesReference species="M_arg_L_v" stoichiometry="1.000000"/>
		</listOfProducts>
	</reaction>
	<reaction id="R_ARMT" name="R_hnRNP_arginine_N_methyltransferase" reversible="false">
		<notes>
			<html:p>GENE_ASSOCIATION: YBR034C</html:p>
			<html:p>PROTEIN_ASSOCIATION: Hmt1"</html:p>
			<html:p>SUBSYSTEM: S_Histidine_Metabolism</html:p>
			<html:p>PROTEIN_CLASS: </html:p>
		</notes>
		<listOfReactants>
			<speciesReference species="M_amet_c" stoichiometry="1.000000"/>
			<speciesReference species="M_his_L_c" stoichiometry="1.000000"/>
		</listOfReactants>
		<listOfProducts>
			<speciesReference species="M_NPmehis_c" stoichiometry="1.000000"/>
			<speciesReference species="M_ahcys_c" stoichiometry="1.000000"/>
			<speciesReference species="M_h_c" stoichiometry="1.000000"/>
		</listOfProducts>
	</reaction>
	<reaction id="R_ASADi" name="R_aspartate_semialdehyde_dehydrogenase__irreversible" reversible="false">
		<notes>
			<html:p>GENE_ASSOCIATION: YDR158W</html:p>
			<html:p>PROTEIN_ASSOCIATION: Hom2"</html:p>
			<html:p>SUBSYSTEM: S_Alanine_and_Aspartate_Metabolism</html:p>
			<html:p>PROTEIN_CLASS: 1.2.1.11</html:p>
		</notes>
		<listOfReactants>
			<speciesReference species="M_4pasp_c" stoichiometry="1.000000"/>
			<speciesReference species="M_h_c" stoichiometry="1.000000"/>
			<speciesReference species="M_nadph_c" stoichiometry="1.000000"/>
		</listOfReactants>
		<listOfProducts>
			<speciesReference species="M_aspsa_c" stoichiometry="1.000000"/>
			<speciesReference species="M_nadp_c" stoichiometry="1.000000"/>
			<speciesReference species="M_pi_c" stoichiometry="1.000000"/>
		</listOfProducts>
	</reaction>
	<reaction id="R_ASNN" name="R_L_asparaginase" reversible="false">
		<notes>
			<html:p>GENE_ASSOCIATION: YDR321W</html:p>
			<html:p>PROTEIN_ASSOCIATION: Asp1"</html:p>
			<html:p>SUBSYSTEM: S_Asparagine_metabolism</html:p>
			<html:p>PROTEIN_CLASS: 3.5.1.1</html:p>
		</notes>
		<listOfReactants>
			<speciesReference species="M_asn_L_c" stoichiometry="1.000000"/>
			<speciesReference species="M_h2o_c" stoichiometry="1.000000"/>
		</listOfReactants>
		<listOfProducts>
			<speciesReference species="M_asp_L_c" stoichiometry="1.000000"/>
			<speciesReference species="M_nh4_c" stoichiometry="1.000000"/>
		</listOfProducts>
	</reaction>
	<reaction id="R_ASNNe" name="R_L_asparaginase__extracellular" reversible="false">
		<notes>
			<html:p>GENE_ASSOCIATION: ( YLR160C  or  YLR158C  or  YLR157C  or  YLR155C )</html:p>
			<html:p>PROTEIN_ASSOCIATION: ( Asp34-e ) or ( Asp33-e ) or ( Asp32-e ) or ( Asp31-e )"</html:p>
			<html:p>SUBSYSTEM: S_Asparagine_metabolism</html:p>
			<html:p>PROTEIN_CLASS: 3.5.1.1</html:p>
		</notes>
		<listOfReactants>
			<speciesReference species="M_asn_L_e" stoichiometry="1.000000"/>
			<speciesReference species="M_h2o_e" stoichiometry="1.000000"/>
		</listOfReactants>
		<listOfProducts>
			<speciesReference species="M_asp_L_e" stoichiometry="1.000000"/>
			<speciesReference species="M_nh4_e" stoichiometry="1.000000"/>
		</listOfProducts>
	</reaction>
	<reaction id="R_ASNS1" name="R_asparagine_synthase__glutamine_hydrolysing_" reversible="false">
		<notes>
			<html:p>GENE_ASSOCIATION: ( YGR124W  or  YPR145W )</html:p>
			<html:p>PROTEIN_ASSOCIATION: ( Asn2 ) or ( Asn1 )"</html:p>
			<html:p>SUBSYSTEM: S_Alanine_and_Aspartate_Metabolism</html:p>
			<html:p>PROTEIN_CLASS: 6.3.5.4</html:p>
		</notes>
		<listOfReactants>
			<speciesReference species="M_asp_L_c" stoichiometry="1.000000"/>
			<speciesReference species="M_atp_c" stoichiometry="1.000000"/>
			<speciesReference species="M_gln_L_c" stoichiometry="1.000000"/>
			<speciesReference species="M_h2o_c" stoichiometry="1.000000"/>
		</listOfReactants>
		<listOfProducts>
			<speciesReference species="M_amp_c" stoichiometry="1.000000"/>
			<speciesReference species="M_asn_L_c" stoichiometry="1.000000"/>
			<speciesReference species="M_glu_L_c" stoichiometry="1.000000"/>
			<speciesReference species="M_h_c" stoichiometry="1.000000"/>
			<speciesReference species="M_ppi_c" stoichiometry="1.000000"/>
		</listOfProducts>
	</reaction>
	<reaction id="R_ASNTRS" name="R_Asparaginyl_tRNA_synthetase" reversible="false">
		<notes>
			<html:p>GENE_ASSOCIATION: YHR019C</html:p>
			<html:p>PROTEIN_ASSOCIATION: Ded81"</html:p>
			<html:p>SUBSYSTEM: S_tRNA_charging</html:p>
			<html:p>PROTEIN_CLASS: 6.1.1.22</html:p>
		</notes>
		<listOfReactants>
			<speciesReference species="M_asn_L_c" stoichiometry="1.000000"/>
			<speciesReference species="M_atp_c" stoichiometry="1.000000"/>
			<speciesReference species="M_trnaasn_c" stoichiometry="1.000000"/>
		</listOfReactants>
		<listOfProducts>
			<speciesReference species="M_amp_c" stoichiometry="1.000000"/>
			<speciesReference species="M_asntrna_c" stoichiometry="1.000000"/>
			<speciesReference species="M_ppi_c" stoichiometry="1.000000"/>
		</listOfProducts>
	</reaction>
	<reaction id="R_ASNTRSm" name="R_asparaginyl_tRNA_synthetase__miotchondrial" reversible="false">
		<notes>
			<html:p>GENE_ASSOCIATION: YCR024C</html:p>
			<html:p>PROTEIN_ASSOCIATION: Ded82-m"</html:p>
			<html:p>SUBSYSTEM: S_tRNA_charging</html:p>
			<html:p>PROTEIN_CLASS: 6.1.1.22</html:p>
		</notes>
		<listOfReactants>
			<speciesReference species="M_asn_L_m" stoichiometry="1.000000"/>
			<speciesReference species="M_atp_m" stoichiometry="1.000000"/>
			<speciesReference species="M_trnaasn_m" stoichiometry="1.000000"/>
		</listOfReactants>
		<listOfProducts>
			<speciesReference species="M_amp_m" stoichiometry="1.000000"/>
			<speciesReference species="M_asntrna_m" stoichiometry="1.000000"/>
			<speciesReference species="M_ppi_m" stoichiometry="1.000000"/>
		</listOfProducts>
	</reaction>
	<reaction id="R_ASNt2m" name="R_asparagine_mitochondrial_transport_via_proton_transport" reversible="true">
		<notes>
			<html:p>GENE_ASSOCIATION: </html:p>
			<html:p>PROTEIN_ASSOCIATION: "</html:p>
			<html:p>SUBSYSTEM: S_Transport__Mitochondrial</html:p>
			<html:p>PROTEIN_CLASS: </html:p>
		</notes>
		<listOfReactants>
			<speciesReference species="M_asn_L_c" stoichiometry="1.000000"/>
			<speciesReference species="M_h_c" stoichiometry="1.000000"/>
		</listOfReactants>
		<listOfProducts>
			<speciesReference species="M_asn_L_m" stoichiometry="1.000000"/>
			<speciesReference species="M_h_m" stoichiometry="1.000000"/>
		</listOfProducts>
	</reaction>
	<reaction id="R_ASNt2r" name="R_L_asparagine_reversible_transport_via_proton_symport" reversible="true">
		<notes>
			<html:p>GENE_ASSOCIATION: ( YKR039W  or  YCL025C  or  YDR508C  or  YPL265W )</html:p>
			<html:p>PROTEIN_ASSOCIATION: ( Gap1 ) or ( Agp1 ) or ( Gnp1 ) or ( Dip5 )"</html:p>
			<html:p>SUBSYSTEM: S_Transport__Extracellular</html:p>
			<html:p>PROTEIN_CLASS: </html:p>
		</notes>
		<listOfReactants>
			<speciesReference species="M_asn_L_e" stoichiometry="1.000000"/>
			<speciesReference species="M_h_e" stoichiometry="1.000000"/>
		</listOfReactants>
		<listOfProducts>
			<speciesReference species="M_asn_L_c" stoichiometry="1.000000"/>
			<speciesReference species="M_h_c" stoichiometry="1.000000"/>
		</listOfProducts>
	</reaction>
	<reaction id="R_ASNt6" name="R_L_asparagine_transport_in_via_proton_antiport__vacuolar_" reversible="false">
		<notes>
			<html:p>GENE_ASSOCIATION: YJR001W</html:p>
			<html:p>PROTEIN_ASSOCIATION: Avt1-v"</html:p>
			<html:p>SUBSYSTEM: S_Transport__Vacuolar</html:p>
			<html:p>PROTEIN_CLASS: </html:p>
		</notes>
		<listOfReactants>
			<speciesReference species="M_asn_L_c" stoichiometry="1.000000"/>
			<speciesReference species="M_h_v" stoichiometry="1.000000"/>
		</listOfReactants>
		<listOfProducts>
			<speciesReference species="M_h_c" stoichiometry="1.000000"/>
			<speciesReference species="M_asn_L_v" stoichiometry="1.000000"/>
		</listOfProducts>
	</reaction>
	<reaction id="R_ASNt7" name="R_L_asparagine_transport_out_via_proton_symport__vacuolar" reversible="false">
		<notes>
			<html:p>GENE_ASSOCIATION: ( YKL146W  or  YNL101W )</html:p>
			<html:p>PROTEIN_ASSOCIATION: ( Avt3-v ) or ( Avt4-v )"</html:p>
			<html:p>SUBSYSTEM: S_Transport__Vacuolar</html:p>
			<html:p>PROTEIN_CLASS: </html:p>
		</notes>
		<listOfReactants>
			<speciesReference species="M_asn_L_v" stoichiometry="1.000000"/>
			<speciesReference species="M_h_v" stoichiometry="1.000000"/>
		</listOfReactants>
		<listOfProducts>
			<speciesReference species="M_asn_L_c" stoichiometry="1.000000"/>
			<speciesReference species="M_h_c" stoichiometry="1.000000"/>
		</listOfProducts>
	</reaction>
	<reaction id="R_ASPCT" name="R_aspartate_carbamoyltransferase" reversible="false">
		<notes>
			<html:p>GENE_ASSOCIATION: YJL130C</html:p>
			<html:p>PROTEIN_ASSOCIATION: Ura2"</html:p>
			<html:p>SUBSYSTEM: S_Purine_and_Pyrimidine_Biosynthesis</html:p>
			<html:p>PROTEIN_CLASS: 2.1.3.2</html:p>
		</notes>
		<listOfReactants>
			<speciesReference species="M_asp_L_c" stoichiometry="1.000000"/>
			<speciesReference species="M_cbp_c" stoichiometry="1.000000"/>
		</listOfReactants>
		<listOfProducts>
			<speciesReference species="M_cbasp_c" stoichiometry="1.000000"/>
			<speciesReference species="M_h_c" stoichiometry="1.000000"/>
			<speciesReference species="M_pi_c" stoichiometry="1.000000"/>
		</listOfProducts>
	</reaction>
	<reaction id="R_ASPGLU2m" name="R_Aspartate_glutamate_transporter" reversible="false">
		<notes>
			<html:p>GENE_ASSOCIATION: YPR021C</html:p>
			<html:p>PROTEIN_ASSOCIATION: Agc1-m"</html:p>
			<html:p>SUBSYSTEM: S_Transport__Mitochondrial</html:p>
			<html:p>PROTEIN_CLASS: </html:p>
		</notes>
		<listOfReactants>
			<speciesReference species="M_glu_L_c" stoichiometry="1.000000"/>
			<speciesReference species="M_asp_L_m" stoichiometry="1.000000"/>
		</listOfReactants>
		<listOfProducts>
			<speciesReference species="M_asp_L_c" stoichiometry="1.000000"/>
			<speciesReference species="M_glu_L_m" stoichiometry="1.000000"/>
		</listOfProducts>
	</reaction>
	<reaction id="R_ASPGLUtp" name="R_aspartate_glutamate_peroxisomal_shuttle" reversible="true">
		<notes>
			<html:p>GENE_ASSOCIATION: </html:p>
			<html:p>PROTEIN_ASSOCIATION: "</html:p>
			<html:p>SUBSYSTEM: S_Transport__Peroxisomal</html:p>
			<html:p>PROTEIN_CLASS: </html:p>
		</notes>
		<listOfReactants>
			<speciesReference species="M_asp_L_c" stoichiometry="1.000000"/>
			<speciesReference species="M_glu_L_x" stoichiometry="1.000000"/>
		</listOfReactants>
		<listOfProducts>
			<speciesReference species="M_glu_L_c" stoichiometry="1.000000"/>
			<speciesReference species="M_asp_L_x" stoichiometry="1.000000"/>
		</listOfProducts>
	</reaction>
	<reaction id="R_ASPKi" name="R_aspartate_kinase__irreversible" reversible="false">
		<notes>
			<html:p>GENE_ASSOCIATION: YER052C</html:p>
			<html:p>PROTEIN_ASSOCIATION: Hom3"</html:p>
			<html:p>SUBSYSTEM: S_Alanine_and_Aspartate_Metabolism</html:p>
			<html:p>PROTEIN_CLASS: 2.7.2.4</html:p>
		</notes>
		<listOfReactants>
			<speciesReference species="M_asp_L_c" stoichiometry="1.000000"/>
			<speciesReference species="M_atp_c" stoichiometry="1.000000"/>
		</listOfReactants>
		<listOfProducts>
			<speciesReference species="M_4pasp_c" stoichiometry="1.000000"/>
			<speciesReference species="M_adp_c" stoichiometry="1.000000"/>
		</listOfProducts>
	</reaction>
	<reaction id="R_ASPOcm" name="R_aspartate_oxidase" reversible="false">
		<notes>
			<html:p>GENE_ASSOCIATION: </html:p>
			<html:p>PROTEIN_ASSOCIATION: "</html:p>
			<html:p>SUBSYSTEM: S_Folate_Metabolism</html:p>
			<html:p>PROTEIN_CLASS: </html:p>
		</notes>
		<listOfReactants>
			<speciesReference species="M_asp_L_c" stoichiometry="1.000000"/>
			<speciesReference species="M_fad_m" stoichiometry="1.000000"/>
		</listOfReactants>
		<listOfProducts>
			<speciesReference species="M_h_c" stoichiometry="1.000000"/>
			<speciesReference species="M_iasp_c" stoichiometry="1.000000"/>
			<speciesReference species="M_fadh2_m" stoichiometry="1.000000"/>
		</listOfProducts>
	</reaction>
	<reaction id="R_ASPTA" name="R_aspartate_transaminase" reversible="true">
		<notes>
			<html:p>GENE_ASSOCIATION: YLR027C</html:p>
			<html:p>PROTEIN_ASSOCIATION: Aat2"</html:p>
			<html:p>SUBSYSTEM: S_Alanine_and_Aspartate_Metabolism</html:p>
			<html:p>PROTEIN_CLASS: 2.6.1.1</html:p>
		</notes>
		<listOfReactants>
			<speciesReference species="M_akg_c" stoichiometry="1.000000"/>
			<speciesReference species="M_asp_L_c" stoichiometry="1.000000"/>
		</listOfReactants>
		<listOfProducts>
			<speciesReference species="M_glu_L_c" stoichiometry="1.000000"/>
			<speciesReference species="M_oaa_c" stoichiometry="1.000000"/>
		</listOfProducts>
	</reaction>
	<reaction id="R_ASPTAm" name="R_aspartate_transaminase" reversible="true">
		<notes>
			<html:p>GENE_ASSOCIATION: YKL106W</html:p>
			<html:p>PROTEIN_ASSOCIATION: Aat1-m"</html:p>
			<html:p>SUBSYSTEM: S_Alanine_and_Aspartate_Metabolism</html:p>
			<html:p>PROTEIN_CLASS: 2.6.1.1</html:p>
		</notes>
		<listOfReactants>
			<speciesReference species="M_akg_m" stoichiometry="1.000000"/>
			<speciesReference species="M_asp_L_m" stoichiometry="1.000000"/>
		</listOfReactants>
		<listOfProducts>
			<speciesReference species="M_glu_L_m" stoichiometry="1.000000"/>
			<speciesReference species="M_oaa_m" stoichiometry="1.000000"/>
		</listOfProducts>
	</reaction>
	<reaction id="R_ASPTAp" name="R_aspartate_transaminase__peroxisomal" reversible="true">
		<notes>
			<html:p>GENE_ASSOCIATION: YLR027C</html:p>
			<html:p>PROTEIN_ASSOCIATION: Aat2-p"</html:p>
			<html:p>SUBSYSTEM: S_Alanine_and_Aspartate_Metabolism</html:p>
			<html:p>PROTEIN_CLASS: 2.6.1.1</html:p>
		</notes>
		<listOfReactants>
			<speciesReference species="M_akg_x" stoichiometry="1.000000"/>
			<speciesReference species="M_asp_L_x" stoichiometry="1.000000"/>
		</listOfReactants>
		<listOfProducts>
			<speciesReference species="M_glu_L_x" stoichiometry="1.000000"/>
			<speciesReference species="M_oaa_x" stoichiometry="1.000000"/>
		</listOfProducts>
	</reaction>
	<reaction id="R_ASPTRS" name="R_Aspartyl_tRNA_synthetase" reversible="false">
		<notes>
			<html:p>GENE_ASSOCIATION: YLL018C</html:p>
			<html:p>PROTEIN_ASSOCIATION: Dps1"</html:p>
			<html:p>SUBSYSTEM: S_tRNA_charging</html:p>
			<html:p>PROTEIN_CLASS: 6.1.1.12</html:p>
		</notes>
		<listOfReactants>
			<speciesReference species="M_asp_L_c" stoichiometry="1.000000"/>
			<speciesReference species="M_atp_c" stoichiometry="1.000000"/>
			<speciesReference species="M_trnaasp_c" stoichiometry="1.000000"/>
		</listOfReactants>
		<listOfProducts>
			<speciesReference species="M_amp_c" stoichiometry="1.000000"/>
			<speciesReference species="M_asptrna_c" stoichiometry="1.000000"/>
			<speciesReference species="M_ppi_c" stoichiometry="1.000000"/>
		</listOfProducts>
	</reaction>
	<reaction id="R_ASPTRSm" name="R_Aspartyl_tRNA_synthetase__mitochondrial" reversible="false">
		<notes>
			<html:p>GENE_ASSOCIATION: YPL104W</html:p>
			<html:p>PROTEIN_ASSOCIATION: Msd1-m"</html:p>
			<html:p>SUBSYSTEM: S_tRNA_charging</html:p>
			<html:p>PROTEIN_CLASS: 6.1.1.12</html:p>
		</notes>
		<listOfReactants>
			<speciesReference species="M_asp_L_m" stoichiometry="1.000000"/>
			<speciesReference species="M_atp_m" stoichiometry="1.000000"/>
			<speciesReference species="M_trnaasp_m" stoichiometry="1.000000"/>
		</listOfReactants>
		<listOfProducts>
			<speciesReference species="M_amp_m" stoichiometry="1.000000"/>
			<speciesReference species="M_asptrna_m" stoichiometry="1.000000"/>
			<speciesReference species="M_ppi_m" stoichiometry="1.000000"/>
		</listOfProducts>
	</reaction>
	<reaction id="R_ASPt2m" name="R_aspartate_mitochondrial_transport_via_proton_symport" reversible="true">
		<notes>
			<html:p>GENE_ASSOCIATION: </html:p>
			<html:p>PROTEIN_ASSOCIATION: "</html:p>
			<html:p>SUBSYSTEM: S_Transport__Mitochondrial</html:p>
			<html:p>PROTEIN_CLASS: </html:p>
		</notes>
		<listOfReactants>
			<speciesReference species="M_asp_L_c" stoichiometry="1.000000"/>
			<speciesReference species="M_h_c" stoichiometry="1.000000"/>
		</listOfReactants>
		<listOfProducts>
			<speciesReference species="M_asp_L_m" stoichiometry="1.000000"/>
			<speciesReference species="M_h_m" stoichiometry="1.000000"/>
		</listOfProducts>
	</reaction>
	<reaction id="R_ASPt2n" name="R_aspartate_nuclear_transport_via_proton_symport" reversible="true">
		<notes>
			<html:p>GENE_ASSOCIATION: </html:p>
			<html:p>PROTEIN_ASSOCIATION: "</html:p>
			<html:p>SUBSYSTEM: S_Transport__Nuclear</html:p>
			<html:p>PROTEIN_CLASS: </html:p>
		</notes>
		<listOfReactants>
			<speciesReference species="M_asp_L_c" stoichiometry="1.000000"/>
			<speciesReference species="M_h_c" stoichiometry="1.000000"/>
		</listOfReactants>
		<listOfProducts>
			<speciesReference species="M_asp_L_n" stoichiometry="1.000000"/>
			<speciesReference species="M_h_n" stoichiometry="1.000000"/>
		</listOfProducts>
	</reaction>
	<reaction id="R_ASPt2r" name="R_L_aspartate_reversible_transport_via_proton_symport" reversible="true">
		<notes>
			<html:p>GENE_ASSOCIATION: ( YFL055W  or  YKR039W  or  YPL265W )</html:p>
			<html:p>PROTEIN_ASSOCIATION: ( Agp3 ) or ( Gap1 ) or ( Dip5 )"</html:p>
			<html:p>SUBSYSTEM: S_Transport__Extracellular</html:p>
			<html:p>PROTEIN_CLASS: </html:p>
		</notes>
		<listOfReactants>
			<speciesReference species="M_asp_L_e" stoichiometry="1.000000"/>
			<speciesReference species="M_h_e" stoichiometry="1.000000"/>
		</listOfReactants>
		<listOfProducts>
			<speciesReference species="M_asp_L_c" stoichiometry="1.000000"/>
			<speciesReference species="M_h_c" stoichiometry="1.000000"/>
		</listOfProducts>
	</reaction>
	<reaction id="R_ASPt5n" name="R_L_aspartate_nuclear_transport_via_diffusion" reversible="true">
		<notes>
			<html:p>GENE_ASSOCIATION: </html:p>
			<html:p>PROTEIN_ASSOCIATION: "</html:p>
			<html:p>SUBSYSTEM: S_Transport__Nuclear</html:p>
			<html:p>PROTEIN_CLASS: </html:p>
		</notes>
		<listOfReactants>
			<speciesReference species="M_asp_L_n" stoichiometry="1.000000"/>
		</listOfReactants>
		<listOfProducts>
			<speciesReference species="M_asp_L_c" stoichiometry="1.000000"/>
		</listOfProducts>
	</reaction>
	<reaction id="R_ASPt7" name="R_L_aspartate_transport_out_via_proton_symport__vacuolar" reversible="false">
		<notes>
			<html:p>GENE_ASSOCIATION: YER119C</html:p>
			<html:p>PROTEIN_ASSOCIATION: Avt6-v"</html:p>
			<html:p>SUBSYSTEM: S_Transport__Vacuolar</html:p>
			<html:p>PROTEIN_CLASS: </html:p>
		</notes>
		<listOfReactants>
			<speciesReference species="M_asp_L_v" stoichiometry="1.000000"/>
			<speciesReference species="M_h_v" stoichiometry="1.000000"/>
		</listOfReactants>
		<listOfProducts>
			<speciesReference species="M_asp_L_c" stoichiometry="1.000000"/>
			<speciesReference species="M_h_c" stoichiometry="1.000000"/>
		</listOfProducts>
	</reaction>
	<reaction id="R_ATHRDHr" name="R_L_allo_threonine_dehydrogenase" reversible="true">
		<notes>
			<html:p>GENE_ASSOCIATION: YMR226C</html:p>
			<html:p>PROTEIN_ASSOCIATION: YdfG"</html:p>
			<html:p>SUBSYSTEM: S_Threonine_and_Lysine_Metabolism</html:p>
			<html:p>PROTEIN_CLASS: </html:p>
		</notes>
		<listOfReactants>
			<speciesReference species="M_athr_L_c" stoichiometry="1.000000"/>
			<speciesReference species="M_nadp_c" stoichiometry="1.000000"/>
		</listOfReactants>
		<listOfProducts>
			<speciesReference species="M_2aobut_c" stoichiometry="1.000000"/>
			<speciesReference species="M_h_c" stoichiometry="1.000000"/>
			<speciesReference species="M_nadph_c" stoichiometry="1.000000"/>
		</listOfProducts>
	</reaction>
	<reaction id="R_ATP2tp_H" name="R_AMPATP_transporter__peroxisomal" reversible="false">
		<notes>
			<html:p>GENE_ASSOCIATION: YPR128C</html:p>
			<html:p>PROTEIN_ASSOCIATION: Ant1-p"</html:p>
			<html:p>SUBSYSTEM: S_Transport__Peroxisomal</html:p>
			<html:p>PROTEIN_CLASS: </html:p>
		</notes>
		<listOfReactants>
			<speciesReference species="M_atp_c" stoichiometry="1.000000"/>
			<speciesReference species="M_amp_x" stoichiometry="1.000000"/>
			<speciesReference species="M_h_x" stoichiometry="1.000000"/>
		</listOfReactants>
		<listOfProducts>
			<speciesReference species="M_amp_c" stoichiometry="1.000000"/>
			<speciesReference species="M_h_c" stoichiometry="1.000000"/>
			<speciesReference species="M_atp_x" stoichiometry="1.000000"/>
		</listOfProducts>
	</reaction>
	<reaction id="R_ATPATF1" name="R_ATP_adenylyltransferase" reversible="false">
		<notes>
			<html:p>GENE_ASSOCIATION: YDR530C</html:p>
			<html:p>PROTEIN_ASSOCIATION: Apa2"</html:p>
			<html:p>SUBSYSTEM: S_Purine_and_Pyrimidine_Biosynthesis</html:p>
			<html:p>PROTEIN_CLASS: 2.7.7.53</html:p>
		</notes>
		<listOfReactants>
			<speciesReference species="M_adp_c" stoichiometry="1.000000"/>
			<speciesReference species="M_atp_c" stoichiometry="1.000000"/>
			<speciesReference species="M_h_c" stoichiometry="1.000000"/>
		</listOfReactants>
		<listOfProducts>
			<speciesReference species="M_ap4a_c" stoichiometry="1.000000"/>
			<speciesReference species="M_pi_c" stoichiometry="1.000000"/>
		</listOfProducts>
	</reaction>
	<reaction id="R_ATPATF2" name="R_ATP_adenylyltransferase" reversible="false">
		<notes>
			<html:p>GENE_ASSOCIATION: YCL050C</html:p>
			<html:p>PROTEIN_ASSOCIATION: Apa1"</html:p>
			<html:p>SUBSYSTEM: S_Purine_and_Pyrimidine_Biosynthesis</html:p>
			<html:p>PROTEIN_CLASS: 2.7.7.53</html:p>
		</notes>
		<listOfReactants>
			<speciesReference species="M_adp_c" stoichiometry="1.000000"/>
			<speciesReference species="M_gtp_c" stoichiometry="1.000000"/>
			<speciesReference species="M_h_c" stoichiometry="1.000000"/>
		</listOfReactants>
		<listOfProducts>
			<speciesReference species="M_ap4g_c" stoichiometry="1.000000"/>
			<speciesReference species="M_pi_c" stoichiometry="1.000000"/>
		</listOfProducts>
	</reaction>
	<reaction id="R_ATPATF3" name="R_ATP_adenylyltransferase" reversible="false">
		<notes>
			<html:p>GENE_ASSOCIATION: YCL050C</html:p>
			<html:p>PROTEIN_ASSOCIATION: Apa1"</html:p>
			<html:p>SUBSYSTEM: S_Purine_and_Pyrimidine_Biosynthesis</html:p>
			<html:p>PROTEIN_CLASS: 2.7.7.53</html:p>
		</notes>
		<listOfReactants>
			<speciesReference species="M_gdp_c" stoichiometry="1.000000"/>
			<speciesReference species="M_gtp_c" stoichiometry="1.000000"/>
			<speciesReference species="M_h_c" stoichiometry="1.000000"/>
		</listOfReactants>
		<listOfProducts>
			<speciesReference species="M_gp4g_c" stoichiometry="1.000000"/>
			<speciesReference species="M_pi_c" stoichiometry="1.000000"/>
		</listOfProducts>
	</reaction>
	<reaction id="R_ATPH1" name="R_ATP_diphosphohydrolase" reversible="false">
		<notes>
			<html:p>GENE_ASSOCIATION: YER005W</html:p>
			<html:p>PROTEIN_ASSOCIATION: Ynd1"</html:p>
			<html:p>SUBSYSTEM: S_Nucleotide_Salvage_Pathway</html:p>
			<html:p>PROTEIN_CLASS: 3.6.1.5</html:p>
		</notes>
		<listOfReactants>
			<speciesReference species="M_atp_c" stoichiometry="1.000000"/>
			<speciesReference species="M_h2o_c" stoichiometry="2.000000"/>
		</listOfReactants>
		<listOfProducts>
			<speciesReference species="M_amp_c" stoichiometry="1.000000"/>
			<speciesReference species="M_h_c" stoichiometry="2.000000"/>
			<speciesReference species="M_pi_c" stoichiometry="2.000000"/>
		</listOfProducts>
	</reaction>
	<reaction id="R_ATPM" name="R_ATP_maintenance_requirement" reversible="false">
		<notes>
			<html:p>GENE_ASSOCIATION: </html:p>
			<html:p>PROTEIN_ASSOCIATION: "</html:p>
			<html:p>SUBSYSTEM: S_Nucleotide_Salvage_Pathway</html:p>
			<html:p>PROTEIN_CLASS: </html:p>
		</notes>
		<listOfReactants>
			<speciesReference species="M_atp_c" stoichiometry="1.000000"/>
			<speciesReference species="M_h2o_c" stoichiometry="1.000000"/>
		</listOfReactants>
		<listOfProducts>
			<speciesReference species="M_adp_c" stoichiometry="1.000000"/>
			<speciesReference species="M_h_c" stoichiometry="1.000000"/>
			<speciesReference species="M_pi_c" stoichiometry="1.000000"/>
		</listOfProducts>
	</reaction>
	<reaction id="R_ATPPRT" name="R_ATP_phosphoribosyltransferase" reversible="false">
		<notes>
			<html:p>GENE_ASSOCIATION: YER055C</html:p>
			<html:p>PROTEIN_ASSOCIATION: His1"</html:p>
			<html:p>SUBSYSTEM: S_Histidine_Metabolism</html:p>
			<html:p>PROTEIN_CLASS: 2.4.2.17</html:p>
		</notes>
		<listOfReactants>
			<speciesReference species="M_atp_c" stoichiometry="1.000000"/>
			<speciesReference species="M_prpp_c" stoichiometry="1.000000"/>
		</listOfReactants>
		<listOfProducts>
			<speciesReference species="M_ppi_c" stoichiometry="1.000000"/>
			<speciesReference species="M_prbatp_c" stoichiometry="1.000000"/>
		</listOfProducts>
	</reaction>
	<reaction id="R_ATPS" name="R_ATPase__cytosolic" reversible="false">
		<notes>
			<html:p>GENE_ASSOCIATION: ( ( YCR024C-A  and  YEL017C-A  and  YGL008C )  or  ( YCR024C-A  and  YEL017C-A  and  YPL036W ) )</html:p>
			<html:p>PROTEIN_ASSOCIATION: ( Pma1 ) or ( Pma2 )"</html:p>
			<html:p>SUBSYSTEM: S_Transport__Extracellular</html:p>
			<html:p>PROTEIN_CLASS: 3.6.3.6</html:p>
		</notes>
		<listOfReactants>
			<speciesReference species="M_atp_c" stoichiometry="1.000000"/>
			<speciesReference species="M_h2o_c" stoichiometry="1.000000"/>
		</listOfReactants>
		<listOfProducts>
			<speciesReference species="M_adp_c" stoichiometry="1.000000"/>
			<speciesReference species="M_pi_c" stoichiometry="1.000000"/>
			<speciesReference species="M_h_e" stoichiometry="1.000000"/>
		</listOfProducts>
	</reaction>
	<reaction id="R_ATPS3g" name="R_ATP_synthase__Golgi_Apparatus" reversible="false">
		<notes>
			<html:p>GENE_ASSOCIATION: ( YBR127C  and  YDL185W  and  YEL027W  and  YEL051W  and  YGR020C  and  YHR026W  and  YHR039C-A  and  YKL080W  and  YLR447C  and  YMR054W  and  YOR332W  and  YPL234C  and  YPR036W )</html:p>
			<html:p>PROTEIN_ASSOCIATION: Hatp-g"</html:p>
			<html:p>SUBSYSTEM: S_Oxidative_Phosphorylation</html:p>
			<html:p>PROTEIN_CLASS: </html:p>
		</notes>
		<listOfReactants>
			<speciesReference species="M_h_c" stoichiometry="3.000000"/>
			<speciesReference species="M_adp_g" stoichiometry="1.000000"/>
			<speciesReference species="M_pi_g" stoichiometry="1.000000"/>
		</listOfReactants>
		<listOfProducts>
			<speciesReference species="M_atp_g" stoichiometry="1.000000"/>
			<speciesReference species="M_h_g" stoichiometry="2.000000"/>
			<speciesReference species="M_h2o_g" stoichiometry="1.000000"/>
		</listOfProducts>
	</reaction>
	<reaction id="R_ATPS3m" name="R_ATP_synthase__mitochondrial" reversible="false">
		<notes>
			<html:p>GENE_ASSOCIATION: ( ( Q0080  and  Q0085  and  Q0130  and  YBL099W  and  YBR039W  and  YDL004W  and  YDL181W  and  YDR298C  and  YDR377W  and  YJR121W  and  YKL016C  and  YLR295C  and  YML081C-A  and  YPL078C  and  YPL271W )  or  ( Q0080  and  Q0085  and  Q0130  and  YBL099W  and  YBR039W  and  YDL004W  and  YDL181W  and  YDR298C  and  YDR322C-A  and  YDR377W  and  YJR121W  and  YKL016C  and  YLR295C  and  YML081C-A  and  YOL077W-A  and  YPL078C  and  YPL271W  and  YPR020W ) )</html:p>
			<html:p>PROTEIN_ASSOCIATION: ( Atps1-m ) or ( Atps2-m )"</html:p>
			<html:p>SUBSYSTEM: S_Oxidative_Phosphorylation</html:p>
			<html:p>PROTEIN_CLASS: 3.6.3.14</html:p>
		</notes>
		<listOfReactants>
			<speciesReference species="M_h_c" stoichiometry="3.000000"/>
			<speciesReference species="M_adp_m" stoichiometry="1.000000"/>
			<speciesReference species="M_pi_m" stoichiometry="1.000000"/>
		</listOfReactants>
		<listOfProducts>
			<speciesReference species="M_atp_m" stoichiometry="1.000000"/>
			<speciesReference species="M_h_m" stoichiometry="2.000000"/>
			<speciesReference species="M_h2o_m" stoichiometry="1.000000"/>
		</listOfProducts>
	</reaction>
	<reaction id="R_ATPS3v" name="R_ATP_synthase__vacuole" reversible="false">
		<notes>
			<html:p>GENE_ASSOCIATION: ( YBR127C  and  YDL185W  and  YEL027W  and  YEL051W  and  YGR020C  and  YHR026W  and  YHR039C-A  and  YKL080W  and  YLR447C  and  YOR270C  and  YOR332W  and  YPL234C  and  YPR036W )</html:p>
			<html:p>PROTEIN_ASSOCIATION: Hatp-v"</html:p>
			<html:p>SUBSYSTEM: S_Oxidative_Phosphorylation</html:p>
			<html:p>PROTEIN_CLASS: 3.6.3.14</html:p>
		</notes>
		<listOfReactants>
			<speciesReference species="M_h_c" stoichiometry="3.000000"/>
			<speciesReference species="M_adp_v" stoichiometry="1.000000"/>
			<speciesReference species="M_pi_v" stoichiometry="1.000000"/>
		</listOfReactants>
		<listOfProducts>
			<speciesReference species="M_atp_v" stoichiometry="1.000000"/>
			<speciesReference species="M_h_v" stoichiometry="2.000000"/>
			<speciesReference species="M_h2o_v" stoichiometry="1.000000"/>
		</listOfProducts>
	</reaction>
	<reaction id="R_ATPtm_H" name="R_ADPATP_transporter__mitochondrial" reversible="false">
		<notes>
			<html:p>GENE_ASSOCIATION: ( YBR085W  or  YBL030C  or  YMR056C )</html:p>
			<html:p>PROTEIN_ASSOCIATION: ( Aac3-m ) or ( Pet9-m ) or ( Aac1-m )"</html:p>
			<html:p>SUBSYSTEM: S_Transport__Mitochondrial</html:p>
			<html:p>PROTEIN_CLASS: </html:p>
		</notes>
		<listOfReactants>
			<speciesReference species="M_adp_c" stoichiometry="1.000000"/>
			<speciesReference species="M_h_c" stoichiometry="1.000000"/>
			<speciesReference species="M_atp_m" stoichiometry="1.000000"/>
		</listOfReactants>
		<listOfProducts>
			<speciesReference species="M_atp_c" stoichiometry="1.000000"/>
			<speciesReference species="M_adp_m" stoichiometry="1.000000"/>
			<speciesReference species="M_h_m" stoichiometry="1.000000"/>
		</listOfProducts>
	</reaction>
	<reaction id="R_ATPtp_H" name="R_ADPATP_transporter__peroxisomal" reversible="false">
		<notes>
			<html:p>GENE_ASSOCIATION: YPR128C</html:p>
			<html:p>PROTEIN_ASSOCIATION: Ant1-p"</html:p>
			<html:p>SUBSYSTEM: S_Transport__Peroxisomal</html:p>
			<html:p>PROTEIN_CLASS: </html:p>
		</notes>
		<listOfReactants>
			<speciesReference species="M_atp_c" stoichiometry="1.000000"/>
			<speciesReference species="M_adp_x" stoichiometry="1.000000"/>
			<speciesReference species="M_h_x" stoichiometry="1.000000"/>
		</listOfReactants>
		<listOfProducts>
			<speciesReference species="M_adp_c" stoichiometry="1.000000"/>
			<speciesReference species="M_h_c" stoichiometry="1.000000"/>
			<speciesReference species="M_atp_x" stoichiometry="1.000000"/>
		</listOfProducts>
	</reaction>
	<reaction id="R_BACCL" name="R_biotin_acetyl_CoA_carboxylase_ligase" reversible="false">
		<notes>
			<html:p>GENE_ASSOCIATION: YDL141W</html:p>
			<html:p>PROTEIN_ASSOCIATION: Bpl1"</html:p>
			<html:p>SUBSYSTEM: S_Pantothenate_and_CoA_Biosynthesis</html:p>
			<html:p>PROTEIN_CLASS: 6.3.4.15</html:p>
		</notes>
		<listOfReactants>
			<speciesReference species="M_atp_c" stoichiometry="1.000000"/>
			<speciesReference species="M_btn_c" stoichiometry="1.000000"/>
			<speciesReference species="M_h_c" stoichiometry="1.000000"/>
		</listOfReactants>
		<listOfProducts>
			<speciesReference species="M_btamp_c" stoichiometry="1.000000"/>
			<speciesReference species="M_ppi_c" stoichiometry="1.000000"/>
		</listOfProducts>
	</reaction>
	<reaction id="R_BPNT" name="R_3__5__bisphosphate_nucleotidase" reversible="false">
		<notes>
			<html:p>GENE_ASSOCIATION: YOL064C</html:p>
			<html:p>PROTEIN_ASSOCIATION: Met22"</html:p>
			<html:p>SUBSYSTEM: S_Cysteine_Metabolism</html:p>
			<html:p>PROTEIN_CLASS: 3.1.3.7</html:p>
		</notes>
		<listOfReactants>
			<speciesReference species="M_h2o_c" stoichiometry="1.000000"/>
			<speciesReference species="M_pap_c" stoichiometry="1.000000"/>
		</listOfReactants>
		<listOfProducts>
			<speciesReference species="M_amp_c" stoichiometry="1.000000"/>
			<speciesReference species="M_pi_c" stoichiometry="1.000000"/>
		</listOfProducts>
	</reaction>
	<reaction id="R_BTDD_RR" name="R__R_R__butanediol_dehydrogenase" reversible="true">
		<notes>
			<html:p>GENE_ASSOCIATION: YAL060W</html:p>
			<html:p>PROTEIN_ASSOCIATION: Bdh1"</html:p>
			<html:p>SUBSYSTEM: S_Alternate_Carbon_Metabolism</html:p>
			<html:p>PROTEIN_CLASS: 1.1.1.4</html:p>
		</notes>
		<listOfReactants>
			<speciesReference species="M_btd_RR_c" stoichiometry="1.000000"/>
			<speciesReference species="M_nad_c" stoichiometry="1.000000"/>
		</listOfReactants>
		<listOfProducts>
			<speciesReference species="M_actn_R_c" stoichiometry="1.000000"/>
			<speciesReference species="M_h_c" stoichiometry="1.000000"/>
			<speciesReference species="M_nadh_c" stoichiometry="1.000000"/>
		</listOfProducts>
	</reaction>
	<reaction id="R_BTDt_RR" name="R__R_R__butanediol_transport" reversible="true">
		<notes>
			<html:p>GENE_ASSOCIATION: </html:p>
			<html:p>PROTEIN_ASSOCIATION: "</html:p>
			<html:p>SUBSYSTEM: S_Transport__Extracellular</html:p>
			<html:p>PROTEIN_CLASS: </html:p>
		</notes>
		<listOfReactants>
			<speciesReference species="M_btd_RR_c" stoichiometry="1.000000"/>
		</listOfReactants>
		<listOfProducts>
			<speciesReference species="M_btd_RR_e" stoichiometry="1.000000"/>
		</listOfProducts>
	</reaction>
	<reaction id="R_BTNt2i" name="R_Biotin_uptake" reversible="false">
		<notes>
			<html:p>GENE_ASSOCIATION: YGR065C</html:p>
			<html:p>PROTEIN_ASSOCIATION: Vht1"</html:p>
			<html:p>SUBSYSTEM: S_Transport__Extracellular</html:p>
			<html:p>PROTEIN_CLASS: </html:p>
		</notes>
		<listOfReactants>
			<speciesReference species="M_btn_e" stoichiometry="1.000000"/>
			<speciesReference species="M_h_e" stoichiometry="1.000000"/>
		</listOfReactants>
		<listOfProducts>
			<speciesReference species="M_btn_c" stoichiometry="1.000000"/>
			<speciesReference species="M_h_c" stoichiometry="1.000000"/>
		</listOfProducts>
	</reaction>
	<reaction id="R_BTSr" name="R_biotin_synthase" reversible="true">
		<notes>
			<html:p>GENE_ASSOCIATION: YGR286C</html:p>
			<html:p>PROTEIN_ASSOCIATION: Bio2"</html:p>
			<html:p>SUBSYSTEM: S_Pantothenate_and_CoA_Biosynthesis</html:p>
			<html:p>PROTEIN_CLASS: 2.8.1.6</html:p>
		</notes>
		<listOfReactants>
			<speciesReference species="M_dtbt_c" stoichiometry="1.000000"/>
			<speciesReference species="M_s_c" stoichiometry="1.000000"/>
		</listOfReactants>
		<listOfProducts>
			<speciesReference species="M_btn_c" stoichiometry="1.000000"/>
			<speciesReference species="M_h_c" stoichiometry="2.000000"/>
		</listOfProducts>
	</reaction>
	<reaction id="R_C14STR" name="R_C_14_sterol_reductase" reversible="false">
		<notes>
			<html:p>GENE_ASSOCIATION: YNL280C</html:p>
			<html:p>PROTEIN_ASSOCIATION: Erg24"</html:p>
			<html:p>SUBSYSTEM: S_Sterol_Metabolism</html:p>
			<html:p>PROTEIN_CLASS: </html:p>
		</notes>
		<listOfReactants>
			<speciesReference species="M_44mctr_c" stoichiometry="1.000000"/>
			<speciesReference species="M_h_c" stoichiometry="1.000000"/>
			<speciesReference species="M_nadph_c" stoichiometry="1.000000"/>
		</listOfReactants>
		<listOfProducts>
			<speciesReference species="M_44mzym_c" stoichiometry="1.000000"/>
			<speciesReference species="M_nadp_c" stoichiometry="1.000000"/>
		</listOfProducts>
	</reaction>
	<reaction id="R_C22STDS" name="R_C_22_sterol_desaturase__NADP_" reversible="false">
		<notes>
			<html:p>GENE_ASSOCIATION: ( YMR015C  and  YHR042W )</html:p>
			<html:p>PROTEIN_ASSOCIATION: ( Erg5 and Ncp1 )"</html:p>
			<html:p>SUBSYSTEM: S_Sterol_Metabolism</html:p>
			<html:p>PROTEIN_CLASS: </html:p>
		</notes>
		<listOfReactants>
			<speciesReference species="M_ergtrol_c" stoichiometry="1.000000"/>
			<speciesReference species="M_h_c" stoichiometry="1.000000"/>
			<speciesReference species="M_nadph_c" stoichiometry="1.000000"/>
			<speciesReference species="M_o2_c" stoichiometry="1.000000"/>
		</listOfReactants>
		<listOfProducts>
			<speciesReference species="M_ergtetrol_c" stoichiometry="1.000000"/>
			<speciesReference species="M_h2o_c" stoichiometry="2.000000"/>
			<speciesReference species="M_nadp_c" stoichiometry="1.000000"/>
		</listOfProducts>
	</reaction>
	<reaction id="R_C22STDSx" name="R_C_22_sterol_desaturase__NAD_" reversible="false">
		<notes>
			<html:p>GENE_ASSOCIATION: ( ( YIL043C  and  YNL111C  and  YMR015C )  or  ( YNL111C  and  YMR015C  and  YKL150W ) )</html:p>
			<html:p>PROTEIN_ASSOCIATION: ( Cbr1 and Cyb5 and Erg5 ) or ( Cyb5 and Erg5 and Mcr1-m )"</html:p>
			<html:p>SUBSYSTEM: S_Sterol_Metabolism</html:p>
			<html:p>PROTEIN_CLASS: </html:p>
		</notes>
		<listOfReactants>
			<speciesReference species="M_ergtrol_c" stoichiometry="1.000000"/>
			<speciesReference species="M_h_c" stoichiometry="1.000000"/>
			<speciesReference species="M_nadh_c" stoichiometry="1.000000"/>
			<speciesReference species="M_o2_c" stoichiometry="1.000000"/>
		</listOfReactants>
		<listOfProducts>
			<speciesReference species="M_ergtetrol_c" stoichiometry="1.000000"/>
			<speciesReference species="M_h2o_c" stoichiometry="2.000000"/>
			<speciesReference species="M_nad_c" stoichiometry="1.000000"/>
		</listOfProducts>
	</reaction>
	<reaction id="R_C24STRer" name="R_C_s24_sterol_reductase__endoplamic_reticular" reversible="false">
		<notes>
			<html:p>GENE_ASSOCIATION: YGL012W</html:p>
			<html:p>PROTEIN_ASSOCIATION: Erg4-er"</html:p>
			<html:p>SUBSYSTEM: S_Sterol_Metabolism</html:p>
			<html:p>PROTEIN_CLASS: </html:p>
		</notes>
		<listOfReactants>
			<speciesReference species="M_ergtetrol_r" stoichiometry="1.000000"/>
			<speciesReference species="M_h_r" stoichiometry="1.000000"/>
			<speciesReference species="M_nadph_r" stoichiometry="1.000000"/>
		</listOfReactants>
		<listOfProducts>
			<speciesReference species="M_ergst_r" stoichiometry="1.000000"/>
			<speciesReference species="M_nadp_r" stoichiometry="1.000000"/>
		</listOfProducts>
	</reaction>
	<reaction id="R_C3STDH1" name="R_C_3_sterol_dehydrogenase__4_methylzymosterol_" reversible="false">
		<notes>
			<html:p>GENE_ASSOCIATION: YGL001C</html:p>
			<html:p>PROTEIN_ASSOCIATION: Erg26"</html:p>
			<html:p>SUBSYSTEM: S_Sterol_Metabolism</html:p>
			<html:p>PROTEIN_CLASS: 5.3.3.1</html:p>
		</notes>
		<listOfReactants>
			<speciesReference species="M_4mzym_int1_c" stoichiometry="1.000000"/>
			<speciesReference species="M_nad_c" stoichiometry="1.000000"/>
		</listOfReactants>
		<listOfProducts>
			<speciesReference species="M_4mzym_int2_c" stoichiometry="1.000000"/>
			<speciesReference species="M_co2_c" stoichiometry="1.000000"/>
			<speciesReference species="M_h_c" stoichiometry="1.000000"/>
			<speciesReference species="M_nadh_c" stoichiometry="1.000000"/>
		</listOfProducts>
	</reaction>
	<reaction id="R_C3STDH2" name="R_C_3_sterol_dehydrogenase__zymosterol_" reversible="false">
		<notes>
			<html:p>GENE_ASSOCIATION: YGL001C</html:p>
			<html:p>PROTEIN_ASSOCIATION: Erg26"</html:p>
			<html:p>SUBSYSTEM: S_Sterol_Metabolism</html:p>
			<html:p>PROTEIN_CLASS: 5.3.3.1</html:p>
		</notes>
		<listOfReactants>
			<speciesReference species="M_nad_c" stoichiometry="1.000000"/>
			<speciesReference species="M_zym_int1_c" stoichiometry="1.000000"/>
		</listOfReactants>
		<listOfProducts>
			<speciesReference species="M_co2_c" stoichiometry="1.000000"/>
			<speciesReference species="M_h_c" stoichiometry="1.000000"/>
			<speciesReference species="M_nadh_c" stoichiometry="1.000000"/>
			<speciesReference species="M_zym_int2_c" stoichiometry="1.000000"/>
		</listOfProducts>
	</reaction>
	<reaction id="R_C3STKR1" name="R_C_3_sterol_keto_reductase__4_methylzymosterol_" reversible="false">
		<notes>
			<html:p>GENE_ASSOCIATION: YLR100W</html:p>
			<html:p>PROTEIN_ASSOCIATION: Erg27"</html:p>
			<html:p>SUBSYSTEM: S_Sterol_Metabolism</html:p>
			<html:p>PROTEIN_CLASS: </html:p>
		</notes>
		<listOfReactants>
			<speciesReference species="M_4mzym_int2_c" stoichiometry="1.000000"/>
			<speciesReference species="M_h_c" stoichiometry="1.000000"/>
			<speciesReference species="M_nadph_c" stoichiometry="1.000000"/>
		</listOfReactants>
		<listOfProducts>
			<speciesReference species="M_4mzym_c" stoichiometry="1.000000"/>
			<speciesReference species="M_nadp_c" stoichiometry="1.000000"/>
		</listOfProducts>
	</reaction>
	<reaction id="R_C3STKR2" name="R_C_3_sterol_keto_reductase__zymosterol_" reversible="false">
		<notes>
			<html:p>GENE_ASSOCIATION: YLR100W</html:p>
			<html:p>PROTEIN_ASSOCIATION: Erg27"</html:p>
			<html:p>SUBSYSTEM: S_Sterol_Metabolism</html:p>
			<html:p>PROTEIN_CLASS: </html:p>
		</notes>
		<listOfReactants>
			<speciesReference species="M_h_c" stoichiometry="1.000000"/>
			<speciesReference species="M_nadph_c" stoichiometry="1.000000"/>
			<speciesReference species="M_zym_int2_c" stoichiometry="1.000000"/>
		</listOfReactants>
		<listOfProducts>
			<speciesReference species="M_nadp_c" stoichiometry="1.000000"/>
			<speciesReference species="M_zymst_c" stoichiometry="1.000000"/>
		</listOfProducts>
	</reaction>
	<reaction id="R_C4STMO1" name="R_C_4_sterol_methyl_oxidase__4_4_dimethylzymosterol_" reversible="false">
		<notes>
			<html:p>GENE_ASSOCIATION: YGR060W</html:p>
			<html:p>PROTEIN_ASSOCIATION: Erg25"</html:p>
			<html:p>SUBSYSTEM: S_Sterol_Metabolism</html:p>
			<html:p>PROTEIN_CLASS: </html:p>
		</notes>
		<listOfReactants>
			<speciesReference species="M_44mzym_c" stoichiometry="1.000000"/>
			<speciesReference species="M_h_c" stoichiometry="3.000000"/>
			<speciesReference species="M_nadph_c" stoichiometry="3.000000"/>
			<speciesReference species="M_o2_c" stoichiometry="3.000000"/>
		</listOfReactants>
		<listOfProducts>
			<speciesReference species="M_4mzym_int1_c" stoichiometry="1.000000"/>
			<speciesReference species="M_h2o_c" stoichiometry="4.000000"/>
			<speciesReference species="M_nadp_c" stoichiometry="3.000000"/>
		</listOfProducts>
	</reaction>
	<reaction id="R_C4STMO2" name="R_C_4_sterol_methyl_oxidase__4_methylzymosterol_" reversible="false">
		<notes>
			<html:p>GENE_ASSOCIATION: YGR060W</html:p>
			<html:p>PROTEIN_ASSOCIATION: Erg25"</html:p>
			<html:p>SUBSYSTEM: S_Sterol_Metabolism</html:p>
			<html:p>PROTEIN_CLASS: </html:p>
		</notes>
		<listOfReactants>
			<speciesReference species="M_4mzym_c" stoichiometry="1.000000"/>
			<speciesReference species="M_h_c" stoichiometry="3.000000"/>
			<speciesReference species="M_nadph_c" stoichiometry="3.000000"/>
			<speciesReference species="M_o2_c" stoichiometry="3.000000"/>
		</listOfReactants>
		<listOfProducts>
			<speciesReference species="M_h2o_c" stoichiometry="4.000000"/>
			<speciesReference species="M_nadp_c" stoichiometry="3.000000"/>
			<speciesReference species="M_zym_int1_c" stoichiometry="1.000000"/>
		</listOfProducts>
	</reaction>
	<reaction id="R_C5STDS" name="R_C_5_sterol_desaturase" reversible="false">
		<notes>
			<html:p>GENE_ASSOCIATION: YLR056W</html:p>
			<html:p>PROTEIN_ASSOCIATION: Erg3"</html:p>
			<html:p>SUBSYSTEM: S_Sterol_Metabolism</html:p>
			<html:p>PROTEIN_CLASS: </html:p>
		</notes>
		<listOfReactants>
			<speciesReference species="M_epist_c" stoichiometry="1.000000"/>
			<speciesReference species="M_h_c" stoichiometry="1.000000"/>
			<speciesReference species="M_nadph_c" stoichiometry="1.000000"/>
			<speciesReference species="M_o2_c" stoichiometry="1.000000"/>
		</listOfReactants>
		<listOfProducts>
			<speciesReference species="M_ergtrol_c" stoichiometry="1.000000"/>
			<speciesReference species="M_h2o_c" stoichiometry="2.000000"/>
			<speciesReference species="M_nadp_c" stoichiometry="1.000000"/>
		</listOfProducts>
	</reaction>
	<reaction id="R_C8STI" name="R_C_8_sterol_isomerase" reversible="false">
		<notes>
			<html:p>GENE_ASSOCIATION: YMR202W</html:p>
			<html:p>PROTEIN_ASSOCIATION: Erg2"</html:p>
			<html:p>SUBSYSTEM: S_Sterol_Metabolism</html:p>
			<html:p>PROTEIN_CLASS: </html:p>
		</notes>
		<listOfReactants>
			<speciesReference species="M_fecost_c" stoichiometry="1.000000"/>
		</listOfReactants>
		<listOfProducts>
			<speciesReference species="M_epist_c" stoichiometry="1.000000"/>
		</listOfProducts>
	</reaction>
	<reaction id="R_CAT" name="R_catalase" reversible="false">
		<notes>
			<html:p>GENE_ASSOCIATION: YGR088W</html:p>
			<html:p>PROTEIN_ASSOCIATION: Ctt1"</html:p>
			<html:p>SUBSYSTEM: S_Tyrosine__Tryptophan__and_Phenylalanine_Metabolism</html:p>
			<html:p>PROTEIN_CLASS: 1.11.1.6</html:p>
		</notes>
		<listOfReactants>
			<speciesReference species="M_h2o2_c" stoichiometry="2.000000"/>
		</listOfReactants>
		<listOfProducts>
			<speciesReference species="M_h2o_c" stoichiometry="2.000000"/>
			<speciesReference species="M_o2_c" stoichiometry="1.000000"/>
		</listOfProducts>
	</reaction>
	<reaction id="R_CATp" name="R_catalase_A__peroxisomal" reversible="false">
		<notes>
			<html:p>GENE_ASSOCIATION: YDR256C</html:p>
			<html:p>PROTEIN_ASSOCIATION: Cta1-p"</html:p>
			<html:p>SUBSYSTEM: S_Tyrosine__Tryptophan__and_Phenylalanine_Metabolism</html:p>
			<html:p>PROTEIN_CLASS: 1.11.1.6</html:p>
		</notes>
		<listOfReactants>
			<speciesReference species="M_h2o2_x" stoichiometry="2.000000"/>
		</listOfReactants>
		<listOfProducts>
			<speciesReference species="M_h2o_x" stoichiometry="2.000000"/>
			<speciesReference species="M_o2_x" stoichiometry="1.000000"/>
		</listOfProducts>
	</reaction>
	<reaction id="R_CBASPtn" name="R_N_carbomoyl_L_aspartate_transport__diffusion" reversible="true">
		<notes>
			<html:p>GENE_ASSOCIATION: </html:p>
			<html:p>PROTEIN_ASSOCIATION: "</html:p>
			<html:p>SUBSYSTEM: S_Transport__Nuclear</html:p>
			<html:p>PROTEIN_CLASS: </html:p>
		</notes>
		<listOfReactants>
			<speciesReference species="M_cbasp_n" stoichiometry="1.000000"/>
		</listOfReactants>
		<listOfProducts>
			<speciesReference species="M_cbasp_c" stoichiometry="1.000000"/>
		</listOfProducts>
	</reaction>
	<reaction id="R_CBPS" name="R_carbamoyl_phosphate_synthase__glutamine_hydrolysing_" reversible="false">
		<notes>
			<html:p>GENE_ASSOCIATION: ( ( YJR109C  and  YOR303W )  or  YJL130C )</html:p>
			<html:p>PROTEIN_ASSOCIATION: ( Cpa ) or ( Ura2 )"</html:p>
			<html:p>SUBSYSTEM: S_Arginine_and_Proline_Metabolism</html:p>
			<html:p>PROTEIN_CLASS: 6.3.5.5</html:p>
		</notes>
		<listOfReactants>
			<speciesReference species="M_atp_c" stoichiometry="2.000000"/>
			<speciesReference species="M_gln_L_c" stoichiometry="1.000000"/>
			<speciesReference species="M_h2o_c" stoichiometry="1.000000"/>
			<speciesReference species="M_hco3_c" stoichiometry="1.000000"/>
		</listOfReactants>
		<listOfProducts>
			<speciesReference species="M_adp_c" stoichiometry="2.000000"/>
			<speciesReference species="M_cbp_c" stoichiometry="1.000000"/>
			<speciesReference species="M_glu_L_c" stoichiometry="1.000000"/>
			<speciesReference species="M_h_c" stoichiometry="2.000000"/>
			<speciesReference species="M_pi_c" stoichiometry="1.000000"/>
		</listOfProducts>
	</reaction>
	<reaction id="R_CBPtn" name="R_carbamoyl_phosphate_nuclear_transport_via_diffusion" reversible="true">
		<notes>
			<html:p>GENE_ASSOCIATION: </html:p>
			<html:p>PROTEIN_ASSOCIATION: "</html:p>
			<html:p>SUBSYSTEM: S_Transport__Nuclear</html:p>
			<html:p>PROTEIN_CLASS: </html:p>
		</notes>
		<listOfReactants>
			<speciesReference species="M_cbp_c" stoichiometry="1.000000"/>
		</listOfReactants>
		<listOfProducts>
			<speciesReference species="M_cbp_n" stoichiometry="1.000000"/>
		</listOfProducts>
	</reaction>
	<reaction id="R_CCP2m" name="R_Cytochrome_c_peroxidase__mitochondrial" reversible="false">
		<notes>
			<html:p>GENE_ASSOCIATION: ( ( YKR066C  and  YJR048W )  or  ( YKR066C  and  YEL039C ) )</html:p>
			<html:p>PROTEIN_ASSOCIATION: ( Ccp1-m and Cyc1-m ) or ( Ccp1-m and Cyc7-m )"</html:p>
			<html:p>SUBSYSTEM: S_Oxidative_Phosphorylation</html:p>
			<html:p>PROTEIN_CLASS: </html:p>
		</notes>
		<listOfReactants>
			<speciesReference species="M_focytc_m" stoichiometry="2.000000"/>
			<speciesReference species="M_h2o2_m" stoichiometry="1.000000"/>
		</listOfReactants>
		<listOfProducts>
			<speciesReference species="M_ficytc_m" stoichiometry="2.000000"/>
			<speciesReference species="M_h2o_m" stoichiometry="2.000000"/>
		</listOfProducts>
	</reaction>
	<reaction id="R_CDPDGPm_SC" name="R_CDP_diacylglycerol__serine_O_phosphatidyltransferae__yeast_specific__mitochondrial" reversible="true">
		<notes>
			<html:p>GENE_ASSOCIATION: YCL004W</html:p>
			<html:p>PROTEIN_ASSOCIATION: Pgs1-m"</html:p>
			<html:p>SUBSYSTEM: S_Phospholipid_Biosynthesis</html:p>
			<html:p>PROTEIN_CLASS: 2.7.8.8</html:p>
		</notes>
		<listOfReactants>
			<speciesReference species="M_cdpdag_SC_m" stoichiometry="0.010000"/>
			<speciesReference species="M_glyc3p_m" stoichiometry="1.000000"/>
		</listOfReactants>
		<listOfProducts>
			<speciesReference species="M_cmp_m" stoichiometry="1.000000"/>
			<speciesReference species="M_h_m" stoichiometry="1.000000"/>
			<speciesReference species="M_pgp_SC_m" stoichiometry="0.010000"/>
		</listOfProducts>
	</reaction>
	<reaction id="R_CDPtn" name="R_CDP_nuclear_transport" reversible="true">
		<notes>
			<html:p>GENE_ASSOCIATION: </html:p>
			<html:p>PROTEIN_ASSOCIATION: "</html:p>
			<html:p>SUBSYSTEM: S_Transport__Nuclear</html:p>
			<html:p>PROTEIN_CLASS: </html:p>
		</notes>
		<listOfReactants>
			<speciesReference species="M_cdp_c" stoichiometry="1.000000"/>
		</listOfReactants>
		<listOfProducts>
			<speciesReference species="M_cdp_n" stoichiometry="1.000000"/>
		</listOfProducts>
	</reaction>
	<reaction id="R_CER1_24ter" name="R_ceramide_1__C24__endoplasmic_reticular_transport" reversible="true">
		<notes>
			<html:p>GENE_ASSOCIATION: </html:p>
			<html:p>PROTEIN_ASSOCIATION: "</html:p>
			<html:p>SUBSYSTEM: S_Transport__Endoplasmic_Reticular</html:p>
			<html:p>PROTEIN_CLASS: </html:p>
		</notes>
		<listOfReactants>
			<speciesReference species="M_cer1_24_c" stoichiometry="1.000000"/>
		</listOfReactants>
		<listOfProducts>
			<speciesReference species="M_cer1_24_r" stoichiometry="1.000000"/>
		</listOfProducts>
	</reaction>
	<reaction id="R_CER1_26ter" name="R_ceramide_1__C26__endoplasmic_reticular_transport" reversible="true">
		<notes>
			<html:p>GENE_ASSOCIATION: </html:p>
			<html:p>PROTEIN_ASSOCIATION: "</html:p>
			<html:p>SUBSYSTEM: S_Transport__Endoplasmic_Reticular</html:p>
			<html:p>PROTEIN_CLASS: </html:p>
		</notes>
		<listOfReactants>
			<speciesReference species="M_cer1_26_c" stoichiometry="1.000000"/>
		</listOfReactants>
		<listOfProducts>
			<speciesReference species="M_cer1_26_r" stoichiometry="1.000000"/>
		</listOfProducts>
	</reaction>
	<reaction id="R_CER2_24ter" name="R_ceramide_2__C24__endoplasmic_reticular_transport" reversible="true">
		<notes>
			<html:p>GENE_ASSOCIATION: </html:p>
			<html:p>PROTEIN_ASSOCIATION: "</html:p>
			<html:p>SUBSYSTEM: S_Transport__Endoplasmic_Reticular</html:p>
			<html:p>PROTEIN_CLASS: </html:p>
		</notes>
		<listOfReactants>
			<speciesReference species="M_cer2_24_c" stoichiometry="1.000000"/>
		</listOfReactants>
		<listOfProducts>
			<speciesReference species="M_cer2_24_r" stoichiometry="1.000000"/>
		</listOfProducts>
	</reaction>
	<reaction id="R_CER2_26ter" name="R_ceramide_2__C26__endoplasmic_reticular_transport" reversible="true">
		<notes>
			<html:p>GENE_ASSOCIATION: </html:p>
			<html:p>PROTEIN_ASSOCIATION: "</html:p>
			<html:p>SUBSYSTEM: S_Transport__Endoplasmic_Reticular</html:p>
			<html:p>PROTEIN_CLASS: </html:p>
		</notes>
		<listOfReactants>
			<speciesReference species="M_cer2_26_c" stoichiometry="1.000000"/>
		</listOfReactants>
		<listOfProducts>
			<speciesReference species="M_cer2_26_r" stoichiometry="1.000000"/>
		</listOfProducts>
	</reaction>
	<reaction id="R_CERASE124er" name="R_alkaline_ceramidase__ceramide_1___endoplasmic_reticulum" reversible="false">
		<notes>
			<html:p>GENE_ASSOCIATION: YPL087W</html:p>
			<html:p>PROTEIN_ASSOCIATION: Ydc1"</html:p>
			<html:p>SUBSYSTEM: S_Sphingolipid_Metabolism</html:p>
			<html:p>PROTEIN_CLASS: </html:p>
		</notes>
		<listOfReactants>
			<speciesReference species="M_cer1_24_r" stoichiometry="1.000000"/>
			<speciesReference species="M_coa_r" stoichiometry="1.000000"/>
			<speciesReference species="M_h_r" stoichiometry="1.000000"/>
		</listOfReactants>
		<listOfProducts>
			<speciesReference species="M_sphgn_r" stoichiometry="1.000000"/>
			<speciesReference species="M_ttccoa_r" stoichiometry="1.000000"/>
		</listOfProducts>
	</reaction>
	<reaction id="R_CERASE126er" name="R_alkaline_ceramidase__ceramide_1___endoplasmic_reticulum" reversible="false">
		<notes>
			<html:p>GENE_ASSOCIATION: YPL087W</html:p>
			<html:p>PROTEIN_ASSOCIATION: Ydc1"</html:p>
			<html:p>SUBSYSTEM: S_Sphingolipid_Metabolism</html:p>
			<html:p>PROTEIN_CLASS: </html:p>
		</notes>
		<listOfReactants>
			<speciesReference species="M_cer1_26_r" stoichiometry="1.000000"/>
			<speciesReference species="M_coa_r" stoichiometry="1.000000"/>
			<speciesReference species="M_h_r" stoichiometry="1.000000"/>
		</listOfReactants>
		<listOfProducts>
			<speciesReference species="M_hexccoa_r" stoichiometry="1.000000"/>
			<speciesReference species="M_sphgn_r" stoichiometry="1.000000"/>
		</listOfProducts>
	</reaction>
	<reaction id="R_CERASE224er" name="R_alkaline_ceramidase__ceramide_2___endoplasmic_reticulum" reversible="false">
		<notes>
			<html:p>GENE_ASSOCIATION: ( YPL087W  or  YBR183W )</html:p>
			<html:p>PROTEIN_ASSOCIATION: ( Ydc1 ) or ( Ypc1 )"</html:p>
			<html:p>SUBSYSTEM: S_Sphingolipid_Metabolism</html:p>
			<html:p>PROTEIN_CLASS: </html:p>
		</notes>
		<listOfReactants>
			<speciesReference species="M_cer2_24_r" stoichiometry="1.000000"/>
			<speciesReference species="M_coa_r" stoichiometry="1.000000"/>
			<speciesReference species="M_h_r" stoichiometry="1.000000"/>
		</listOfReactants>
		<listOfProducts>
			<speciesReference species="M_psphings_r" stoichiometry="1.000000"/>
			<speciesReference species="M_ttccoa_r" stoichiometry="1.000000"/>
		</listOfProducts>
	</reaction>
	<reaction id="R_CERASE226er" name="R_alkaline_ceramidase__ceramide_2___endoplasmic_reticulum" reversible="false">
		<notes>
			<html:p>GENE_ASSOCIATION: ( YPL087W  or  YBR183W )</html:p>
			<html:p>PROTEIN_ASSOCIATION: ( Ydc1 ) or ( Ypc1 )"</html:p>
			<html:p>SUBSYSTEM: S_Sphingolipid_Metabolism</html:p>
			<html:p>PROTEIN_CLASS: </html:p>
		</notes>
		<listOfReactants>
			<speciesReference species="M_cer2_26_r" stoichiometry="1.000000"/>
			<speciesReference species="M_coa_r" stoichiometry="1.000000"/>
			<speciesReference species="M_h_r" stoichiometry="1.000000"/>
		</listOfReactants>
		<listOfProducts>
			<speciesReference species="M_hexccoa_r" stoichiometry="1.000000"/>
			<speciesReference species="M_psphings_r" stoichiometry="1.000000"/>
		</listOfProducts>
	</reaction>
	<reaction id="R_CERH124" name="R_Ceramide_1_hydroxylase__24C_" reversible="false">
		<notes>
			<html:p>GENE_ASSOCIATION: YDR297W</html:p>
			<html:p>PROTEIN_ASSOCIATION: Sur2"</html:p>
			<html:p>SUBSYSTEM: S_Sphingolipid_Metabolism</html:p>
			<html:p>PROTEIN_CLASS: </html:p>
		</notes>
		<listOfReactants>
			<speciesReference species="M_cer1_24_c" stoichiometry="1.000000"/>
			<speciesReference species="M_h_c" stoichiometry="1.000000"/>
			<speciesReference species="M_nadph_c" stoichiometry="1.000000"/>
			<speciesReference species="M_o2_c" stoichiometry="1.000000"/>
		</listOfReactants>
		<listOfProducts>
			<speciesReference species="M_cer2_24_c" stoichiometry="1.000000"/>
			<speciesReference species="M_h2o_c" stoichiometry="1.000000"/>
			<speciesReference species="M_nadp_c" stoichiometry="1.000000"/>
		</listOfProducts>
	</reaction>
	<reaction id="R_CERH126" name="R_Ceramide_1_hydroxylase__26C_" reversible="false">
		<notes>
			<html:p>GENE_ASSOCIATION: YDR297W</html:p>
			<html:p>PROTEIN_ASSOCIATION: Sur2"</html:p>
			<html:p>SUBSYSTEM: S_Sphingolipid_Metabolism</html:p>
			<html:p>PROTEIN_CLASS: </html:p>
		</notes>
		<listOfReactants>
			<speciesReference species="M_cer1_26_c" stoichiometry="1.000000"/>
			<speciesReference species="M_h_c" stoichiometry="1.000000"/>
			<speciesReference species="M_nadph_c" stoichiometry="1.000000"/>
			<speciesReference species="M_o2_c" stoichiometry="1.000000"/>
		</listOfReactants>
		<listOfProducts>
			<speciesReference species="M_cer2_26_c" stoichiometry="1.000000"/>
			<speciesReference species="M_h2o_c" stoichiometry="1.000000"/>
			<speciesReference species="M_nadp_c" stoichiometry="1.000000"/>
		</listOfProducts>
	</reaction>
	<reaction id="R_CERS124" name="R_Ceramide_1_synthase__24C_" reversible="false">
		<notes>
			<html:p>GENE_ASSOCIATION: ( YKL008C  or  YHL003C )</html:p>
			<html:p>PROTEIN_ASSOCIATION: ( Lac1 ) or ( Lag1 )"</html:p>
			<html:p>SUBSYSTEM: S_Sphingolipid_Metabolism</html:p>
			<html:p>PROTEIN_CLASS: </html:p>
		</notes>
		<listOfReactants>
			<speciesReference species="M_sphgn_c" stoichiometry="1.000000"/>
			<speciesReference species="M_ttccoa_c" stoichiometry="1.000000"/>
		</listOfReactants>
		<listOfProducts>
			<speciesReference species="M_cer1_24_c" stoichiometry="1.000000"/>
			<speciesReference species="M_coa_c" stoichiometry="1.000000"/>
			<speciesReference species="M_h_c" stoichiometry="1.000000"/>
		</listOfProducts>
	</reaction>
	<reaction id="R_CERS124er" name="R_Ceramide_1_synthase__24C___endoplasmic_reticular" reversible="false">
		<notes>
			<html:p>GENE_ASSOCIATION: ( YHL003C  or  YKL008C  or  YPL087W )</html:p>
			<html:p>PROTEIN_ASSOCIATION: ( Lag1 ) or ( Lac1 ) or ( Ydc1 )"</html:p>
			<html:p>SUBSYSTEM: S_Sphingolipid_Metabolism</html:p>
			<html:p>PROTEIN_CLASS: </html:p>
		</notes>
		<listOfReactants>
			<speciesReference species="M_sphgn_r" stoichiometry="1.000000"/>
			<speciesReference species="M_ttccoa_r" stoichiometry="1.000000"/>
		</listOfReactants>
		<listOfProducts>
			<speciesReference species="M_cer1_24_r" stoichiometry="1.000000"/>
			<speciesReference species="M_coa_r" stoichiometry="1.000000"/>
			<speciesReference species="M_h_r" stoichiometry="1.000000"/>
		</listOfProducts>
	</reaction>
	<reaction id="R_CERS126" name="R_Ceramide_1_synthase__26C_" reversible="false">
		<notes>
			<html:p>GENE_ASSOCIATION: ( YKL008C  or  YHL003C )</html:p>
			<html:p>PROTEIN_ASSOCIATION: ( Lac1 ) or ( Lag1 )"</html:p>
			<html:p>SUBSYSTEM: S_Sphingolipid_Metabolism</html:p>
			<html:p>PROTEIN_CLASS: </html:p>
		</notes>
		<listOfReactants>
			<speciesReference species="M_hexccoa_c" stoichiometry="1.000000"/>
			<speciesReference species="M_sphgn_c" stoichiometry="1.000000"/>
		</listOfReactants>
		<listOfProducts>
			<speciesReference species="M_cer1_26_c" stoichiometry="1.000000"/>
			<speciesReference species="M_coa_c" stoichiometry="1.000000"/>
			<speciesReference species="M_h_c" stoichiometry="1.000000"/>
		</listOfProducts>
	</reaction>
	<reaction id="R_CERS126er" name="R_Ceramide_1_synthase__26C___endoplasmic_reticular" reversible="false">
		<notes>
			<html:p>GENE_ASSOCIATION: ( YHL003C  or  YKL008C  or  YPL087W )</html:p>
			<html:p>PROTEIN_ASSOCIATION: ( Lag1 ) or ( Lac1 ) or ( Ydc1 )"</html:p>
			<html:p>SUBSYSTEM: S_Sphingolipid_Metabolism</html:p>
			<html:p>PROTEIN_CLASS: </html:p>
		</notes>
		<listOfReactants>
			<speciesReference species="M_hexccoa_r" stoichiometry="1.000000"/>
			<speciesReference species="M_sphgn_r" stoichiometry="1.000000"/>
		</listOfReactants>
		<listOfProducts>
			<speciesReference species="M_cer1_26_r" stoichiometry="1.000000"/>
			<speciesReference species="M_coa_r" stoichiometry="1.000000"/>
			<speciesReference species="M_h_r" stoichiometry="1.000000"/>
		</listOfProducts>
	</reaction>
	<reaction id="R_CERS224" name="R_Ceramide_2_synthase__24C_" reversible="false">
		<notes>
			<html:p>GENE_ASSOCIATION: ( YKL008C  or  YHL003C )</html:p>
			<html:p>PROTEIN_ASSOCIATION: ( Lac1 ) or ( Lag1 )"</html:p>
			<html:p>SUBSYSTEM: S_Sphingolipid_Metabolism</html:p>
			<html:p>PROTEIN_CLASS: </html:p>
		</notes>
		<listOfReactants>
			<speciesReference species="M_psphings_c" stoichiometry="1.000000"/>
			<speciesReference species="M_ttccoa_c" stoichiometry="1.000000"/>
		</listOfReactants>
		<listOfProducts>
			<speciesReference species="M_cer2_24_c" stoichiometry="1.000000"/>
			<speciesReference species="M_coa_c" stoichiometry="1.000000"/>
			<speciesReference species="M_h_c" stoichiometry="1.000000"/>
		</listOfProducts>
	</reaction>
	<reaction id="R_CERS224er" name="R_Ceramide_2_synthase__24C___endoplasmic_reticular" reversible="false">
		<notes>
			<html:p>GENE_ASSOCIATION: ( YHL003C  or  YKL008C  or  YBR183W )</html:p>
			<html:p>PROTEIN_ASSOCIATION: ( Lag1 ) or ( Lac1 ) or ( Ypc1 )"</html:p>
			<html:p>SUBSYSTEM: S_Sphingolipid_Metabolism</html:p>
			<html:p>PROTEIN_CLASS: </html:p>
		</notes>
		<listOfReactants>
			<speciesReference species="M_psphings_r" stoichiometry="1.000000"/>
			<speciesReference species="M_ttccoa_r" stoichiometry="1.000000"/>
		</listOfReactants>
		<listOfProducts>
			<speciesReference species="M_cer2_24_r" stoichiometry="1.000000"/>
			<speciesReference species="M_coa_r" stoichiometry="1.000000"/>
			<speciesReference species="M_h_r" stoichiometry="1.000000"/>
		</listOfProducts>
	</reaction>
	<reaction id="R_CERS226" name="R_Ceramide_2_synthase__26C_" reversible="false">
		<notes>
			<html:p>GENE_ASSOCIATION: ( YKL008C  or  YHL003C )</html:p>
			<html:p>PROTEIN_ASSOCIATION: ( Lac1 ) or ( Lag1 )"</html:p>
			<html:p>SUBSYSTEM: S_Sphingolipid_Metabolism</html:p>
			<html:p>PROTEIN_CLASS: </html:p>
		</notes>
		<listOfReactants>
			<speciesReference species="M_hexccoa_c" stoichiometry="1.000000"/>
			<speciesReference species="M_psphings_c" stoichiometry="1.000000"/>
		</listOfReactants>
		<listOfProducts>
			<speciesReference species="M_cer2_26_c" stoichiometry="1.000000"/>
			<speciesReference species="M_coa_c" stoichiometry="1.000000"/>
			<speciesReference species="M_h_c" stoichiometry="1.000000"/>
		</listOfProducts>
	</reaction>
	<reaction id="R_CERS226er" name="R_Ceramide_2_synthase__26C___endoplasmic_reticular" reversible="false">
		<notes>
			<html:p>GENE_ASSOCIATION: ( YHL003C  or  YKL008C  or  YBR183W )</html:p>
			<html:p>PROTEIN_ASSOCIATION: ( Lag1 ) or ( Lac1 ) or ( Ypc1 )"</html:p>
			<html:p>SUBSYSTEM: S_Sphingolipid_Metabolism</html:p>
			<html:p>PROTEIN_CLASS: </html:p>
		</notes>
		<listOfReactants>
			<speciesReference species="M_hexccoa_r" stoichiometry="1.000000"/>
			<speciesReference species="M_psphings_r" stoichiometry="1.000000"/>
		</listOfReactants>
		<listOfProducts>
			<speciesReference species="M_cer2_26_r" stoichiometry="1.000000"/>
			<speciesReference species="M_coa_r" stoichiometry="1.000000"/>
			<speciesReference species="M_h_r" stoichiometry="1.000000"/>
		</listOfProducts>
	</reaction>
	<reaction id="R_CERS2_24" name="R_Ceramide_2__synthase__24C_" reversible="false">
		<notes>
			<html:p>GENE_ASSOCIATION: YMR272C</html:p>
			<html:p>PROTEIN_ASSOCIATION: Scs7"</html:p>
			<html:p>SUBSYSTEM: S_Sphingolipid_Metabolism</html:p>
			<html:p>PROTEIN_CLASS: </html:p>
		</notes>
		<listOfReactants>
			<speciesReference species="M_cer1_24_c" stoichiometry="1.000000"/>
			<speciesReference species="M_h_c" stoichiometry="1.000000"/>
			<speciesReference species="M_nadph_c" stoichiometry="1.000000"/>
[truncated: 899,784 more chars]
